# Supplementary material for: Validation of an LC-MS/MS-based dilute-and-shoot approach for the quantification of > 500 mycotoxins and other secondary metabolites in food crops: challenges and solutions
Source: Anal Bioanal Chem. 2020 Feb 20;412(11):2607–20. doi: 10.1007/s00216-020-02489-9 (PMC7136310; doi:10.1007/s00216-020-02489-9)
Supplement: Supplementary file 2 — (XLSX 50 kb) [file 216_2020_2489_MOESM2_ESM.xlsx]

## Sheet: Sheet1
Validation of an LC-MS/MS based dilute-and-shoot approach for the quantification of >500 mycotoxins and other secondary metabolites in food crops: Challenges and solutions
Analytical and Bioanalytical Chemistry
Michael Sulyok, David Stadler, David Steiner, Rudolf Krska
Institute of Bioanalytics and Agro-Metabolomics, Department of Agrobiotechnology, IFA-Tulln, University of Natural Resources and Life Sciences, Vienna (BOKU), Konrad-Lorenz-Str. 20, 3430 Tulln, Austria													michael.sulyok@boku.ac.at
Table S1: Source of reference standards
Compound	CAS / Pubmed	Source	Productnr.
15-Acetyldeoxynivalenol	88337-96-6	Romer Labs	S02014				BioViotica			http://www.bioviotica.com/
15-Hydroxyculmorin		gift					BioAustralis			www.bioaustralis.com
15-Hydroxyculmoron		gift					Enzo Life Sciences			http://www.enzolifesciences.com
15-Methyl-epi-Fumiquinazolin A		gift					Fermentek			http://www.fermentek.com/
16-Ketoaspergillimide	199784-50-4	Enzo Life Sciences	ALX-350-406				Adipogen			http://www.adipogen.com/
2-Chlorunguinol	117032-57-2	AnalytiCon Discovery	NP-008149				Oskar Tropitzsch			http://www.cfmot.de/
2-Methylmitorubrin	PubChem 46861778	AnalytiCon Discovery	NP-019601				Toronto Research Chemicals			https://www.trc-canada.com/
3-Acetyldeoxynivalenol.2	50722-38-8	Romer Labs	S02012				Sigma Aldrich			www.sigmaaldrich.com
3-Nitropropionic acid	504-88-1	Sigma	N5636				Santa Cruz Biotechnology			https://www.scbt.com/scbt/home
4-Hydroxyalternariol	959417-21-1	Bio Australis	BIA-H1558-1				Iris Biotech			https://www.iris-biotech.de/ls-1167
4-Monoacetoxyscirpenol	2531-11-5	extract of Fusarium strain					Romer Labs			https://www.romerlabs.com
5-Hydroxyculmorin	139680-63-0	gift					Chiralix			http://www.chiralix.com/
5-Methylmellein	7734-92-1	BioViotica	BVT-413-M001				Takara Bio Europe S.A.S.			www.takara-bio.eu
7-Hydroxykaurenolide	PubChem 91747668	AnalytiCon Discovery	NP-016940
7-Hydroxypestalotin	41164-59-4	Bio Australis	BIA-P1068-1
A 23187	76455-48-6	Enzo Life Sciences	ALX-450-002
AAL TA-Toxin	79357-52-5	gift	available from TRC
Abscisic acid	21293-29-8	Sigma	90769
Acetylchaetoglobosin D	50939-69-0	AnalytiCon Discovery	NP-017056
acetyldeoxyPHS		extract of Fusarium strain
acetylPHS		extract of Fusarium strain
Acuminatum B		AnalytiCon Discovery	NP-003804
Acuminatum C		AnalytiCon Discovery	NP-008843
Aflatoxicol	29611-03-8	Fermentek	AFX
Aflatoxin B1	1162-65-8	Romer Labs	S02017
Aflatoxin B2	7220-81-7	Romer Labs	S02018
Aflatoxin G1	1165-39-5	Romer Labs	S02019
Aflatoxin G2	7241-98-7	Romer Labs	S02020
Aflatoxin M1	6795-23-9	Romer Labs	S02030
Aflatoxin M2	6885-57-0	Fermentek	Afm
Aflatoxin P1	32215-02-4	Toronto Research Chemicals	TRC-A357520-0.5
Aflatoxin Q1	52819-96-2	Fermentek	A357530
Aflatrem	70553-75-2	extract of Aspergillus strain
Aflavarin	144429-67-4	gift
Agistatin B	144096-46-8	Bio Viotica
Agistatin D	144096-47-9	Bio Viotica
Agistatin E	144096-48-0	BioViotica	BVT-0231-M001
Agroclavine	548-42-5	Romer Labs	2071
Aigualomycin D	412328-20-2	AnalytiCon Discovery	NP-013229
AJ 296		extract of Alternaria strain
Alamethicin	27061-78-5	Sigma	A4665
alpha-Zearalenol	36455-72-8	Romer Labs	S02042
alpha-Zearalenol Glucoside		isolated in-housse
Alteichin	88899-62-1	gift
Altenuene	889101-41-1	Toronto Research Chemicals	A575740
Altenusin	31186-12-6)	Santa Cruz Biotechnology	sc-202454
Alternarian acid	91868-93-8	AnalytiCon Discovery	NP-001787
Alternariol	23452-05-3	Romer Labs	S02076
Alternariol-3-Glucoside		gift	available from TRC
Alternariol-9-Glucoside		gift	available from TRC
Alternariolmethylether	23452-05-3	Romer Labs	S020777
Alternariolmethylether-Glucoside		gift	available from TRC
Altersetin	485815-64-3	AnalytiCon Discovery	NP-005288
Altersolanol	22268-16-2	Enzo Life Sciences	product expired
Altertoxin II	56257-59-1	extract of Alternaria strain
Altertoxin-I	56258-32-3	gift	available from Fermentek
Amidepsin B	169181-29-7	AnalytiCon Discovery	NP-004991
Aminodimethyloctadecanol	540770-33-0	gift
Amoxycillin	26787-78-0	Sigma	A8523
Amphotericin B	1397-89-3	gift	available from Sigma
Anacin	154992-13-9	AnalytiCon Discovery	NP-017143
Andrastin A	174232-42-9	Enzo Life Sciences	ALX-350-418
Andrastin B	Pub Chem 10368235	AnalytiCon Discovery	NP-012270
Andrastin C	Pub Chem 9982260	extract of Penicillium strain
Andrastin D	Pub Chem10477690	extract of Penicillium strain
Anisomycin	22862-76-6	Fermentek	AN
Anomalin A	548740-86-9	Enzo Life Sciences	ALX-350-423-M001
Antbiotic L 696474	141994-72-1	Bio Viotica	BVT-0331
Antibiotic F 1839 A		AnalytiCon Discovery	NP-007982
Antibiotic PF 1052	147217-15-5	Enzo Life Sciences	ALX-380-147-M001
Antibiotic Y	86004-57-1	gift	available from Bio Australis
Apicidin	183506-66-3	Sigma	A8851
Ascochlorin	26166-39-2	AnalytiCon Discovery	NP-003750
Ascofuranone	38462-04-3	AnalytiCon Discovery	NP-003749
Ascomycin	104987-12-4	Fermentek	AS
Asparason A	PubChem 10808295	extract of Aspergillus strain
Aspercolorin	29123-52-2	Bio Australis	BIA-A1227
Asperfuran	129277-10-7	AnalytiCon Discovery	NP-001487
Aspergamid A	PubChem 92852043	AnalytiCon Discovery	NP-006881
Aspergillicin Derivative		AnalytiCon Discovery	NP-008093
Aspergillimide	195966-93-9	Enzo Life Sciences	ALX-350-405
Asperglaucide	56121-42-7	cfmot	5500183
Asperlactone	76375-62-7	Enzo Life Sciences	ALX-380-122-M001
Asperloxine A	223130-52-7	Enzo Life Sciences	ALX-380-126-M001
Asperphenamate	63631-36-7	Adipogen	AG-CN2-0171-C250
Asperthecin	10089-00-6	extract of Aspergillus strain
Aspinolid B	188605-15-4	cfmot	188605-15-4
Aspinonene	157676-96-5	BioViotica	BVT-0035-M001
Aspochalasin D	72401-79-7	cfmot	71968-02-0
Aspochalasin I	670225-69-1	AnalytiCon Discovery	NP-002687
Aspochalasin J	PubChem 101345390	AnalytiCon Discovery	NP-001802
Aspochlasin C	72401-79-7	AnalytiCon Discovery	NP-001640
Aspterric acid	67309-95-9	Enzo Life Sciences	ALX-380-158-M001
Aspulvinone E	49637-60-7	AnalytiCon Discovery	NP-011931
Aspyrone	17398-00-4	Enzo Life Sciences	ALX-380-121-M001
Asteltoxin	79663-49-3	AnalytiCon Discovery	NP-002686
Asterric acid	577-64-0	Enzo Life Sciences	ALX-380-208-M001
Atlantinon A	PubChem 101516467	AnalytiCon Discovery	NP-006873
Atpenin A5	119509-24-9	Enzo Life Sciences	ALX-380-313-MC25
Atroventinmethylether	20887-73-4	AnalytiCon Discovery	NP-012092
Aurantiamin A	143085-86-3	AnalytiCon Discovery	NP-001134
Auranticin A	133943-50-7	AnalytiCon Discovery	NP-006553
Aurantine	522-16-7	AnalytiCon Discovery	NP-001133
Aurantioclavin	80152-02-9	extract of Penicillium strain
Aurasperon B	41689-67-2	extract of Aspergillus strain
Aurasperon C	41689-66-1	extract of Aspergillus strain
Aurasperon G		extract of Aspergillus strain
Aureobasidin A	127785-64-2	Takara Bio Europe S.A.S.	630466
Aurofusarin	13191-64-5	Bio Viotica	BVT-0392
Austalide A	81543-01-3	AnalytiCon Discovery	NP-008840
Austalide B	81543-02-4	AnalytiCon Discovery	NP-002158
Austalide F	81543-06-8	AnalytiCon Discovery	NP-018998
Austamide	34427-31-1	AnalytiCon Discovery	NP-018258
Austdiol	53043-28-0	CSIR Biosciences	CSIR-MYC 005
Austinol	72040-27-8	extract of Aspergillus strain
Austocystin A	55256-58-1	CSIR Biosciences	CSIR-MYC 006
Austocystin D	55256-53-6	AnalytiCon Discovery	NP-018087
Austocystin I	58775-51-2	AnalytiCon Discovery	NP-019001
Australide D	55256-53-6	AnalytiCon Discovery	NP-019000
Averantin	5803-62-3	Bio Viotica
Averantinmethylether	28254-23-1	AnalytiCon Discovery	NP-06066
Averufanin	28458-24-4	impurity in Averantin standard
Averufin	14016-29-6	AnalytiCon Discovery	NP-005683
Averufin Derivative		AnalytiCon Discovery	NP-012096
Bacitracin	1405-87-4	Sigma	31626
Bafilomycin A1	88899-55-2	Fermentek	BF
Barceloneic acid A	167875-40-3	AnalytiCon Discovery	NP-007488
Bassianolide	64763-82-2	Bio Australis	BIA-B1557-1
Beauvericin	26048-05-5	Sigma	37012
Benzomalvin A	157047-96-6	AnalytiCon Discovery	NP-017150
Benzomalvin C	157047-98-8	AnalytiCon Discovery	NP-002551
Berkedrimane B	Pub Chem 51723030	AnalytiCon Discovery	NP-003379
Berkeleyacetal B	959772-66-8	AnalytiCon Discovery	NP-016562
beta-Zearalenol	71030-11-0	Romer Labs	S02055
beta-Zearalenol-Glucoside		isolated in-housse
Bikaverin	33390-21-5	Adipogen	AG-CN2-0130-M001
Bis(methylthio)gliotoxin	74149-38-5	cfmot	74149-38-5
Brasiliamide A	474974-21-5	AnalytiCon Discovery	NP-007384
Brefeldin A	20350-15-6	Sigma	B 6542
Brevianamid F	38136-70-8	Bio Viotica
Brevicompanine B	215121-47-4	Bio Australis	170BIA-B1176-1
Butenolid	16275-44-8	BioViotica	BVT-0180-M001
Butyrolacton III	778649-18-6	AnalytiCon Discovery	NP-001229
Butyrolactone I	87414-49-1	Bio Australis	BIA-B1406-1
Butyrolactone II	87414-44-6	Enzo Life Sciences	ALX-350-413-MC05
Calonectrin	38818-51-8	isolated in-housse
Calphostin	121263-19-2	Enzo Life Sciences	BML-EI198-0100
Calyxanthone		AnalytiCon Discovery	NP-001865
Carnequinazolin A	Pub Chem 38356466	AnalytiCon Discovery	NP-007442
Carviolin	478-35-3	AnalytiCon Discovery	NP-006900
Cephalochromin	25908-26-3	BioViotica	BVT-04440-M001
Cephalosporin C	59143-60-1	Sigma	C3270
Cercosporamide	131436-22-1	Bio Australis	BIA-C1015
Cercosporin	35082-49-6	Bio Australis	BIA-C1521
Cereulide	Pub Chem 131632601	Chiralix	CX20422
Cerulenin	17397-89-6	Fermentek	CER
Chaetocin	28097-03-2	Enzo Life Sciences	ALX-380-242-001
Chaetoglobosin A	50335-03-0	BioViotica	BVT-0092-M001
Chaetoglobosin D	55945-73-8	AnalytiCon Discovery	NP-009382
Chaetoviridin A	128252-98-2	BioViotica	BVT-419-M001
Chanoclavin	2390-99-0	Alfarma
Chetomin	1403-36-7	Sigma	C9623
Chetoseminudin A	658711-86-5	Bio Viotica
Chevalone C	1318025-77-2	AnalytiCon Discovery	NP-020165
Chlamydospordiol	157998-92-0	AnalytiCon Discovery	NP-006477
Chlamydosporol	135063-30-8	gift
Chloramphenicol	56-75-7	Romer Labs	ANT-005-5ML
Chlorocitreorosein		AnalytiCon Discovery	NP-014007
Chloronectrin	38965-84-3	AnalytiCon Discovery	NP-013983
Chlortetracyclin	64-72-2	Sigma	46133
Chrodrimanin	PubChem 101565497	AnalytiCon Discovery	NP-001249
Chromomycin A3	7059-24-7	Fermentek	CR
Chrysogin	18326-30-2	cfmot	18326-30-2
Chrysophanol	481-74-3	Sigma	1542
Cinereain	117013-51-1	AnalytiCon Discovery	NP-011846
Citreohybriddione	Pub Chem 101252258	AnalytiCon Discovery	NP-001482
Citreohybridonol	Pub Chem 101252260	AnalytiCon Discovery	NP-001244
Citreorosein	481-73-2	AnalytiCon Discovery	NP-001143
Citreoviridin	25425-12-1	Enzo Life Sciences	ALX-630-118-M005
Citreoviridin C		AnalytiCon Discovery	NP-001636
Citreoviridinol	79503-62-1	extract of Penicillium strain
Citrinin	518-75-2	Romer Labs	S02063
Citromycetin	478-60-4	Bio Australis	170BIA-C1189-1
Cladosporin	35818-31-6	cfmot	35818-31-6
Clonostachydiol	147317-35-9	Bio Viotica
CNM 115443		AnalytiCon Discovery
Cochliodinol	11051-88-0	Enzo Life Sciences	ALX-350-316-MC05
Cochlioquinone A	32450-25-2	Bio Australis	BIA-C1019-1
Colchicin	64-86-8	Sigma	1146006
Communesin B	148439-46-7	cfmot	no longer available
Cordycepin	73-03-0	AnalytiCon Discovery	NP-007710
CPA hydroly		impurity of cyclopiazonic acid
Culmorin	18374-83-9	gift
Curvularin	10140-70-2	Enzo Life Sciences	ALX-380-305-M001
Curvulin	19054-27-4	AnalytiCon Discovery	NP-012567
cyclo(L-Leu-L-Pro)	2873-36-1	AnalytiCon Discovery	NP-015367
cyclo(L-Pro-L-Tyr)	4549-02-4	Bio Australis	BIA C1359-1
cyclo(L-Pro-L-Val)	2854-40-2	Bio Australis	BIA-C1360-1
Cycloaspeptide A	109171-13-3	Enzo Life Sciences	ALX-350-385
Cycloechinulin	143086-29-7	Bio Australis	BIA-C1197
Cycloheximide	66-81-9	Sigma	46401
Cyclopenin	19553-26-5	Bio Australis	170BIA-C1126-1
Cyclopenol	20007-85-6	Enzo Life Sciences	ALX-350-420-M001
Cyclopeptine	50886-63-0	Bio Australis	170BIA-C1154-1
Cyclopiazonsäure	18172-33-3	Romer Labs	LMY-095-1ML
Cyclosporin A	59865-13-3	Enzo Life Sciences	LKT-C9611-M010
Cyclosporin B	63775-95-1	Bio Australis	BIA-C1245-1
Cyclosporin C	59787-61-0	Enzo Life Sciences	ALX-380-282
Cyclosporin D	63775-96-2	Enzo Life Sciences	ALX-380-282
Cyclosporin H	83602-39-5	Enzo Life Sciences	ALX-380-282
Cylindrocarpon A4	165187-17-7	AnalytiCon Discovery	NP-012285
Cylindrol B	165187-16-6	AnalytiCon Discovery	NP-003960
Cytochalasin A	14110-64-6	Sigma	C6637
Cytochalasin B	14930-96-2	Sigma	C6762
Cytochalasin C	22144-76-9	Sigma	30382
Cytochalasin D	22144-77-0	Sigma	C8273
Cytochalasin E	36011-19-5	Sigma	C2149
Cytochalasin H	53760-19-3	Sigma	C0889
Cytochalasin J	53760-20-6	Sigma	C1139
Daunorubicin	23541-50-6	Enzo Life Sciences	ALX-380-043-M010
Deacetylneosolaniol	Pub chem 14123371	AnalytiCon Discovery	NP-019350
Decalonectrin	Pubchem 102515313	isolated in-housse
Decarestrictin	127393-89-9	Enzo Life Sciences	ALX-380-133
Dechlorogriseofulvin	3680-32-8	gift
Dechloroisochromophilon IV		AnalytiCon Discovery	NP-019605
Dechloronornidulin	Pubchem 45359321	AnalytiCon Discovery	NP-008152
Deepoxy-deoxynivalenol	88054-24-4	Romer Labs	S02033
Dehydroaustinol	82893-33-2	AnalytiCon Discovery	NP-001258
Dehydrocurvularin	21178-57-4	Bio Australis	BIA-D1399-1
Dehydrocyclopeptine	31965-37-4	Bio Australis	BIA-D1155-1
Dehydrogriseofulvin	3573-90-8	AnalytiCon Discovery	NP-001991
Demethylasteltoxin		AnalytiCon Discovery	NP-002685
Demethylsulochrin	57459-06-0	AnalytiCon Discovery	NP-000142
DeoxyAltersolanol	67022-41-7	impurity in Altersolanol
Deoxybrevianamid E	34610-68-9	Bio Australis	170BIA-D1174-1
Deoxyfusapyron	156856-32-5	Bio Australis	BIA-F1437-1
Deoxynivalenol	51481-10-8	Romer Labs	S02009
Deoxynortryptoquivalin	60676-58-6	gift
deoxyPS		isolated in-housse
Deoxytryptoquialanine	Pubchem 91820479	gift
Deoxytryptoquivaline A	60676-57-5	gift
Desoxypaxillin	Pubchem 14166134	extract of Penicillium strain
Desoxyverrucosidin	Pubchem 11372980	extract of Penicillium strain
Destruxin A	6686-70-0	Sigma	D 4921
Destruxin B	2503-26-6	AnalytiCon Discovery	NP-007393
Destruxin CHL	121723-07-7	AnalytiCon Discovery	NP-007389
Destruxin D	27482-50-4	AnalytiCon Discovery	NP-013746
Destruxin-Ed Derivative		AnalytiCon Discovery	NP-011780
Dethiosecoemestrin	104799-51-1	AnalytiCon Discovery	NP-007799
Diacetoxyscirpenol	2270-40-8	Romer Labs	S02037
Dichlordiaportin	Pubchem 5324333	AnalytiCon Discovery	NP-006702
Dichlormethylasterric acid	398118-62-2	AnalytiCon Discovery	NP-007154
Dihydrochlamydocin	157618-75-2	Adipogen	AG-CN2-0115-C250
Dihydrocitrinone	65718-85-6	AnalytiCon Discovery	NP-001373
Dihydroergosine	7288-61-1	gift
Dihydroergotamine	511-12-6	gift
Dihydrogriseofulvin	17793-63-4	impurity in Griseofulvin
Dihydroinfectopyron		AnalytiCon Discovery	NP-005519
Dihydrolysergol	18051-16-6	Sigma	377066
Dihydrosterigmatocystin	6795-16-0	extract of Aspergillus strain
Dihydrotrichotetronine	PubChem 98050099	AnalytiCon Discovery	NP-002416
Dihydroxycalonectrin	125649-35-6	AnalytiCon Discovery	NP-019349
Dihydroxymellein	PubChem 60159011	AnalytiCon Discovery	NP-003462
DihydroxyZONMethylether		AnalytiCon Discovery	NP-008880
Dimethoxymethylgrisantrion	2855-92-7	Toronto Research Chemicals	TRC-D476550-10
Dinactin	20261-85-2	impurity in Nonactin standard
Diplodiatoxin	41060-01-9	CSIR Biosciences
DON-15-Sulfat		urine sample from rats treated with DON
DON-3-glucoside	131180-21-7	Romer Labs	S02046
DON-3-Sulfat		urine sample from rats treated with DON
DON-Glutathion		extract of plant treated with DON
Doxorubicin	25316-40-9	Enzo Life Sciences	BML-GR319-0005
Doxycyclin	24390-14-5	Sigma	33429
Drimane 6		AnalytiCon Discovery	NP-005089
Drimane 8		AnalytiCon Discovery	NP-006109
Elymoclavine	548-43-6	Alfarma
Elymoclavine-Fructoside		Alfarma
Emericellamide A	Pubchem 16216151	extract of Aspergillus strain
Emericellamide C	PubChem 56955914	extract of Aspergillus strain
Emericellamide E	Pubchem 56955916	extract of Aspergillus strain
Emindole SA	110883-37-9	AnalytiCon Discovery	NP-007906
Emodin	518-82-1	Sigma	E7881
Endocrocin	481-70-9	AnalytiCon Discovery	NP-003469
Enniatin A	2503-13-1	Bio Australis	BIA-E1165-1
Enniatin A1	4530-21-6	Bio Australis	BIA-E1166-1
Enniatin B	917-13-5	Bio Australis	BIA-E1167-1
Enniatin B1	19914-20-6	Bio Australis	BIA-E1168-1
Enniatin B2	632-91-7	gift
Enniatin B3		gift
Epiequisetin	255377-45-8	Bio Australis	BIA-E1434-1
Epoxyagroclavin	82564-34-9	gift
Epoxycytochalasin C	189351-79-9	Bio Australis	BIA-E1171-1
Equisetin	57749-43-6	Enzo Life Sciences	ALX-350-322-001
Eremofortin A	62445-06-1	Bio Viotica	BVT-0433-M001
Eremofortin B	60048-73-9	Bio Viotica	BVT-0436-M001
Ergine	478-94-4	Alfarma
Ergocornine	564-36-3	Romer Labs	2064
Ergocorninin	564-37-4	Romer Labs	2072
Ergocristam	50868-53-6	extract of ergot sclerotia
Ergocristinam		extract of ergot sclerotia
Ergocristine	511-08-0	Romer Labs	2065
Ergocristinine	511-07-9	Romer Labs	2073
Ergocryptine	511-09-1	Romer Labs	2066
Ergocryptinine	511-10-4	Romer Labs	2074
Ergometrine	60-79-7	Romer Labs	2067
Ergometrinine	479-00-5	Romer Labs	2075
Ergosin	561-94-4	Romer Labs	2068
Ergosinin	596-88-3	Romer Labs	LMY-089-5ML
Ergotamine	113-15-5	Romer Labs	2076
Ergotaminine	639-81-6	Romer Labs	2075
Ergovalin	2873-38-3	gift
Erythromycin	123864-94-8	Sigma	45703
Expansolid	PubChem 100914275	extract of Penicillium strain
F01 1358-A	PubChem 25103244	AnalytiCon Discovery	NP-016190
Fallacinol	569-05-1	AnalytiCon Discovery	NP-012894
Fellutanine A	175414-35-4	AnalytiCon Discovery	NP-014250
Fellutannine B	PubChem 102005031	AnalytiCon Discovery	NP-005244
Festuclavine	569-26-6	Alfarma
FK 506	104987-11-3	Fermentek	FK
FK 9775 A		extract of Aspergillus strain
FK 9775 B		extract of Aspergillus strain
Flavipucin	72597-14-9	Bio Viotica
Flavoglaucin	523-73-9	AnalytiCon Discovery	NP-016137
Folipastatin	139959-71-0	AnalytiCon Discovery	NP-008150
Fonsecin	3748-39-8	extract of Aspergillus strain
FS-4		isolated in-housse
Fulvic acid	479-66-3	Enzo Life Sciences	ALX-350-386-M001
Fumagillin	23110-15-8	Sigma	37107
Fumagillol	108102-51-8	AnalytiCon Discovery	NP-008756
Fumifungin	110231-33-9	AnalytiCon Discovery	NP-001514
Fumigaclavine	6879-59-0	Enzo Life Sciences	ALX-630-110-M001
Fumigaclavine C	62867-47-4	AnalytiCon Discovery	NP-009223
Fumiquinazolin A	PubChem 11247802	AnalytiCon Discovery	NP-003323
Fumiquinazolin C	PubChem 11339719	extract of Aspergillus strain
Fumiquinazolin D	PubChem 9980845	AnalytiCon Discovery	NP-001769
Fumiquinazolin Derivative		AnalytiCon Discovery	NP-004802
Fumiquinazolin E	PubChem 10027910	extract of Aspergillus strain
Fumiquinazolin F	PubChem 10089772	extract of Aspergillus strain
Fumiquinazolin I	278184-56-8	extract of Aspergillus strain
Fumitremorgin A	12626-18-5	AnalytiCon Discovery	NP-005406
Fumitremorgin B	12626-17-4	extract of Aspergillus strain
Fumitremorgin C	118974-02-0	BioViotica	BVT-0189-C250
Fumonisin A1	117415-48-2	extract of Fusarium strain
Fumonisin A1 precursor		AnalytiCon Discovery	NP-007771
Fumonisin A2	117415-47-1	AnalytiCon Discovery	NP-007770
Fumonisin B1	116355-83-0	Romer Labs	S02003
Fumonisin B2	116355-84-1	Romer Labs	S02005
Fumonisin B3	136379-59-4	Romer Labs	S02007
Fumonisin B4	136379-60-7	extract of Fusarium strain
Fumonisin B6	PubChem 122391318	extract of Fusarium strain
Fungerin	185681-81-6	AnalytiCon Discovery	NP-012764
Fusaproliferin	PubChem 101926417	gift
Fusapyron	156856-31-4	Bio Australis	BIA-F1436-1
Fusarenon-X	23255-69-8	Romer Labs	S02010
Fusaric acid	536-69-6	Enzo Life Sciences	ALX-380-052-M050
Fusarielin A	162341-17-5	gift
Fusarin C	79748-81-5	gift
Fusarinolic acid	26108-30-5	extract of Fusarium strain
Fuscofusarin	PubChem 12309992	extract of Fusarium strain
Fusidic acid	751-94-0	Enzo Life Sciences	ALX-380-011
Geldanamycin	30562-34-6	Fermentek	G
Geodin	427-63-4	Enzo Life Sciences	ALX-350-408
Geodin hydrate	3209-10-7	AnalytiCon Discovery	NP-003256
Gibberellic acid	77-06-5	gift
Gibepyron D	146446-08-4	AnalytiCon Discovery	NP-019445
Gliocladic acid	82425-48-7	AnalytiCon Discovery	NP-007966
Gliotoxin	67-99-2	Romer Labs	S02057
Glyantrypine	142382-42-1	AnalytiCon Discovery	NP-017371
Gregatin B	58801-71-1	AnalytiCon Discovery	NP-012083
Griseofulvin	126-07-8	Romer Labs	ANT-002-5ML
Griseophenone B	PubCHem 23872096	AnalytiCon Discovery	NP-004526
Griseophenone C	PubChem 23757122	AnalytiCon Discovery	NP-004524
Harzianopyridine	137813-88-8	Enzo Life Sciences	ALX-380-31-M001
Harzianum A	156250-74-7	Adipogen	AG-CN2-0117
HC Toxin	83209-65-8	Enzo Life Sciences	BML-GR320
Helvolic acid	29400-42-8	cfmot	29400-42-8
Helvolinic acid	10072-61-4	AnalytiCon Discovery	NP-003325
Heptaibin	PubChem 10011783	AnalytiCon Discovery	NP-011898
Heptelidic acid	74310-84-2	Adipogen	AG-CN2-0118-C250
Herquline A	71812-08-3	Adipogen	AG-CN2-0170-C250
HT-2 Glucoside		isolated in-house
HT-2 toxin	116163-63-4	Romer Labs	S02036
hydrolysed Fumonisin B1	145040-09-1	Romer Labs	LMY-087-1ML
hydrolysed Nidulin		extract of Aspergillus strain
Hydroxycarnequinazolin A	PubChem 60199896	AnalytiCon Discovery	NP-007441
Hydroxycurvularin	134889-67-1	AnalytiCon Discovery	NP-006172
Hydroxyroquefortine C	PuibChem 101564851	extract of Penicillium strain
Hydroxysydonic acid	1908414-19-6	AnalytiCon Discovery	NP-002151
Hypothemycin	76958-67-3	Bio Viotica
Ilicicolin A	22581-06-2	AnalytiCon Discovery	NP-018771
Ilicicolin B	22581-07-3	AnalytiCon Discovery	NP-012584
Ilicicolin C	22562-67-0	AnalytiCon Discovery	NP-003430
Ilicicolin E	23887-67-4	AnalytiCon Discovery	NP-012570
Infectopyron	590409-70-4	gift
Integracin A	224186-03-2	Bio Australis	BIA-I1280-1
Integracin B	224186-05-4	Bio Australis	BIA-I1281-1
Ionomycin	56092-82-1	Fermentek	IC
Irgasan	3380-34-5	Sigma	727779
Isocereulide A		extract of a Bacillus strain
Isochromophilon III	167173-89-9	AnalytiCon Discovery	NP-019604
Isochromophilon IV	167173-91-3	AnalytiCon Discovery	NP-016471
Isochromophilon IX		AnalytiCon Discovery	NP-005777
Isochromophilone VI	PubChem 100957845	AnalytiCon Discovery	NP-005776
Isofusidienol	10032392-18-9	Bio Viotica
Isokotanin B	154160-09-5	cfmot	CAS
Iso-Rhodoptilometrin	Pub Chem 23267431	AnalytiCon Discovery	NP-011892
Josamycin	16846-24-5	Sigma	59983
K252a	99533-80-9; 97161-97-2	Fermentek	K
K252b	99570-78-2	Fermentek	Kb
K-76 Derivativeive 4	685141-56-4	AnalytiCon Discovery	NP-008363
Kipukasin B	PubChem 44445675	AnalytiCon Discovery	NP-005967
Kipukasin D	PubChem 23624921	AnalytiCon Discovery	NP-005215
KO 143	461054-93-3	Enzo Life Sciences	BML-EI396-0005
Kojic acid	501-30-4	Romer Labs	LMY-083-1ML
Koninginin D	119903-56-9	AnalytiCon Discovery	NP-001106
Koninginin E	PubChem 11426065	AnalytiCon Discovery	NP-001109
Linamarin	554-35-8	Santa Cruz Biotechnology	sc-203439
Lincomycin	7179-49-9	Sigma	31727
LL-Z 1272e	22562-68-1	AnalytiCon Discovery	NP-003429
Lolitrem B	81771-19-9	AG Research
Lolitrem N	PubChem 101939132	extract of a Penicillium strain
Lotaustralin	534-67-8	Santa Cruz Biotechnology	sc-207835
Luteoskyrin	21884-44-6	extract of a Penicillium strain
Luteusin A	PubChem 6475615	AnalytiCon Discovery	NP-006876
Lysergol	602-85-7	Alfarma
Macrosphelide A	172923-77-2	AnalytiCon Discovery	NP-004041
Macrosporin	22225-67-8	Santa Cruz Biotechnology	sc-202701
Malformin A	53571-13-4	cfmot	3022-92-2
Malformin A2	PubChem 14759319	extract of an Aspergillus stain
Malformin C	59926-78-2	Enzo Life Sciences	ALX-380-318
Marcfortine A	75731-43-0	Bio Australis	BIA-M1103-1
Marcfortine B	75789-29-6	extract of a Penicillium strain
Marcfortine C	PubChem 102514133	extract of a Penicillium strain
Meleagrin	71751-77-4	Romer Labs	LMY-081-1ML
Meleagrin Derivative		AnalytiCon Discovery	NP-018999
Methoxycurvularin	PubChem 10381440	AnalytiCon Discovery	NP-005331
Methoxysterigmatocystin	22897-08-1	Bio Viotica	BVT-416-M001
Methylasterric acid	59170-17-1	AnalytiCon Discovery	NP-007153
Methylequisetin	405072-57-3	Enzo	ALX-380-149-M001
Methylfunicone	PubChem 10548301	AnalytiCon Discovery	NP-001443
Methylsulochrin	77282-69-0	Bio Viotica
Methysergide	361-37-5	gift
Mevastatin	73573-88-3	Bio Australis	BIA-M1209
Mevinolin	75330-75-5	Sigma	M2147
Mithramycin A	18378-89-7	Fermentek	MT
Mitomycin C	50-07-7	Fermentek	MC
Monactin	7182-54-9	impurity in Nonactin standard
Moniliformin	31876-38-7	Romer Labs	S02058
Monoacetoxyscirpenol	2623-22-5	Romer Labs	LMY-088-1ML
Monocerin	30270-60-1	Bio Viotica
Monomethylcurvulin		AnalytiCon Discovery	NP-001099
Mycophenolic acid	24280-93-1	Romer Labs	S02049
Mycophenolic acid IV		AnalytiCon Discovery	NP-016192
Myriocin	35891-70-4	Fermentek	MY
Mytoxin C		AnalytiCon Discovery	NP-012388
N-Benzoyl-Phenylalanine	2566-22-5	AnalytiCon Discovery	NP-001798
Neoechinulin A	25644-25-1	AnalytiCon Discovery	NP-001562
Neosolaniol	36519-25-2	Romer Labs	S02001
Neoxaline	71812-10-7	Enzo Life Sciences	ALX-350-409
NG 012	141731-76-2	Enzo Life Sciences	ALX-380-319
Nidulin	10089-10-8	Bio Australis	BIA-N1157-1
Nidurufin	28458-23-3	impurity in Averantin standard
Nigericin	28643-80-3	Fermentek	N
Nigragillin	24779-38-2	extract of an Aspergillus strain
Nigrosporoate A		AnalytiCon Discovery	NP-020234
Nivalenol	23282-20-4	Romer Labs	S02011
Nivalenol Glucoside		isolated in-housse
Nonactin	6833-84-7	Fermentek	NO
Norlichexanthone	20716-98-7	AnalytiCon Discovery	NP-004527
Nornidulin	33403-37-1	Bio Australis	BIA-N1159-1
Norsolorinic acid	10254-99-6	gift
Nortryptoquialanine		gift
Norverrucosidin		AnalytiCon Discovery	NP-001136
Notoamide C	PubChem 25163938	AnalytiCon Discovery	NP-005220
Notoamide E	PubChem 16127569	AnalytiCon Discovery	NP-005831
NP 12318		AnalytiCon Discovery	NP-012318
NP 19199		AnalytiCon Discovery	NP-019199
NP-8140		AnalytiCon Discovery	NP-008410
NT-2 Toxin	Pubchem 10337297	AnalytiCon Discovery	NP-015158
NX-1		isolated in-housse
NX-2		isolated in-housse
NX-3		isolated in-housse
Ochratoxin A	303-47-9	Romer Labs	S02023
Ochratoxin alpha	19165-63-0	Romer Labs	S02052
Ochratoxin B	4825-86-9	Romer Labs	S02053
Ochratoxin C	4865-85-4	Toronto Research Chemicals	TRC-O148510-1
Ochrephilone	53014-38-3	AnalytiCon Discovery	NP-002585
Okaramine B	117332-63-5	AnalytiCon Discovery	NP-005289
Okaramine D	PubChem 101678965	AnalytiCon Discovery	NP-005245
Oligomycin A	579-13-5	Fermentek	OLA
Oligomycin B	11050-94-5	Fermentek	OLB
O-Methylsterigmatocystin	17878-69-2	Bio Australis	BIA-M1214
O-Methylviridicatin	6152-57-4	Bio Australis	BIA-M1149-1
Ophiobolin A	4611-05-6	Bio Australis	BIA-O1064
Ophiobolin B	5601-74-1	Bio Australis	BIA-O1064
Orsellinic acid	480-64-8	Enzo Life Sciences	ALX-350-391-M001
Oxalicine B	PubChem 21593946	AnalytiCon Discovery	NP-020159
Oxaline	55623-37-5	cfmot	55623-37-5
Oxaspirodion		Enzo Life Sciences	ALX-350-301
Oxidized Elymoclavine		Alfarma
Oxidized Luol		Alfarma
Oxytetracyclin	2058-46-0	Romer Labs	ANT-009
Papyracillic acid A	960148-59-8	Enzo Life Sciences	ALX-380-143-M005
Paracelsin A	88526-44-7	extract of a Trichoderma strain
Paracelsin B	86090-95-1	extract of a Trichoderma strain
Paraherquamide A	77392-58-6	Bio Australis	BIA-P1065-1
Paraherquamide E	125600-53-5	AnalytiCon Discovery	NP-011542
Paspalic acid	5516-88-1	Alfarma
Paspalin	11024-56-9	gift
Paspalinin	63722-91-8	gift
Paspalitrem A	Pubchem 10028978	gift
Paspalitrem B	63764-58-9	gift
Patulin	149-29-1	Romer Labs	S02026
Paxillin	57186-25-1	Romer Labs	S02059
Pencillazaphilone B	PubChem 101519298	AnalytiCon Discovery	NP-002580
Penicillic acid	90-65-3	Iris Biotech GmbH	LS-1051
Penicillide	55303-92-9	Adipogen	AG-CN2-0122-M001
Penicillin G	69-57-8	Sigma	46609
Penicillin V	87-08-1	Sigma	1504503
Penigequinolone A	180045-91-4	Bio Australis	BIA-P1066-1
Penitrem A	12627-35-9	Sigma	P3053
Pennigritrem A	139682-30-7	AnalytiCon Discovery	NP-016277
Pentahydroxyscirpenol	PubChem 102362414	isolated in-house
Pentoxyfylline	6493 05 6	Enzo Life Sciences	ALX-270-112-G001
Pestalotin	34565-32-7	Bio Australis	BIA-P1067-1
Phenopyrrozin	PubChem 10220018	AnalytiCon Discovery	NP-002223
Phomalactone	28921-94-0	cfmot	28921-94-0
Phomalone	159768-89-5	AnalytiCon Discovery	NP-000790
Phomopsin A	64925-80-0	Bio Australis	BIA-1193
Phomopsin B	64925-81-1	impurity in Phomopsin A standard
Phomopsolide B	97529-84-5	AnalytiCon Discovery	NP-012283
Physcion	521-61-9	Enzo Life Sciences	LKT-P2995-M010
Pinselin	476-53-9	AnalytiCon Discovery	NP-001744
Piscarinin A		AnalytiCon Discovery	NP-004909
Porritoxinol	PubChem 25763834	AnalytiCon Discovery	NP-007581
Prehelminthosporol	1619-13-2	extract of a Helmintosporum strain
Prehelminthosporollacton	PubChem 102445599	extract of a Helmintosporum strain
Prelaptin		gift
PR-Toxin	56299-00-4	extract of a Penicillium strain
Pseurotin A	58523-30-1	Enzo Life Sciences	ALX-350-300-M001
Pseurotin D	77409-68-8	Bio Viotica	BVT-0426-M001
Puberulin A	PubChem 101472876	AnalytiCon Discovery	NP-003314
Puromycin	58-58-28	Fermentek	PU
Purpactin A	133806-59-4	AnalytiCon Discovery	NP-001438
Purpuride	41411-07-8	AnalytiCon Discovery	NP-003381
Pyranonigrin	773855-65-5	Enzo Life Sciences	ALX-350-415-M001
Pyrenocin A	76868-97-8	cfmot	76868-97-8
Pyrenophorol	155326-45-7	Enzo Life Sciences	ALX-350-172
Pyripyropene A	147444-03-9	Enzo Life Sciences	ALX-350-134-C500
Pyripyropene B	PubChem 73348800	impurity of Pyripyropene A standard
Pyripyropene O	PubChem 10553713	AnalytiCon Discovery	NP-018618
Pyrophen	131190-56-2	AnalytiCon Discovery	NP-001112
Quadrone	PubChem 118701363	AnalytiCon Discovery	NP-019512
Questiomycin A	1916-59-2	Santa Cruz Biotechnology	sc-391695
Quinadoline A		cfmot	5500250
Quinadoline B		gift
Quinolactacin A	386211-69-4	AnalytiCon Discovery	NP-013693
Quinolone A		AnalytiCon Discovery	NP-005369
Radicicol	12772-57-5	Fermentek	RD
Radiclonic acid	PubChem 45359249	AnalytiCon Discovery	NP-007240
Rapamycin	53123-88-9	Fermentek	R
Rasfonin	PubChem 11259090	AnalytiCon Discovery	NP-014797
Roquefortine C	58735-64-1	Iris Biotech GmbH	LS-1167
Roquefortine D	PubChem 15386782	gift
Roquefortine E	871982-52-4	Enzo Life Sciences	ALX-350-343-M001
Roridin A	14729-29-4	Sigma	R7502
Roridin L2	85124-22-7	extract of a Stachybotrys strain
Roritoxin A	102852-48-2	AnalytiCon Discovery	NP-012288
Rubellin D	PubChem 102384740	Enzo Life Sciences	ALX-350-324-M001
Rubratoxin A	22467-31-8	Santa Cruz Biotechnology	sc-396531
Rubrofusarin	3567-00-8	Bio Viotica	BVT-0395
Rugulosin	23537-16-8	Bio Australis	BIA-R1201
Rugulotrosin	685135-81-3	Bio Australis	BIA-R1453
Rugulovasine A	26909-33-1	gift
Rugulusovin	82597-82-8	cfmot	263759-12-2
Sambucinol	PubChem 356939	gift
Satratoxin F	73513-01-6	extract of a Stachybotrys strain
Satratoxin G	53126-63-9	extract of a Stachybotrys strain
Satratoxin H	53126-64-0	extract of a Stachybotrys strain
Scalusamid A	PubChem 11437493	AnalytiCon Discovery	NP-008003
Sch 725680	926885-92-9	AnalytiCon Discovery	NP-007401
Sclerotioramin	PubChem 46888543	AnalytiCon Discovery	NP-015956
Sclerotiorin	549-23-5	AnalytiCon Discovery	NP-013774
Secalonic acid D	35287-69-5	CSIR Biosciences	CSIR-MYC 017
Secoemestrin C	PubChem 102425906	AnalytiCon Discovery	NP-011876
seco-Sterigmatocystin	92484-36-1	AnalytiCon Discovery	NP-001610
semi Xanthomegnin		BioViotica	BVT-0366-M001
semi-Vioxanthin	70477-26-8	gift
Setusosin	182926-45-0	Bio Australis	BIA-S1084-1
Siccanin	22733-60-4	Bio Australis	BIA-S1421-1
Siccanol	146436-22-8	gift
Skyrin	602-06-2	Enzo	ALX-350-422-M001
S-MethylDON		extract of a plant treated with DON
Sorbicillacton A	PubChem 51136303	AnalytiCon Discovery	NP-016383
Sphingofungin B	121025-45-4;	AnalytiCon Discovery	NP-004860
Sphingofungin D	121025-47-6	AnalytiCon Discovery	NP-004861
Spiculisporic acid	469-77-2	AnalytiCon Discovery	NP-001185
Spiramycin	8025-81-8	Sigma	46745
Spirodihydrobenzofuranlactam IV	PubChem 469818	AnalytiCon Discovery	NP-013668
Sporogen AO I	88418-12-6	AnalytiCon Discovery	NP-000097
Stachybotryamide	149598-71-0	AnalytiCon Discovery	NP-000151
Stachybotrylactam	163391-76-2	Enzo	ALX-630-112-MC05
Staurosporin	62996-74-1	Fermentek	ST
Stemphylperylenol	102694-33-7	cfmot	102694-33-7
Sterigmatocystin	10048-13-2	Romer Labs	S02051
Sulochrin	519-57-3	Sigma	S4570
Sydonic acid	PubChem 25775004	cfmot	5500354
Sydowinin A	58450-01-4	AnalytiCon Discovery	NP-001823
Synerazol	127941-81-5	extract of an Aspergillus strain
T-2 Glucoside		isolated in-house
T-2 toxin	21259-20-1	Romer Labs	S02035
T2-Tetraol	34114-99-3	Romer Labs	S02048
T2-Triol	34114-98-2	Romer Labs	S02047
Taxol	33069-62-4	Sigma	T1912
Tenellin	53823-15-7	Bio Australis	BIA-T1566-1
Tensidol B	PubChem 16084768	extract of an Aspergillus strain
Tentoxin	28540-82-1	Sigma	T8019
Tenuazonic acid	610-88-8	Romer Labs	LMY-080-1ML
Ternatin	148619-41-4	Bio Australis	BIA-T1397-1
Terpendole C	156967-65-6	THP Medical Products	045328
Terpendole E	167427-23-8	THP Medical Products	045329
Terphenyllin	52452-60-5	Bio Australis	BIA-T1200
Terrecyclic acid	83058-94-0	Bio Australis	BIA-T1560-1
Terrein	582-46-7	BioViotica	BVT-0193-M001
Terretonin	71911-90-5	AnalytiCon Discovery	NP-001231
Terretonin F	PubChem 45268154	AnalytiCon Discovery	NP-005047
Territrem B	70407-20-4	Enzo Life Sciences	ALX-630-117
Tetracycline	60-54-8	Romer Labs	ANT-007
Tetrahydrobostrycin	1072119-07-3	Adipogen	AG-CN2-0164-M001
Thielavin B	71950-67-9	AnalytiCon Discovery	NP-006741
Thiolutin	87-11-6	Fermentek	TL
TR-2 Toxin	51177-07-2	extract of an Aspergillus strain
Triacetyl-Deoxynivalenol	51550-28-8	gift
Trichalasin B	PubChem 57337234	AnalytiCon Discovery	NP-019041
Trichodermamide C	PubChem 25067253	AnalytiCon Discovery	NP-016667
Trichodermin	PubChem 5459303	gift
Trichodimerol	145174-90-9	AnalytiCon Discovery	NP-001266
Trichostatin A	58880-19-6	Fermentek	TR
Trichotetronine	PubChem 102329399	AnalytiCon Discovery	NP-001265
Trichothecin	6379-69-7	isolated in-house
Trichothecolone	2199-06-6	isolated in-house
Trypacidin	1900-29-4	gift	available from Bioviotica BVT-0442
Tryprostatin A	171864-80-5	Enzo Life Sciences	ALX-380-090-C500
Tryprostatin B	PubChem 9863281	isolated from an Aspergillus strain
Tryptophol	526-55-6	Sigma	T1504
Tryptoquialanine	PubChem 11060368	gift
Tryptoquialanine Derivative		AnalytiCon Discovery	NP-020160
Tryptoquialanone	PubChem 91819862	gift
Tryptoquivaline A	55387-45-6	gift
Tryptoquivaline F	66212-51-9	gift
Tryptoquivaline G	PubChem 76966159	AnalytiCon Discovery	NP-008029
Tylosin	1401-69-0	Sigma	33847
Unguinol	36587-59-4	AnalytiCon Discovery	NP-008147
Unugisin E		AnalytiCon Discovery	NP-005727
Usnic acid	7562-61-0	Bio Australis	BIA-U1380-1
Ustiloxin A	143557-93-1	gift
Ustiloxin B	151841-41-7	gift
Ustiloxin D	158243-18-6	gift
Ustusol A	1175543-02-8	AnalytiCon Discovery	NP-000703
Valinomycin	2001-95-8	Fermentek	VAL
Vancomycin	1404-93-9	Sigma	94747
Vermistatin	72669-21-7	AnalytiCon Discovery	NP-001248
Verrucarin A	3148-09-2	AnalytiCon Discovery	NP-001249
Verrucarin J	4643-58-7	AnalytiCon Discovery	NP-008282
Verrucarol	2198-92-7	Sigma	V1628
Verrucofortine	113706-21-1	Bio Australis	BIA-V1175-1
Verrucosidin	88389-71-3	extract of a Penicillium strain
Verruculogen	12771-72-1	Romer Labs	S02061
Verruculotoxin	56092-63-8	AnalytiCon Discovery	NP-012253
Versicolorin A	6807-96-1	gift
Versicolorin C	16049-49-3	CSIR Biosciences
Verticillin A	32164-16-2	cfmot	32164-16-2
Violaceic acid	81827-48-7	AnalytiCon Discovery	NP-007798
Violaceol I	68027-81-6	AnalytiCon Discovery	NP-001743
Violaceol II	PubChem 16196968	AnalytiCon Discovery	NP-001742
Viomellein	55625-78-0	Bio Viotica	BVT-0359
Vioxanthin	15447-05-9	extract of an Aspergillus strain
Viridicatin	129-24-8	Enzo Life Sciences	ALX-350-136-M001
Viridicatol	23820-80-6	cfmot	no longer available
Viridicatum toxin	39277-41-3	Bio Australis	BIA-V1447-1
Viridol	23820-80-6	Adipogen	AG-CN2-0126-M001
WIN 68577	151928-33-5	AnalytiCon Discovery	NP-005003
WIN-64821	150881-27-9	AnalytiCon Discovery	NP-001824
Wortmannin	19545-26-7	Romer Labs	S02062
Xanthomegnin	1685-91-2	Enzo Life Sciences	ALX-350-180-M001
Xanthotoxin	298-81-7	AnalytiCon Discovery	NP-000271
Xantocillin X1	580-74-5	gift
Xantocillin X2		gift
Yaequinolone J2		AnalytiCon Discovery	NP-004910
Zaragozic acid A	142561-96-4	Bio Australis	BIA-Z1424
Zearalenone	17924-92-4	Romer Labs	S02029
Zearalenone-14-glucoside	105088-14-0	isolated in-house
Zearalenone-14-sulfate	132505-04-5	isolated in-house
Zeralenone-16-Glucoside		isolated in-house
Zinndiol		AnalytiCon Discovery	NP-007580
Zinniamide	1199799-26-2	AnalytiCon Discovery	NP-020215
Zinniol	17811-28-8	AnalytiCon Discovery	NP-005970
