# Supplementary material for: Validation of an LC-MS/MS-based dilute-and-shoot approach for the quantification of > 500 mycotoxins and other secondary metabolites in food crops: challenges and solutions
Source: Anal Bioanal Chem. 2020 Feb 20;412(11):2607–20. doi: 10.1007/s00216-020-02489-9 (PMC7136310; doi:10.1007/s00216-020-02489-9)
Supplement: Supplementary file 3 — (XLSX 72 kb) [file 216_2020_2489_MOESM3_ESM.xlsx]

## Sheet: Sheet1
Validation of an LC-MS/MS based dilute-and-shoot approach for the quantification of >500 mycotoxins and other secondary metabolites in food crops: Challenges and solutions
Analytical and Bioanalytical Chemistry
Michael Sulyok, David Stadler, David Steiner, Rudolf Krska
Institute of Bioanalytics and Agro-Metabolomics, Department of Agrobiotechnology, IFA-Tulln, University of Natural Resources and Life Sciences, Vienna (BOKU), Konrad-Lorenz-Str. 20, 3430 Tulln, Austria															michael.sulyok@boku.ac.at
Table S2: Compound dependent LC-MS/MS parameters
m/z Q1	m/z Q3	rt (min)		DP (V)	CE (V)	CXP (V)			m/z Q1	m/z Q3	rt (min)		DP (V)	CE (V)	CXP (V)
143	113	2.9	Kojic acid.1	86	31	10			140	98	2.6	Butenolid.1	-65	-12	-5		rt	target retention time
143	69	2.9	Kojic acid.2	86	23	10			140	96	2.6	Butenolid.2	-65	-12	-7		DP	declustring potentail
646.2	181.2	3.5	Ustiloxin B.1	111	53	30			313.1	193.1	2.9	Pentahydroxyscirpenol.1	-100	-21	-10		CE	collision energy
646.2	187.3	3.5	Ustiloxin B.2	111	43	12			313.1	163.1	2.9	Pentahydroxyscirpenol.2	-100	-39	-10		CXP	cell exit potential
196.1	150.1	4.3	Fusarinolic acid.1	71	22	10			118	46	2.9	3-Nitropropionic acid	-65	-16	-3
196.1	108.1	4.3	Fusarinolic acid.2	71	32	10			96.9	41.2	3.3	Moniliformin	-100	-24	-5
259.1	184.1	4.5	Oxidized Elymoclavine.1	97	29	10			306.1	161	3.4	Linamarin.1	-50	-20	-5
259.1	156.1	4.5	Oxidized Elymoclavine.2	97	27	8			306.1	188.1	3.4	Linamarin.2	-50	-16	-7
252	136	4.6	Cordycepin.1	56	27	10			364	223	3.7	Amoxycillin.1	-90	-16	-3
252	119	4.6	Cordycepin.2	56	61	10			364	206	3.7	Amoxycillin.2	-90	-26	-11
291.3	259.3	4.7	Oxidized Luol.1	71	25	22			371.1	281.1	4.8	Nivalenol.1	-75	-22	-15
291.3	201.2	4.7	Oxidized Luol.2	71	37	12			371.1	59.1	4.8	Nivalenol.2	-75	-42	-7
316.1	215.2	4.8	Dihydroxycalonectrin.1	56	15	8			153	109	4.9	Patulin.1	-50	-12	-9
316.1	231.1	4.8	Dihydroxycalonectrin.2	56	13	12			153	81	4.9	Patulin.2	-50	-18	-11
316.2	215.2	4.8	T2-Tetraol.1	61	13	16			533.1	263.1	4.8	Nivalenol Glucoside.1	-20	-30	-9
316.2	281.2	4.8	T2-Tetraol.2	61	13	8			533.1	443.2	4.8	Nivalenol Glucoside.2	-20	-28	-17
724.9	100.1	4.8	Vancomycin.1	66	67	16			297.1	189	5.2	deoxyPentahydroxyscirpenol.1	-135	-14	-4
724.9	144.2	4.8	Vancomycin.2	66	53	8			297.1	143.1	5.2	deoxyPentahydroxyscirpenol.2	-135	-26	-5
674.3	187.2	4.9	Ustiloxin A.1	101	45	12			355.1	152.1	5.2	acetylPentahydroxyscirpenol.1	-60	-26	-7
674.3	209.2	4.9	Ustiloxin A.2	101	49	12			355.1	217.1	5.2	acetylPentahydroxyscirpenol.2	-60	-20	-7
206.1	127.1	4.8	Aspinonene.1	51	11	8			320.1	161	5.3	Lotaustralin.1	-40	-22	-17
206.1	81.1	4.8	Aspinonene.2	51	25	14			320.1	188	5.3	Lotaustralin.2	-40	-16	-7
268.1	223.2	5	Ergine.1	86	29	14			357.1	297.1	5.4	acetyldeoxyPentahydroxyscirpenol.1	-40	-16	-11
268.1	208.2	5	Ergine.2	86	35	10			357.1	189	5.4	acetyldeoxyPentahydroxyscirpenol.2	-40	-22	-17
268.3	167	5	Paspalic acid.1	71	50	10			341.1	163.1	5.7	NX1.1	-145	-38	-5
268.3	223	5	Paspalic acid.2	71	35	10			341.1	165.1	5.7	NX1.2	-145	-34	-5
407.2	126.2	5	Lincomycin.1	66	41	8			517.3	427.1	5.7	DON-3-glucoside.1	-80	-30	-11
407.2	359.3	5	Lincomycin.2	66	27	20			517.3	59.1	5.7	DON-3-glucoside.2	-80	-85	-7
417.2	255.2	5	Elymoclavine-Fructoside.1	91	29	18			355.1	265.2	5.8	Deoxynivalenol.1	-70	-22	-13
417.2	237.3	5	Elymoclavine-Fructoside.2	91	33	20			355.1	59.2	5.8	Deoxynivalenol.2	-70	-40	-8
495.2	192.2	5	Ustiloxin D.1	76	33	12			235	147	6.2	Austdiol.1	-80	-30	-1
495.2	291.2	5	Ustiloxin D.2	76	23	20			235	145	6.2	Austdiol.2	-80	-38	-1
223.2	129.1	5.1	Nigragillin.1	71	21	10			413.2	59.1	6.4	Fusarenon-X.1	-70	-44	-9
223.2	95	5.1	Nigragillin.2	71	25	10			413.2	263	6.4	Fusarenon-X.2	-70	-22	-16
255.1	126.9	5.1	Epoxyagroclavin.1	81	83	12			339.1	59.1	6.5	Deepoxy-deoxynivalenol.1	-70	-20	-9
255.1	154.1	5.1	Epoxyagroclavin.2	81	61	6			339.1	249	6.5	Deepoxy-deoxynivalenol.2	-70	-18	-17
358.1	263.1	5.1	Deacetylneosolaniol.1	61	19	12			339.1	324.1	6.5	Tetrahydrobostrycin.1	-110	-32	-13
358.1	215.1	5.1	Deacetylneosolaniol.2	61	17	8			339.1	152	6.5	Tetrahydrobostrycin.2	-110	-44	-7
255.1	181.2	5.3	Elymoclavine.1	91	41	10			403.1	355.2	6.6	S-MethylDON.1	-50	-16	-11
255.1	180.2	5.3	Elymoclavine.2	91	57	10			403.1	265.1	6.6	S-MethylDON.2	-50	-28	-11
255.1	240.2	5.3	Lysergol.1	91	29	14			209.1	165	6.7	Dihydroxymellein.1	-60	-16	-5
255.1	197.2	5.3	Lysergol.2	91	33	12			209.1	93	6.7	Dihydroxymellein.2	-60	-28	-11
257.1	167.2	5.3	Dihydrolysergol.1	111	55	10			375	97	6.7	DON-15-Sulfat.1	-100	-38	-9
257.1	154.2	5.3	Dihydrolysergol.2	111	55	8			375	163.1	6.7	DON-15-Sulfat.2	-100	-50	-9
326.2	208.2	5.3	Ergometrinine.1	96	39	14			375	345	6.7	DON-3-Sulfat.1	-125	-30	-21
326.2	223.2	5.3	Ergometrinine.2	96	35	14			375	247	6.7	DON-3-Sulfat.2	-125	-82	-11
416.3	143	5.3	Cephalosporin C.1	76	23	12			327.1	237.1	6.8	Ustusol A.1	-50	-26	-9
416.3	185.2	5.3	Cephalosporin C.2	76	25	16			327.1	267.1	6.8	Ustusol A.2	-50	-12	-11
154.9	81	5.4	Phomalactone.1	46	21	10			225	123	6.9	Papyracillic acid A.1	-96	-29	-9
154.9	109	5.4	Phomalactone.2	46	15	10			225	151.1	6.9	Papyracillic acid A.2	-96	-29	-9
155.1	81.1	5.4	Terrein.1	81	21	14			335	261	6.9	Altersolanol.1	-65	-26	-9
155.1	79.1	5.4	Terrein.2	81	27	14			335	233	6.9	Altersolanol.2	-65	-34	-9
185.2	141.2	5.5	Asperlactone.1	81	11	12			477.1	392	6.9	Chlortetracyclin.1	-90	-35	-10
185.2	113.2	5.5	Asperlactone.2	81	13	6			477.1	460	6.9	Chlortetracyclin.2	-90	-20	-10
217.1	121.1	5.5	Decarestrictin.1	61	19	8			335.3	140	7.1	Cyclopiazonic acid Degradation product.1	-130	-40	-7
217.1	163.2	5.5	Decarestrictin.2	61	13	10			335.3	154	7.1	Cyclopiazonic acid Degradation product.2	-130	-46	-11
315.1	205.1	5.5	Herquline A.1	61	35	8			345.2	143.1	7.1	Gibberellic acid.1	-85	-50	-10
315.1	149.1	5.5	Herquline A.2	61	43	12			345.2	239.2	7.1	Gibberellic acid.2	-85	-20	-10
257.1	168.1	5.6	Chanoclavin.1	76	27	10			397.3	59.2	7.2	3-Acetyldeoxynivalenol.1	-70	-38	-8
257.1	226.1	5.6	Chanoclavin.2	76	17	14			397.3	307.1	7.2	3-Acetyldeoxynivalenol.2	-70	-20	-7
266.3	121.3	5.6	Anisomycin.1	86	33	8			434.1	346	7.2	Neoxaline.1	-65	-40	-9
266.3	78.3	5.6	Anisomycin.2	86	85	12			434.1	403.1	7.2	Neoxaline.2	-65	-22	-11
268.9	196	5.7	Rugulovasine A.1	61	25	16			435.2	184	7.2	HC Toxin.1	-125	-36	-13
268.9	167	5.7	Rugulovasine A.2	61	39	8			435.2	113.1	7.2	HC Toxin.2	-125	-52	-3
604.2	475.1	5.7	DON-Glutathion.1	71	31	18			307	263.1	7.3	Hydroxycurvularin.1	-75	-24	-11
604.2	529.2	5.7	DON-Glutathion.2	71	37	10			307	191	7.3	Hydroxycurvularin.2	-75	-30	-7
326.2	208.3	5.8	Ergometrine.1	96	39	14			317	285	7.4	Demethylsulochrin.1	-35	-20	-11
326.2	223.3	5.8	Ergometrine.2	96	35	14			317	149	7.4	Demethylsulochrin.2	-35	-26	-25
261	107	5.9	cyclo(L-Pro-L-Tyr).1	66	49	10			383.2	323.1	7.4	NX2.1	-55	-14	-11
261	136.1	5.9	cyclo(L-Pro-L-Tyr).2	66	25	8			383.2	233.1	7.4	NX2.2	-55	-24	-9
299.3	167.2	5.9	Fumigaclavine.1	86	61	10			193	149	7.5	Gibepyron D.1	-65	-14	-7
299.3	154.2	5.9	Fumigaclavine.2	86	61	8			193	105	7.5	Gibepyron D.2	-65	-20	-5
300.2	217.1	5.9	NX-3.1	46	13	10			227	69	7.5	Agistatin E.1	-70	-32	-1
300.2	247.1	5.9	NX-3.2	46	11	10			227	73	7.5	Agistatin E.2	-70	-30	-1
197.2	70	6	cyclo(L-Pro-L-Val).1	61	41	6			237	147	7.5	Curvulin.1	-60	-28	-7
197.2	124.1	6	cyclo(L-Pro-L-Val).2	61	29	8			237	191	7.5	Curvulin.2	-60	-22	-9
360.2	332.2	6	Aspergillimide.1	86	21	8			305.1	177	7.5	Oosporin.1	-50	-36	-10
360.2	301.2	6	Aspergillimide.2	86	43	16			305.1	261	7.5	Oosporin.2	-50	-18	-10
185.1	125	6.1	Aspyrone.1	81	13	10			432.1	332.1	7.5	Meleagrin.1	-75	-23	-13
185.1	139.2	6.1	Aspyrone.2	81	11	8			432.1	177.1	7.5	Meleagrin.2	-75	-35	-7
239.1	183.2	6.1	Agroclavine.1	86	27	10			167	123	7.6	Orsellinic acid.1	-35	-18	-11
239.1	208.2	6.1	Agroclavine.2	86	27	12			167	80.9	7.6	Orsellinic acid.2	-35	-28	-9
241.2	154.2	6.1	Festuclavine.1	106	47	10			307	203	7.6	Fulvic acid.1	-80	-32	-11
241.2	168.2	6.1	Festuclavine.2	106	39	10			307	245	7.6	Fulvic acid.2	-80	-30	-1
445.1	410.3	6.1	Tetracycline.1	71	29	24			320.9	151.9	7.6	Chloramphenicol.1	-80	-24	-7
445.1	154.1	6.1	Tetracycline.2	71	39	28			320.9	256.9	7.6	Chloramphenicol.2	-80	-18	-13
229	167.1	6.2	Chlamydospordiol.1	66	15	14			213.2	177.1	7.7	Agistatin B.1	-90	-20	-10
229	193.1	6.2	Chlamydospordiol.2	66	19	8			213.2	151.1	7.7	Agistatin B.2	-90	-20	-10
461.2	426.3	6.2	Oxytetracyclin.1	96	29	12			236.1	140	7.6	Flavipucin.1	-75	-22	-1
461.2	201.1	6.2	Oxytetracyclin.2	96	57	12			236.1	123	7.6	Flavipucin.2	-75	-32	-7
843.5	540.3	6.2	Spiramycin.1	161	41	10			287	137	7.7	Violaceic acid.1	-70	-40	-13
843.5	174.1	6.2	Spiramycin.2	161	51	10			287	211	7.7	Violaceic acid.2	-70	-26	-9
211.2	175.1	6.3	Agistatin D.1	76	21	10			319.1	301.1	7.8	DeoxyAltersolanol.1	-75	-20	-13
211.2	123.1	6.3	Agistatin D.2	76	17	8			319.1	283	7.8	DeoxyAltersolanol.2	-75	-28	-13
354.2	237.2	6.3	Methysergide.1	91	35	14			261	137	7.9	Violaceol II.1	-45	-22	-7
354.2	222.2	6.3	Methysergide.2	91	41	12			261	122.9	7.9	Violaceol II.2	-45	-30	-5
358.1	215.2	6.3	NT-2 Toxin.1	46	19	8			479.1	317.1	7.9	Zeralenone-16-Glucoside.1	-160	-32	-11
358.1	203.1	6.3	NT-2 Toxin.2	46	17	8			479.4	149	7.9	Zeralenone-16-Glucoside.2	-160	-52	-17
171.2	125.2	6.5	Penicillic acid.1	76	17	8			361.1	283.1	8	seco-Sterigmatocystin.1	-100	-36	-11
171.2	97.1	6.5	Penicillic acid.2	76	23	16			361.1	313	8	seco-Sterigmatocystin.2	-100	-36	-11
227.1	210.1	6.5	Aurantioclavin.1	51	19	10			421.1	195.1	8	Kipukasin D.1	-125	-22	-9
227.1	171.1	6.5	Aurantioclavin.2	51	25	10			421.1	151	8	Kipukasin D.2	-125	-32	-7
298.1	263.1	6.5	NP-8140.1	56	13	10			541.3	319.1	8	beta-Zearalenol-Glucoside.1	-58	-32	-15
298.1	109	6.5	NP-8140.2	56	31	8			541.3	481.1	8	beta-Zearalenol-Glucoside.2	-58	-14	-11
335.2	242.3	6.5	Mitomycin.1	66	21	20			792.5	498.2	8	Erythromycin.1	-70	-24	-5
335.2	130.9	6.5	Mitomycin.2	66	75	22			792.5	249.1	8	Erythromycin.2	-70	-38	-5
400.2	215	6.5	Neosolaniol.1	76	25	12			371.1	242.1	8.1	Fellutanine A.1	-145	-26	-9
400.2	185	6.5	Neosolaniol.2	76	29	14			371.1	113	8.1	Fellutanine A.2	-145	-36	-7
211	70	6.6	cyclo(L-Leu-L-Pro).1	76	27	12			261	139	8.2	Violaceol I.1	-60	-26	-11
211	86	6.6	cyclo(L-Leu-L-Pro).2	76	33	14			261	123	8.2	Violaceol I.2	-60	-28	-15
225.1	180	6.6	Pyranonigrin.1	81	20	10			281.1	92.9	8.2	Hydroxysydonic acid.1	-115	-40	-9
225.1	69	6.6	Pyranonigrin.2	81	35	10			281.1	137	8.2	Hydroxysydonic acid.2	-115	-28	-7
472.4	150.2	6.6	Puromycin.1	76	41	8			430.1	270	8.2	Pseurotin A.1	-65	-14	-5
472.4	164.2	6.6	Puromycin.2	76	55	10			430.1	308	8.2	Pseurotin A.2	-65	-12	-7
231.1	181.1	6.8	7-Hydroxypestalotin.1	96	19	8			262.9	219.1	8.3	Abscisic acid.1	-80	-22	-7
231.1	81	6.8	7-Hydroxypestalotin.2	96	35	8			262.9	152.9	8.3	Abscisic acid.2	-80	-18	-7
360	111	6.8	Macrosphelide A.1	61	29	10			411.2	265.1	8.3	Pencillazaphilone B.1	-70	-16	-11
360	325.1	6.8	Macrosphelide A.2	61	17	12			411.2	247.1	8.3	Pencillazaphilone B.2	-70	-28	-9
447.1	262.1	6.8	Trichodermamide C.1	126	21	10			419	255	8.3	Alternariol-3-Glucoside.2	-180	-60	-9
447.1	206.1	6.8	Trichodermamide C.2	126	51	8			419	256	8.3	Alternariol-9-Glucoside.1	-125	-46	-9
534.2	223.2	6.8	Ergovalin.1	106	45	12			419	257	8.3	Alternariol-9-Glucoside.2	-125	-40	-13
534.2	208	6.8	Ergovalin.2	106	63	10			419.1	256	8.3	Alternariol-3-Glucoside.1	-180	-44	-9
227.1	167.1	6.9	Chlamydosporol.1	71	23	10			731.3	609.3	8.3	WIN 68577.1	-5	-26	-23
227.1	149.1	6.9	Chlamydosporol.2	71	33	8			731.3	480.2	8.3	WIN 68577.2	-5	-44	-19
267	249.1	6.9	Verrucarol.1	86	11	8			353.1	251	8.4	Viridol.1	-135	-46	-9
267	219	6.9	Verrucarol.2	86	15	14			353.1	195.1	8.4	Viridol.2	-135	-54	-7
282.1	211.1	6.9	Trichothecolone.1	46	21	8			531	287	8.4	Dethiosecoemestrin.1	-30	-24	-11
282.1	81.1	6.9	Trichothecolone.2	46	39	6			531	137	8.4	Dethiosecoemestrin.2	-30	-66	-15
283	181.1	6.9	Zinndiol.1	136	21	8			289	175.1	8.5	Dehydrocurvularin.1	-135	-40	-7
283	151.1	6.9	Zinndiol.2	136	33	12			289	123	8.5	Dehydrocurvularin.2	-135	-36	-11
367.1	307.1	6.9	Fumigaclavine C.1	91	33	10			289.1	205.1	8.5	Fonsecin.1	-90	-22	-9
367.1	192.1	6.9	Fumigaclavine C.2	91	51	10			289.1	190.1	8.5	Fonsecin.2	-90	-40	-9
191	173	7	Chrysogin.1	81	25	10			321.1	289.1	8.5	Methoxycurvularin.1	-130	-18	-13
191	130.1	7	Chrysogin.2	81	35	10			321.1	190	8.5	Methoxycurvularin.2	-130	-40	-7
245.1	217.2	7	Verruculotoxin.1	36	23	8			291.2	203.1	8.6	Altenuene.1	-145	-44	-9
245.1	84	7	Verruculotoxin.2	36	33	8			291.2	248.1	8.6	Altenuene.2	-145	-34	-9
406.2	193.2	7	Hydroxyroquefortine C.1	81	37	10			295.1	233.1	8.4	AJ 296.1	-80	-12	-3
406.2	338.2	7	Hydroxyroquefortine C.2	81	29	10			295.1	179.1	8.4	AJ 296.2	-80	-28	-9
755.3	192.2	7	Phomopsin B.1	91	51	10			356.1	297	8.5	Butyrolactone II.1	-90	-18	-7
755.3	289.1	7	Phomopsin B.2	91	37	18			356.1	117.1	8.5	Butyrolactone II.2	-90	-72	-17
209	163.1	7.1	Pyrenocin A.1	56	21	10			395.1	257.1	8.6	FK 9775 A.1	-60	-28	-9
209	123.1	7.1	Pyrenocin A.2	56	25	10			395.1	351.1	8.6	FK 9775 A.2	-60	-28	-9
225	137.1	7.1	Monomethylcurvulin.1	56	17	6			289.1	245.1	8.7	Altenusin.1	-90	-24	-1
225	179.1	7.1	Monomethylcurvulin.2	56	29	8			289.1	230	8.7	Altenusin.2	-90	-30	-11
228.9	211	7.1	Thiolutin.1	66	19	14			196.1	139	8.7	Tenuazonic acid.1	-100	-28	-7
228.9	187	7.1	Thiolutin.2	66	23	14			196.1	112.1	8.7	Tenuazonic acid.2	-100	-32	-5
339.1	321.2	7.1	15-Acetyldeoxynivalenol.1	91	13	18			303.1	271	8.8	Griseophenone C.1	-70	-20	-11
339.1	137.2	7.1	15-Acetyldeoxynivalenol.2	91	17	8			303.1	256	8.8	Griseophenone C.2	-70	-38	-9
339.2	231.2	7.1	3-Acetyldeoxynivalenol.1	91	17	14			304.1	234.1	8.8	Dimethoxymethylgrisantrion.1	-70	-24	-11
339.2	203.2	7.1	3-Acetyldeoxynivalenol.2	91	21	16			304.1	219.1	8.8	Dimethoxymethylgrisantrion.2	-70	-32	-11
279.2	181.1	7.2	Pentoxyfylline.1	81	27	8			337.1	307	8.9	Terphenyllin.1	-90	-32	-7
279.2	99.1	7.2	Pentoxyfylline.2	81	29	10			337.1	322	8.9	Terphenyllin.2	-90	-22	-7
291	245.1	7.2	Citromycetin.1	71	35	18			363	183	8.8	Radicicol.1	-100	-36	-9
291	217.1	7.2	Citromycetin.2	71	43	12			363	275.1	8.8	Radicicol.2	-100	-32	-5
311.1	146.1	7.2	Cyclopenol.1	86	37	10			252	224.1	9	Viridicatol.1	-45	-32	-9
311.1	177.1	7.2	Cyclopenol.2	86	21	10			252	156	9	Viridicatol.2	-45	-42	-7
331	273.1	7.2	Aflatoxin M2.1	96	31	16			279	205.1	9	Heptelidic acid.1	-100	-16	-7
331	285.2	7.2	Aflatoxin M2.2	96	33	14			279	173.1	9	Heptelidic acid.2	-100	-22	-5
342.2	157.1	7.2	4-Monoacetoxyscirpenol.1	71	23	1			319	247	9	Alternarian acid.1	-35	-18	-9
342.2	105	7.2	4-Monoacetoxyscirpenol.2	71	27	1			319	188	9	Alternarian acid.2	-35	-42	-7
494.2	419.2	7.2	Paraherquamide A.1	81	43	12			438.1	212	9	Quinadoline B.1	-130	-30	-9
494.2	435.2	7.2	Paraherquamide A.2	81	47	12			438.1	185	9	Quinadoline B.2	-130	-58	-7
550.2	270.1	7.2	Dihydroergosine.1	126	47	16			541.3	319	9	alpha-Zearalenol Glucoside.1	-58	-32	-15
550.2	253.1	7.2	Dihydroergosine.2	126	43	16			541.3	481	9	alpha-Zearalenol Glucoside.2	-58	-14	-11
789.2	226.1	7.2	Phomopsin A.1	96	57	14			265	145	9.1	Dihydroinfectopyron.1	-60	-16	-7
789.2	323.1	7.2	Phomopsin A.2	96	37	18			265	221.1	9.1	Dihydroinfectopyron.2	-60	-10	-9
180.2	92	7.1	Fusaric acid.1	80	35	10			295	133	9.1	Aspulvinone E.1	-115	-38	-7
180.2	152	7.1	Fusaric acid.2	80	23	12			295	132	9.1	Aspulvinone E.2	-115	-64	-7
271.2	214.1	7.3	Quinolactacin A.1	61	37	8			342.1	228.1	9.2	Tensidol B.1	-90	-20	-11
271.2	199.1	7.3	Quinolactacin A.2	61	51	8			342.1	113	9.2	Tensidol B.2	-90	-24	-11
284.1	130.1	7.3	Brevianamid F.1	86	31	8			350.1	335	9.2	Cycloechinulin.1	-95	-34	-7
284.1	103.1	7.3	Brevianamid F.2	86	75	16			350.1	320.1	9.2	Cycloechinulin.2	-95	-42	-15
392	324.2	7.3	Roquefortine D.1	71	25	14			345.1	181	9.3	Methylsulochrin.1	-80	-26	-9
392	195	7.3	Roquefortine D.2	71	35	14			345.1	166	9.3	Methylsulochrin.2	-80	-44	-9
548.4	223.2	7.3	Ergosin.1	86	45	14			457.3	357.1	9.3	Austinol.1	-90	-26	-11
548.4	208.2	7.3	Ergosin.2	86	57	12			457.3	313.1	9.3	Austinol.2	-90	-30	-11
313.1	139.1	7.4	Pyrenophorol.1	91	15	8			479.2	317.1	9.3	Zearalenone-14-glucoside.1	-95	-24	-17
313.1	93	7.4	Pyrenophorol.2	91	27	10			479.2	175	9.3	Zearalenone-14-glucoside.2	-95	-56	-9
314.1	95	7.4	Phomopsolide B.1	41	19	8			253	173	9.4	Gliocladic acid.1	-70	-22	-5
314.1	179	7.4	Phomopsolide B.2	41	17	8			253	151	9.4	Gliocladic acid.2	-70	-28	-13
346.1	311	7.4	Aflatoxin Q1.1	41	37	12			273	258	9.4	4-Hydroxyalternariol.1	-105	-32	-11
346.1	283	7.4	Aflatoxin Q1.2	41	41	12			273	214	9.4	4-Hydroxyalternariol.2	-105	-42	-9
302.1	111.1	7.5	Clonostachydiol.1	66	19	6			291.1	122.9	9.4	Curvularin.1	-90	-38	-7
302.1	139.2	7.5	Clonostachydiol.2	66	21	8			291.1	189.9	9.4	Curvularin.2	-90	-40	-9
342.2	265.1	7.5	Monoacetoxyscirpenol.1	71	13	26			319	260	9.4	Barceloneic acid.1	-45	-30	-9
342.2	307.2	7.5	Monoacetoxyscirpenol.2	71	13	8			319	275	9.4	Barceloneic acid.2	-45	-20	-11
445.1	410.2	7.5	Doxycyclin.1	86	35	12			343	214	9.4	Glyantrypine.1	-85	-24	-9
445.1	321	7.5	Doxycyclin.2	86	43	22			343	145	9.4	Glyantrypine.2	-85	-50	-7
448.1	417.2	7.5	Oxaline.1	81	23	16			455.1	367.1	9.4	Dehydroaustinol.1	-165	-26	-13
448.1	348.1	7.5	Oxaline.2	81	35	14			455.1	411.1	9.4	Dehydroaustinol.2	-165	-22	-15
582.2	223.2	7.5	Ergotamine.1	96	47	12			299.1	256.1	9.5	Fallacinol.1	-75	-40	-11
582.2	208.2	7.5	Ergotamine.2	96	59	14			299.1	255.1	9.5	Fallacinol.2	-75	-52	-9
584.3	270.3	7.5	Dihydroergotamine.1	111	43	16			333.1	189.1	9.5	Aigualomycin D.1	-155	-34	-9
584.3	253.2	7.5	Dihydroergotamine.2	111	47	14			333.1	145	9.5	Aigualomycin D.2	-155	-40	-7
272.2	237.1	7.6	5-Hydroxyculmorin.1	71	17	14			347	149.1	9.5	Asterric acid.1	-85	-20	-9
272.2	201.2	7.6	5-Hydroxyculmorin.2	71	25	12			347	166	9.5	Asterric acid.2	-85	-26	-11
329.1	273.2	7.6	Aflatoxin M1.1	91	35	16			433.2	145	9.2	Fumiquinazolin Derivative.1	-60	-64	-15
329.1	229.1	7.6	Aflatoxin M1.2	91	59	12			433.2	243.1	9.2	Fumiquinazolin Derivative.2	-60	-28	-9
331.1	313.2	7.6	Aflatoxin G2.1	111	35	18			322	253.1	9.6	Neoechinulin A.1	-75	-30	-5
331.1	245.2	7.6	Aflatoxin G2.2	111	43	14			322	139	9.6	Neoechinulin A.2	-75	-52	-11
562.2	223.3	7.6	Ergocornine.1	86	47	12			337	305	9.6	Griseophenone B.1	-25	-18	-11
562.2	208.2	7.6	Ergocornine.2	86	63	12			337	290	9.6	Griseophenone B.2	-25	-36	-13
162.2	117.1	7.7	Tryptophol.1	81	33	6			361	329	9.6	Methylasterric acid.1	-120	-22	-13
162.2	143.1	7.7	Tryptophol.2	81	35	14			361	254	9.6	Methylasterric acid.2	-120	-32	-9
289	243	7.7	semi Xanthomegnin.1	71	33	10			449.2	181	9.6	Kipukasin B.1	-60	-30	-7
289	159	7.7	semi Xanthomegnin.2	71	47	10			449.2	407.1	9.6	Kipukasin B.2	-60	-18	-15
374.2	315.2	7.7	16-Ketoaspergillimide.1	111	39	18			254.9	210.9	9.7	Ochratoxin alpha.1	-90	-24	-11
374.2	313.1	7.7	16-Ketoaspergillimide.2	111	49	18			254.9	166.9	9.7	Ochratoxin alpha.2	-90	-36	-11
432.2	382.1	7.7	Pseurotin D.1	76	17	14			350.1	153.1	9.8	Deoxybrevianamid E.1	-90	-28	-1
432.2	105.1	7.7	Pseurotin D.2	76	43	10			350.1	125	9.8	Deoxybrevianamid E.2	-90	-48	-7
464.3	436.2	7.7	Marcfortine B.1	96	35	12			351.1	315	9.8	Altertoxin-I.1	-105	-24	-7
464.3	419.2	7.7	Marcfortine B.2	96	50	10			351.1	263.2	9.8	Altertoxin-I.2	-105	-44	-11
478.2	450.2	7.7	Marcfortine A.1	96	29	12			433.1	270	9.8	Alternariolmethylether-Glucoside.1	-185	-44	-11
478.2	419.2	7.7	Marcfortine A.2	96	45	10			433.1	271	9.8	Alternariolmethylether-Glucoside.2	-185	-34	-11
594.3	350.2	7.7	Ergocristam.1	91	31	10			439.2	380.2	9.8	Butyrolacton III.1	-140	-22	-15
594.3	352.2	7.7	Ergocristam.2	91	41	10			439.2	308.1	9.8	Butyrolacton III.2	-140	-42	-11
917.5	773.3	7.7	Tylosin.1	166	41	10			413.3	141	9.9	Tentoxin.1	-105	-30	-11
917.5	174.1	7.7	Tylosin.2	166	57	10			413.3	271.1	9.9	Tentoxin.2	-105	-24	-15
329.1	243.1	7.8	Aflatoxin G1.1	86	39	14			479.2	153	9.9	Drimane 8.1	-60	-18	-7
329.1	200	7.8	Aflatoxin G1.2	86	59	12			479.2	171	9.9	Drimane 8.2	-60	-22	-7
448.2	420.2	7.8	Marcfortine C.1	96	35	12			265	221	10	Dihydrocitrinone.1	-25	-28	-9
448.2	403.2	7.8	Marcfortine C.2	96	50	10			265	177	10	Dihydrocitrinone.2	-25	-34	-7
251.1	161.1	7.9	Oxaspirodion.1	86	15	10			349	303.1	10	Alteichin.1	-105	-35	-9
251.1	133.1	7.9	Oxaspirodion.2	86	27	8			349	261.1	10	Alteichin.2	-105	-35	-9
268.2	233.2	7.9	FS-4.1	66	13	14			357.1	228.1	10	Fumiquinazolin F.1	-100	-22	-10
268.2	109.1	7.9	FS-4.2	66	19	6			357.1	145	10	Fumiquinazolin F.2	-100	-48	-10
282.2	246.1	7.9	Cycloheximide.1	76	21	16			395.1	351	10	FK 9775 B.1	-60	-24	-9
282.2	247.2	7.9	Cycloheximide.2	76	23	14			395.1	323.1	10	FK 9775 B.2	-60	-28	-9
331.1	83	7.9	Aurantine.1	126	29	8			487.1	279.1	10	Terretonin.1	-160	-26	-11
331.1	249.1	7.9	Aurantine.2	126	39	10			487.1	385.1	10	Terretonin.2	-160	-26	-15
400.2	358.2	7.9	Colchicin.1	106	34	14			527.2	312.2	10	Dihydrochlamydocin.1	-190	-38	-11
400.2	310.2	7.9	Colchicin.2	106	40	14			527.2	294.1	10	Dihydrochlamydocin.2	-190	-42	-11
522.3	328.3	8	AAL TA-Toxin .1	101	35	20			591.2	507.2	10	Aurasperon C.1	-105	-30	-10
522.3	292.3	8	AAL TA-Toxin .2	101	41	16			591.2	376.2	10	Aurasperon C.2	-105	-65	-10
712.1	669.5	8	Bacitracin.1	96	33	18			377.1	251	10	Hypothemycin.1	-80	-12	-1
712.1	199.1	8	Bacitracin.2	96	69	12			377.1	179	10	Hypothemycin.2	-80	-32	-9
288.1	246.1	8.1	Pyrophen.1	66	17	10			423	361	10.1	Isokotanin B.1	-185	-42	-13
288.1	125.1	8.1	Pyrophen.2	66	27	8			423	391.1	10.1	Isokotanin B.2	-185	-34	-15
321.1	271.1	8.1	Spirodihydrobenzofuranlactam IV.1	61	21	10			439.2	113	10.1	Fellutannine B.1	-145	-38	-5
321.1	245.1	8.1	Spirodihydrobenzofuranlactam IV.2	61	19	10			439.2	242.1	10.1	Fellutannine B.2	-145	-28	-9
576.4	208.2	8.1	Ergocryptine.1	81	61	16			444.2	242.1	10.1	Fumiquinazolin A.1	-135	-36	-9
576.4	223.3	8.1	Ergocryptine.2	81	47	14			444.2	145.1	10.1	Fumiquinazolin A.2	-135	-56	-7
215.1	153.1	8.2	Pestalotin.1	71	21	10			351.1	315.1	10.2	Stemphylperylenol.1	-70	-34	-11
215.1	123	8.2	Pestalotin.2	71	27	10			351.1	314.1	10.2	Stemphylperylenol.2	-70	-44	-11
297	261.1	8.2	Porritoxinol.1	91	15	10			431.2	145.1	10.2	Tryptoquivaline G.1	-155	-32	-7
297	219.1	8.2	Porritoxinol.2	91	23	10			431.2	171.1	10.2	Tryptoquivaline G.2	-155	-24	-7
299.1	271	8.2	Aflatoxin P1.1	111	35	10			466.3	265.1	10.2	Berkedrimane B.1	-50	-24	-11
299.1	141	8.2	Aflatoxin P1.2	111	57	10			466.3	388.2	10.2	Berkedrimane B.2	-50	-14	-15
315.1	287.2	8.2	Aflatoxin B2.1	96	37	18			661	287.1	10.2	Secoemestrin C Derivative.1	-60	-38	-11
315.1	259.2	8.2	Aflatoxin B2.2	96	43	18			661	563	10.2	Secoemestrin C Derivative.2	-60	-12	-21
333.2	209.1	8.2	Sulochrin.1	56	17	12			313	269	10.3	Endocrocin.1	-35	-30	-11
333.2	136.2	8.2	Sulochrin.2	56	59	8			313	225	10.3	Endocrocin.2	-35	-40	-9
384.2	307.2	8.2	Diacetoxyscirpenol.1	81	17	9			319.2	160	10.4	beta-Zearalenol.1	-115	-44	-13
384.2	105.1	8.2	Diacetoxyscirpenol.2	81	61	7			319.2	130	10.4	beta-Zearalenol.2	-115	-50	-20
406.3	370.3	8.2	hydrolysed Fumonisin B1.1	116	29	10			416.2	168	10.4	Sorbicillacton A.1	-100	-24	-5
406.3	388.3	8.2	hydrolysed Fumonisin B1.2	116	27	20			416.2	82	10.4	Sorbicillacton A.2	-100	-46	-9
610.4	223.3	8.2	Ergocristine.1	86	47	12			463.2	354.1	10.4	Aspercolorin.1	-115	-42	-19
610.4	592.3	8.2	Ergocristine.2	86	21	18			463.2	316.1	10.4	Aspercolorin.2	-115	-36	-7
295.1	146.1	8.3	Cyclopenin.1	71	33	12			285.1	241.1	10.5	Calyxanthone.1	-120	-30	-9
295.1	177	8.3	Cyclopenin.2	71	19	10			285.1	240.1	10.5	Calyxanthone.2	-120	-48	-11
302.1	97.1	8.3	Aspinolid B.1	71	21	6			273.1	201.1	10.6	Anomalin A.1	-120	-20	-10
302.1	181.1	8.3	Aspinolid B.2	71	19	10			273.1	214.1	10.6	Anomalin A.2	-120	-24	-10
321.1	279.1	8.3	PR-Toxin.1	63	19	10			291	247.1	10.6	Cladosporin.1	-145	-34	-9
321.1	219.1	8.3	PR-Toxin.2	63	29	10			291	146.9	10.6	Cladosporin.2	-145	-50	-15
594.3	350.1	8.3	Ergocristinam.1	91	31	10			317.1	299.1	10.6	Asperthecin.1	-80	-36	-10
594.3	352.1	8.3	Ergocristinam.2	91	43	10			317.1	243.1	10.6	Asperthecin.2	-80	-50	-10
282	250	8.4	Quinolone A.1	96	25	10			483.2	423.2	10.6	Chrodrimanin.1	-180	-32	-15
282	207	8.4	Quinolone A.2	96	43	8			483.2	203.1	10.6	Chrodrimanin.2	-180	-62	-7
544.2	397.1	8.4	Doxorubicin.1	91	21	10			799.4	436.2	10.6	Aspergillicin Derivative.1	-100	-42	-17
544.2	361.1	8.4	Doxorubicin.2	91	37	10			799.4	209.2	10.6	Aspergillicin Derivative.2	-100	-62	-9
235.1	161.1	8.5	Fungerin.1	61	25	10			253	205	10.7	Phomalone.1	-65	-36	-9
235.1	203.1	8.5	Fungerin.2	61	23	10			253	208	10.7	Phomalone.2	-65	-28	-19
249	149.1	8.5	Sporogen AO I.1	86	9	6			257	213	10.7	Alternariol.1	-100	-34	-11
249	203.1	8.5	Sporogen AO I.2	86	17	8			257	215	10.7	Alternariol.2	-100	-36	-11
313.1	285.2	8.5	Aflatoxin B1.1	106	33	16			287	260.1	10.7	Xantocillin X1.1	-40	-16	-11
313.1	128.1	8.5	Aflatoxin B1.2	106	91	10			287	232.9	10.7	Xantocillin X1.2	-40	-32	-29
326.2	249.2	8.5	Decalonectrin.1	71	13	14			429	362	10.7	Dichlormethylasterric acid.1	-125	-30	-13
326.2	231.2	8.5	Decalonectrin.2	71	17	14			429	319	10.7	Dichlormethylasterric acid.2	-125	-50	-11
429.2	355.2	8.5	Wortmannin.1	76	15	10			469.2	437.1	10.7	Terretonin F Derivative.1	-140	-18	-17
429.2	295.2	8.5	Wortmannin.2	76	35	18			469.2	241.1	10.7	Terretonin F Derivative.2	-140	-52	-11
213	156	8.6	Questiomycin A.1	96	35	10			484.2	268.1	10.7	Quinadoline A.1	-50	-36	-11
213	127	8.6	Questiomycin A.2	96	43	8			484.2	240	10.7	Quinadoline A.2	-50	-46	-9
249	189	8.6	Eremofortin B.1	96	15	8			573.2	527	10.7	Xanthomegnin.1	-110	-50	-13
249	161.1	8.6	Eremofortin B.2	96	41	4			573.2	483	10.7	Xanthomegnin.2	-110	-70	-11
324.1	177.2	8.6	Eremofortin A.1	51	17	8			371.1	135	10.8	Penicillide.1	-130	-26	-11
324.1	161.1	8.6	Eremofortin A.2	51	29	10			371.1	107	10.8	Penicillide.2	-130	-58	-13
327.1	263.2	8.6	Gliotoxin.1	61	15	16			430.2	138.9	10.8	Fusarin C.1	-145	-22	-13
327.1	245.3	8.6	Gliotoxin.2	61	25	20			430.2	357.1	10.8	Fusarin C.2	-145	-14	-13
334.1	130	8.6	Rugulusovin.1	101	31	6			442.2	182.1	10.8	Atlantinon A.1	-185	-50	-7
334.1	103	8.6	Rugulusovin.2	101	81	8			442.2	123	10.8	Atlantinon A.2	-185	-64	-11
430.2	105.1	8.6	TR-2 Toxin.1	91	29	10			389.1	141	10.9	Drimane 6.1	-130	-22	-13
430.2	310.1	8.6	TR-2 Toxin.2	91	35	10			389.1	97	10.9	Drimane 6.2	-130	-26	-13
478.3	450.2	8.6	Paraherquamide E.1	96	30	10			423.2	364	10.9	Butyrolactone I.1	-90	-24	-13
478.3	419.1	8.6	Paraherquamide E.2	96	40	10			423.2	249	10.9	Butyrolactone I.2	-90	-26	-9
562.3	544.3	8.6	Ergocorninin.1	81	21	16			502.2	268.1	10.9	Tryptoquialanine Derivative.1	-95	-34	-11
562.3	223.3	8.6	Ergocorninin.2	81	47	12			502.2	225.1	10.9	Tryptoquialanine Derivative.2	-95	-50	-9
400.2	281.3	8.7	T2-Triol.1	71	13	16			581.2	332.2	10.9	Okaramine D.1	-35	-52	-13
400.2	215.2	8.7	T2-Triol.2	71	17	12			581.2	318.1	10.9	Okaramine D.2	-35	-48	-11
440.2	363.1	8.7	Triacetyl-Deoxynivalenol.1	21	19	14			605.2	506.2	10.9	Aurasperon B.1	-105	-35	-10
440.2	231.1	8.7	Triacetyl-Deoxynivalenol.2	21	31	10			605.2	422.2	10.9	Aurasperon B.2	-105	-45	-10
319.1	181.2	8.8	Dechlorogriseofulvin.1	81	25	12			661.2	381	10.9	NG 012.1	-85	-26	-3
319.1	251.2	8.8	Dechlorogriseofulvin.2	81	25	14			661.2	193	10.9	NG 012.2	-85	-42	-11
357.4	309	8.8	Bis(methylthio)gliotoxin.1	51	13	12			695	631	10.9	Chaetocin.1	-80	-18	-9
357.4	243	8.8	Bis(methylthio)gliotoxin.2	51	19	10			695	567.1	10.9	Chaetocin.2	-80	-26	-15
390.2	193.2	8.6	Roquefortine C.1	91	39	10			247	203.1	11	Terrecyclic acid.1	-125	-38	-13
390.2	322.2	8.6	Roquefortine C.2	91	29	18			247	147.1	11	Terrecyclic acid.2	-125	-34	-9
520.2	148.1	8.8	Oxalicine B.1	96	65	6			349	331.1	11	Altertoxin II.1	-40	-20	-13
520.2	216.1	8.8	Oxalicine B.2	96	37	8			349	312.9	11	Altertoxin II.2	-40	-32	-13
828.5	600.3	8.8	Josamycin.1	156	37	10			397	337.9	11	Geodin.1	-100	-34	-7
828.5	109.1	8.8	Josamycin.2	156	77	10			397	318.8	11	Geodin.2	-100	-36	-7
217	202	8.9	Xanthotoxin.1	101	35	18			499.1	423.2	11	Citreohybridinol.1	-55	-46	-15
217	174	8.9	Xanthotoxin.2	101	43	6			499.1	467.2	11	Citreohybridinol.2	-55	-42	-19
256	77	8.9	N-Benzoyl-Phenylalanine.1	51	61	12			831.4	771.4	11	Unugisin E.1	-110	-22	-29
256	105	8.9	N-Benzoyl-Phenylalanine.2	51	31	10			831.4	642.3	11	Unugisin E.2	-110	-60	-25
267.1	95.1	8.9	Sambucinol.1	46	27	8			317	205.1	11.1	Dichlordiaportin.1	-115	-28	-9
267.1	123.1	8.9	Sambucinol.2	46	31	8			317	160.9	11.1	Dichlordiaportin.2	-115	-60	-5
364.1	198.1	8.9	Austamide .1	111	51	8			363.1	174.1	11.1	DihydroxyZONMethylether.1	-145	-46	-5
364.1	183.1	8.9	Austamide .2	111	81	8			363.1	189.1	11.1	DihydroxyZONMethylether.2	-145	-30	-9
403.2	147.1	8.9	Tryptoquivaline F.1	91	49	10			397.1	317.1	11.1	Zearalenone-sulfate.1	-105	-32	-15
403.2	130.1	8.9	Tryptoquivaline F.2	91	49	10			397.1	175	11.1	Zearalenone-sulfate.2	-105	-48	-13
444.1	240.1	8.9	CNM 115443.1	106	29	10			514.2	437.1	11.1	Malformin A2.1	-90	-31	-10
444.1	228.1	8.9	CNM 115443.2	106	25	10			514.2	353.1	11.1	Malformin A2.2	-90	-35	-10
270.2	235.2	9	15-Hydroxyculmoron.1	66	25	16			552.2	167	11.1	Amidepsin B.1	-90	-18	-7
270.2	135.2	9	15-Hydroxyculmoron.2	66	39	8			552.2	238.1	11.1	Amidepsin B.2	-90	-34	-9
345.1	301.1	9	Trypacidin.1	91	21	10			285	241	11.3	Citreorosein.1	-30	-36	-9
345.1	313.1	9	Trypacidin.2	91	25	10			285	211	11.3	Citreorosein.2	-30	-44	-9
467.3	130.2	9	Staurosporin.1	86	25	8			341.1	298.1	11.3	Prelaptin.1	-120	-36	-11
467.3	338.2	9	Staurosporin.2	86	25	10			341.1	179	11.3	Prelaptin.2	-120	-50	-7
604.2	323.1	9	HT-2 Glucoside.1	86	17	12			487.1	427.2	11.3	Andrastin B.1	-180	-50	-13
604.2	425.2	9	HT-2 Glucoside.2	86	17	16			487.1	182	11.3	Andrastin B.2	-180	-62	-5
303.1	176.1	9.1	Aurantiamin A.1	86	29	8			281	249	11.4	Citrinin.1	-50	-24	-7
303.1	149.1	9.1	Aurantiamin A.2	86	45	10			281	205	11.4	Citrinin.2	-50	-33	-7
521.2	485.2	9.1	Rubratoxin A.1	71	19	14			319.2	160.1	11.4	alpha-Zearalenol.1	-115	-44	-13
521.2	459.1	9.1	Rubratoxin A.2	71	15	10			319.2	130.1	11.4	alpha-Zearalenol.2	-115	-50	-20
281.1	120.1	9.2	Cyclopeptine.1	86	31	6			326.1	283.1	11.4	Hydroxycarnequinazolin A.1	-145	-34	-11
281.1	134.1	9.2	Cyclopeptine.2	86	33	8			326.1	161	11.4	Hydroxycarnequinazolin A.2	-145	-38	-7
297	115	9.2	Aflatoxicol.1	71	83	14			492.1	432.2	11.4	Isochromophilone VI.1	-35	-16	-17
297	269.1	9.2	Aflatoxicol.2	71	29	12			492.1	342.1	11.4	Isochromophilone VI.2	-35	-28	-13
329.1	165	9.2	Vermistatin.1	101	31	12			515.1	455.2	11.4	Citreohybriddione.1	-165	-50	-17
329.1	219.1	9.2	Vermistatin.2	101	31	14			515.1	471.2	11.4	Citreohybriddione.2	-165	-20	-17
576.4	558.4	9.2	Ergocryptinine.1	81	21	16			299	267	11.5	Pinselin.1	-65	-28	-11
576.4	223.2	9.2	Ergocryptinine.2	81	49	12			299	141	11.5	Pinselin.3	-65	-56	-7
219	139	9.3	Asperfuran.1	51	17	6			317.1	131.1	11.5	Zearalenone.1	-110	-42	-8
219	111	9.3	Asperfuran.2	51	35	10			317.1	175	11.5	Zearalenone.2	-110	-34	-13
249	203	9.3	Quadrone.1	116	21	10			330	313	11.5	Cercosporamide.1	-90	-26	-11
249	161	9.3	Quadrone.2	116	29	8			330	246	11.5	Cercosporamide.2	-90	-26	-9
265	83	9.3	Infectopyron.1	71	35	10			357.1	299.1	11.5	Asparason A.1	-70	-25	-10
265	203.1	9.3	Infectopyron.2	71	19	10			357.1	300.1	11.5	Asparason A.2	-70	-31	-10
303.2	148.1	9.3	Trichostatin A.1	81	31	10			912.4	525.2	11.5	Taxol.1	-70	-28	-13
303.2	270.3	9.3	Trichostatin A.2	81	19	16			912.4	121.1	11.5	Taxol.2	-70	-64	-7
541.2	428.2	9.3	Epoxycytochalsin C.1	66	23	16			265.1	92.9	11.6	Sydonic acid.1	-90	-32	-11
541.2	446.1	9.3	Epoxycytochalsin C.2	66	19	16			265.1	137.1	11.6	Sydonic acid.2	-90	-24	-7
626.3	513.2	9.3	Destruxin-Ed Derivative.1	171	37	18			325.1	281	11.6	Unguinol.1	-85	-26	-11
626.3	400.1	9.3	Destruxin-Ed Derivative.2	171	49	16			325.1	269	11.6	Unguinol.2	-85	-30	-11
722.5	334.4	9.3	Fumonisin B1.1	121	57	4			326.1	283	11.6	Cinereanin.1	-115	-28	-11
722.5	352.3	9.3	Fumonisin B1.2	121	55	12			326.1	282.1	11.6	Cinereanin.2	-115	-38	-11
299	151	9.4	Koninginin D.1	31	23	10			528.3	494.2	11.6	Malformin C.1	-125	-26	-13
299	263.2	9.4	Koninginin D.2	31	17	10			528.3	140.8	11.6	Malformin C.2	-125	-42	-1
335.1	160.2	9.4	Penicillin G.1	66	21	14			587.2	503.3	11.7	Aurasperon G.1	-105	-35	-10
335.1	176.2	9.4	Penicillin G.2	66	19	8			587.2	404.2	11.7	Aurasperon G.2	-105	-55	-10
405.2	259.1	9.4	Demethylasteltoxin.1	111	27	10			256.9	213	11.8	Norlichexanthone.1	-160	-38	-9
405.2	139	9.4	Demethylasteltoxin.2	111	37	6			256.9	149	11.8	Norlichexanthone.2	-160	-46	-7
528.2	363.1	9.4	Daunorubicin.1	91	21	10			355.1	325.1	12	Atroventinmethylether.1	-45	-46	-13
528.2	321.1	9.4	Daunorubicin.2	91	35	10			355.1	340.2	12	Atroventinmethylether.2	-45	-26	-13
224.1	179.1	9.5	Cerulenin.1	51	10	11			474.1	388.1	12	Isochromophilon IX.1	-130	-22	-15
224.1	206.3	9.5	Cerulenin.2	51	12	9			474.1	328.1	12	Isochromophilon IX.2	-130	-42	-13
279	91	9.5	Dehydrocyclopeptine.1	86	49	11			495.2	247.1	12	Trichotetronine.1	-25	-40	-9
279	120	9.5	Dehydrocyclopeptine.2	86	37	11			495.2	203.2	12	Trichotetronine.2	-25	-42	-9
442.2	263.1	9.5	HT-2 toxin.1	76	21	19			541.1	269	12	Rugulosin.1	-75	-32	-1
444.2	199.1	9.5	Fumiquinazolin D.1	71	25	10			541.1	225	12	Rugulosin.2	-75	-70	-11
444.2	171.1	9.5	Fumiquinazolin D.2	71	49	10			922.4	697.3	12	Amphotericin.1	-100	-26	-11
447.4	345.1	9.5	HT-2 toxin.2	131	27	20			922.4	201	12	Amphotericin.2	-100	-34	-15
452.2	416.2	9.5	Cytochalasin J.1	61	21	12			318.9	255	12.1	Chlorocitreorosein.1	-165	-40	-9
452.2	434.2	9.5	Cytochalasin J.2	61	13	12			318.9	226	12.1	Chlorocitreorosein.2	-165	-48	-9
610.4	592.4	9.5	Ergocristinine.1	76	21	18			559.3	280	12.1	Geldanamycin.1	-95	-34	-5
610.4	223.2	9.5	Ergocristinine.2	76	47	12			559.3	516.3	12.1	Geldanamycin.2	-95	-22	-3
216.2	170.1	9.6	Phenopyrrozin.1	66	33	8			313	268	12.2	Iso-Rhodoptilometrin.1	-25	-44	-11
216.2	115	9.6	Phenopyrrozin.2	66	55	8			313	240	12.2	Iso-Rhodoptilometrin.2	-25	-56	-9
301	128	9.6	Sydowinin A.1	41	69	12			385.1	149	12.2	Sch 725680.1	-60	-20	-7
301	139	9.6	Sydowinin A.2	41	67	10			385.1	105	12.2	Sch 725680.2	-60	-50	-5
351	321	9.6	Dehydrogriseofulvin.1	86	41	12			565.2	332.1	12.2	Okaramine B.1	-40	-56	-15
351	278	9.6	Dehydrogriseofulvin.2	86	57	10			565.2	347.1	12.2	Okaramine B.2	-40	-42	-13
353.2	165.2	9.6	Griseofulvin.1	81	27	10			541.1	360.1	12.3	Rubellin D.1	-105	-42	-7
353.2	215.2	9.6	Griseofulvin.2	81	27	12			541.1	378	12.3	Rubellin D.2	-105	-28	-9
355.2	165.2	9.6	Dihydrogriseofulvin.1	81	27	10			271.1	256	12.4	Alternariolmethylether.1	-95	-32	-13
355.2	217.2	9.6	Dihydrogriseofulvin.2	81	27	12			271.1	227	12.4	Alternariolmethylether.2	-95	-50	-9
389.1	193.1	9.6	Methylfunicone.1	61	25	8			273.1	213.9	12.4	semi-Vioxanthin.1	-60	-44	-11
389.1	357.1	9.6	Methylfunicone.2	61	21	14			273.1	229.8	12.4	semi-Vioxanthin.2	-60	-34	-11
543.1	231.1	9.6	Rorotoxin A.1	181	27	10			388.1	328.1	12.4	Sclerotioramin.1	-65	-32	-13
543.1	235.1	9.6	Rorotoxin A.2	181	29	8			388.1	284	12.4	Sclerotioramin.2	-65	-56	-11
562.4	249.2	9.6	Satratoxin G.1	71	21	14			401.3	371.3	12.4	Siccanol.1	-110	-20	-10
562.4	231.3	9.6	Satratoxin G.2	71	25	20			401.3	137.3	12.4	Siccanol.2	-110	-38	-10
394.1	123.1	9.7	Asperloxine A.1	101	33	8			466.2	394.2	12.4	Penigequinolone A.1	-120	-44	-9
394.1	95.1	9.7	Asperloxine A.2	101	61	16			466.2	378.4	12.4	Penigequinolone A.2	-120	-64	-7
646.2	305.2	9.5	T-2 Glucoside.1	76	21	14			472.2	140	12.4	Sphingofungin D.1	-40	-24	-7
646.2	185.1	9.5	T-2 Glucoside.1	76	39	10			472.2	99	12.4	Sphingofungin D.2	-40	-56	-9
281.2	245.3	9.8	Brefeldin A.1	66	11	14			565.2	268.1	12.4	Asperphenamate.1	-70	-26	-9
281.2	263.3	9.8	Brefeldin A.2	66	9	14			565.2	224.1	12.4	Asperphenamate.2	-70	-48	-9
368.1	231.1	9.8	Calonectrin.1	61	19	10			622.4	462.2	12.4	Apicidin.1	-135	-32	-11
368.1	213	9.8	Calonectrin.2	61	21	10			622.4	209	12.4	Apicidin.2	-135	-68	-9
382.3	160	9.8	Tryprostatin A.1	81	43	8			287.1	260.1	12.5	Xantocillin X2.1	-40	-16	-11
382.3	228.3	9.8	Tryprostatin A.2	81	27	14			287.1	233	12.5	Xantocillin X2.2	-40	-32	-29
419.2	259.1	9.8	Asteltoxin.1	116	27	10			335.2	140	12.5	Cyclopiazonsäure.1	-130	-40	-7
419.2	139	9.8	Asteltoxin.2	116	37	12			335.2	154	12.5	Cyclopiazonsäure.2	-130	-46	-11
458.2	390.1	9.8	Roquefortine E.1	100	37	10			411.1	368.1	12.5	Austocystin D.1	-20	-42	-13
458.2	193.1	9.8	Roquefortine E.2	100	81	16			411.1	383.1	12.5	Austocystin D.2	-20	-38	-15
525.2	430.2	9.8	Cytochalasin D.1	61	23	12			473.1	239.1	12.5	Tryptoquialanone.1	-105	-37	-10
525.2	490.2	9.8	Cytochalasin D.2	61	17	14			473.1	145.1	12.5	Tryptoquialanone.2	-105	-51	-10
624.2	511.2	9.8	Destruxin D.1	166	35	20			359	303	12.6	2-Chlorunguinol.1	-50	-32	-11
624.2	114.1	9.8	Destruxin D.2	166	35	8			359	315	12.6	2-Chlorunguinol.2	-50	-28	-11
272.2	193.2	9.9	15-Hydroxyculmorin.1	71	25	12			379.1	323.1	12.6	Folipastin.1	-60	-34	-13
272.2	237.2	9.9	15-Hydroxyculmorin.2	71	17	16			379.1	335.1	12.6	Folipastin.2	-60	-28	-13
307.1	265.1	9.9	Expansolid.1	51	19	10			468.2	166.9	12.6	KO 143.1	-125	-36	-7
307.1	135	9.9	Expansolid.2	51	27	10			468.2	228	12.6	KO 143.2	-125	-44	-11
309.2	223.1	9.9	Monocerin.1	61	27	14			485.2	425.2	12.6	Andrastin A.1	-140	-48	-11
309.2	181.1	9.9	Monocerin.2	61	41	10			485.2	123	12.6	Andrastin A.2	-140	-82	-7
343.2	326.1	9.9	Anacin.1	91	21	12			586.4	157	12.6	Fumonisin A1 Vorstufe.1	-105	-34	-7
343.2	298.1	9.9	Anacin.2	91	31	12			586.4	69	12.6	Fumonisin A1 Vorstufe.2	-105	-84	-9
352.3	198.1	9.9	Tryprostatin B.1	91	27	10			567.3	217.1	12.7	Helvolic acid.1	-170	-36	-9
352.3	130	9.9	Tryprostatin B.2	91	47	10			567.3	403.2	12.7	Helvolic acid.2	-170	-33	-15
397.1	165.1	9.9	2-Methylmitorubin.1	66	25	8			736.4	664.4	12.7	Ternatin.1	-195	-36	-25
397.1	122.1	9.9	2-Methylmitorubin.2	66	71	8			736.4	197.1	12.7	Ternatin.2	-195	-60	-9
439.2	380.1	9.9	Brasiliamide A.1	66	17	14			431	351.1	12.8	Chaetoviridin A.1	-135	-28	-13
439.2	338.1	9.9	Brasiliamide A.2	66	29	14			431	387.1	12.8	Chaetoviridin A.2	-135	-22	-15
532.4	299.3	9.9	Setusosin.1	71	19	16			497.1	249	12.8	Dihydrotrichotetronine.1	-35	-44	-9
532.4	125.1	9.9	Setusosin.2	71	61	8			497.1	127	12.8	Dihydrotrichotetronine.2	-35	-44	-15
546.4	157.1	9.9	Satratoxin H.1	71	57	14			533.2	415.1	12.8	Cercosporin.1	-125	-46	-17
546.4	401.3	9.9	Satratoxin H.2	71	25	10			533.2	431.1	12.8	Cercosporin.2	-125	-44	-15
630.2	517.2	9.9	Destruxin CHL.1	166	35	20			594.3	341.2	12.9	Emericellamide C.1	-120	-34	-7
630.2	489.2	9.9	Destruxin CHL.2	166	43	18			594.3	469.3	12.9	Emericellamide C.2	-120	-24	-7
193	147	10	5-Methylmellein.1	86	27	10			473.1	437	13	hydrolysed Nidulin.1	-95	-20	-10
193	119.1	10	5-Methylmellein.2	86	31	8			473.1	422	13	hydrolysed Nidulin.2	-95	-35	-10
369	337.1	10	Nigrosporoate A.1	51	17	14			517.2	258.1	13	Cephalochromin.1	-200	-48	-9
369	322.1	10	Nigrosporoate A.2	51	37	12			517.2	160	13	Cephalochromin.2	-200	-84	-7
414.2	105.1	10	Synazerol.1	71	41	10			363.9	292.3	13.1	Atpenin A5.1	-75	-22	-7
414.2	298.1	10	Synazerol.2	71	21	10			363.9	328.1	13.1	Atpenin A5.2	-75	-14	-7
487.2	305.1	10	Berkeleyacetal B.1	91	27	12			383.1	284.1	13.1	Nidurufin.1	-95	-50	-10
487.2	263.1	10	Berkeleyacetal B.2	91	43	10			383.1	256	13.1	Nidurufin.2	-95	-50	-10
319.2	287.2	10.1	Antibiotic Y.1	66	27	16			573.2	503.2	13.1	Luteoskyrin.1	-35	-20	-10
319.2	175.1	10.1	Antibiotic Y.2	66	49	10			573.2	470.2	13.1	Luteoskyrin.2	-35	-50	-10
351.2	160	10.1	Penicillin V.1	96	19	10			1083.5	269.1	12.9	Mithramycin C.1	-135	-98	-15
351.2	114	10.1	Penicillin V.2	96	47	6			1083.5	935.3	12.9	Mithramycin C.2	-135	-58	-13
764.3	334.3	10.1	Fumonisin A1.1	41	57	14			401.3	355.4	13.2	Ophiobolin B.1	-100	-34	-9
764.3	352.3	10.1	Fumonisin A1.2	41	53	14			401.3	177	13.2	Ophiobolin B.2	-100	-32	-7
282.1	102	10.2	Scalusamid A.1	41	27	10			495.1	247.1	13.2	Trichodimerol.1	-145	-30	-9
282.1	84	10.2	Scalusamid A.2	41	25	8			495.1	179	13.2	Trichodimerol.2	-145	-48	-7
480.2	462.2	10.2	Cytochalasin B.1	81	23	10			779.1	348.1	13.2	Heptaibin.1	-235	-50	-13
480.2	444.2	10.2	Cytochalasin B.2	81	23	12			779.1	196.1	13.2	Heptaibin.2	-235	-64	-7
494.2	434.2	10.2	Cytochalasin H.1	56	11	12			789.3	459.3	13.3	Calphostin .1	-135	-56	-9
494.2	416.2	10.2	Cytochalasin H.2	56	19	12			789.3	108.1	13.3	Calphostin .2	-135	-84	-5
503.3	441.3	10.2	Deoxytryptoquialanine.1	106	27	10			1181.6	269.2	13.3	Chromomycin A3.1	-230	-104	-19
503.3	413.3	10.2	Deoxytryptoquialanine.2	106	35	10			1181.6	1033.4	13.3	Chromomycin A3.2	-230	-60	-15
560.2	231.1	10.2	Satratoxin F.1	71	29	12			393	313	13.4	Dechloronornidulin.1	-115	-34	-11
560.2	417.2	10.2	Satratoxin F.2	71	23	10			393	357	13.4	Dechloronornidulin.2	-115	-22	-13
283.1	233.1	10.3	Fumagillol.1	31	15	10			608.3	341.2	13.4	Emericellamide A.1	-110	-35	-7
283.1	251.2	10.3	Fumagillol.2	31	13	10			608.3	483.2	13.4	Emericellamide A.2	-110	-27	-7
333.1	69	10.3	Trichothecin.1	116	39	12			339.1	311.2	13.5	Versicolorin C.1	-90	-35	-10
333.1	211.2	10.3	Trichothecin.2	116	21	8			339.1	283.1	13.5	Versicolorin C.2	-90	-45	-10
338.1	207.2	10.3	Mycophenolic acid.1	61	33	16			351.1	315.2	13.5	Isochromophilon III.1	-165	-20	-11
338.1	303.2	10.3	Mycophenolic acid.2	61	19	18			351.1	167	13.5	Isochromophilon III.2	-165	-26	-5
380.1	323.1	10.3	Benzomalvin A.1	141	49	12			427.2	353.2	13.5	Andrastin D.1	-110	-58	-11
380.1	91	10.3	Benzomalvin A.2	141	65	14			427.2	123	13.5	Andrastin D.2	-110	-82	-7
419.3	139.2	10.3	Citreoviridinol.1	76	40	10			564.1	485.1	13.5	Viridicatum toxin.1	-100	-40	-17
419.3	83.1	10.3	Citreoviridinol.2	76	61	10			564.1	547.1	13.5	Viridicatum toxin.2	-100	-28	-21
484.3	215.2	10.3	T-2 toxin.1	56	29	18			283	268.1	13.6	Macrosporin.1	-95	-34	-1
484.3	185.1	10.3	T-2 toxin.2	56	31	11			283	225	13.6	Macrosporin.2	-95	-50	-19
578	437.2	10.3	Destruxin A.1	156	39	16			288.8	142.2	13.6	Irgasan.2	-35	-35	-15
578	178	10.3	Destruxin A.2	156	51	8			348.9	288.9	13.6	Irgasan.1	-25	-12	-11
706.5	336.3	10.3	Fumonisin B3.1	126	59	8			337.1	309.1	13.7	Versicolorin A.1	-80	-35	-10
706.5	318.5	10.3	Fumonisin B3.2	126	51	2			337.1	252	13.7	Versicolorin A.2	-80	-45	-10
370.1	205	10.4	Ochratoxin B.1	86	33	12			369.2	174.9	13.8	Cylindrol B.1	-115	-46	-17
370.1	103.1	10.4	Ochratoxin B.2	86	77	16			369.2	230.1	13.8	Cylindrol B.2	-115	-36	-9
380.3	212.3	10.4	Fumitremorgin C.1	91	45	12			463.1	403.2	13.8	Chloronectrin.1	-105	-26	-17
380.3	324.3	10.4	Fumitremorgin C.2	91	23	8			463.1	208.9	13.8	Chloronectrin.2	-105	-54	-7
448.1	385.2	10.4	Aspergamid A.1	156	41	4			632.2	546.2	13.8	Pennigritrem A.1	-185	-46	-21
448.1	214.1	10.4	Aspergamid A.2	156	53	16			632.2	296.1	13.8	Pennigritrem A.2	-185	-68	-11
293.1	143.1	10.5	Trichodermin.1	81	25	8			912.6	167	13.8	Rapamycin.1	-175	-86	-1
293.1	109.2	10.5	Trichodermin.2	81	31	6			912.6	101.1	13.8	Rapamycin.2	-175	-88	-15
396.1	249.1	10.5	Benzomalvin C.1	131	39	10			269	224.9	14	Emodin.1	-100	-38	-11
396.1	278.1	10.5	Benzomalvin C.2	131	29	10			269	240.9	14	Emodin.2	-100	-38	-13
426.2	307.1	10.5	NP 19199.1	41	15	8			371.2	164.1	14	LL-Z 1272e.1	-155	-42	-7
426.2	247.1	10.5	NP 19199.2	41	23	10			371.2	175	14	LL-Z 1272e.2	-155	-54	-5
491.1	207.1	10.5	Australide F.1	131	43	8			565.2	163	14	Thielavin B.1	-55	-30	-7
491.1	149	10.5	Australide F.2	131	79	10			565.2	209.1	14	Thielavin B.2	-55	-28	-9
520.2	249.1	10.3	Verrucarin A.1	81	25	14			803.5	547.5	14	Oligomycin B.1	-140	-36	-15
520.2	457.1	10.3	Verrucarin A.2	81	19	14			803.5	112.8	14	Oligomycin B.2	-140	-68	-7
550.4	249.2	10.5	Roridin A.1	71	25	48			622.3	327.2	14.1	Emericellamide E.1	-120	-36	-7
550.4	133.1	10.5	Roridin A.2	71	49	12			622.3	366.3	14.1	Emericellamide E.2	-120	-46	-7
237	177	10.6	Gregatin B.1	71	21	8			419.1	333.1	14.2	Ascofuranone.1	-65	-42	-13
237	135	10.6	Gregatin B.2	71	21	8			419.1	201	14.2	Ascofuranone.2	-65	-56	-9
283	153.1	10.6	Koninginin E.1	81	23	12			427	346.9	14.2	Nornidulin.1	-90	-32	-7
283	135	10.6	Koninginin E.2	81	21	10			427	390.9	14.2	Nornidulin.2	-90	-28	-9
339	306.1	10.6	O-Methylsterigmatocystin.1	101	39	18			253	225	14.4	Chrysophanol.1	-115	-40	-11
339	324.1	10.6	O-Methylsterigmatocystin.2	101	33	18			253	224.1	14.4	Chrysophanol.2	-115	-48	-11
460.2	213.1	10.6	15Methyl-epiFumiquinazolinA.1	86	35	10			401.1	264.1	14.4	Ilicicolin E.1	-180	-34	-9
460.2	185.1	10.6	15Methyl-epiFumiquinazolinA.2	86	31	10			401.1	209	14.4	Ilicicolin E.2	-180	-42	-9
491.1	207	10.6	Austalide F.1	131	43	10			789.6	109.1	14.5	Oligomycin A.1	-145	-76	-17
491.1	177.1	10.6	Austalide F.2	131	59	8			789.6	533.5	14.5	Oligomycin A.2	-145	-36	-13
517.2	257.1	10.6	Deoxynortryptoquivalin.1	76	27	10			471.2	411.2	14.6	Andrastin C.1	-110	-48	-11
517.2	229.1	10.6	Deoxynortryptoquivalin.2	76	43	10			471.2	123	14.6	Andrastin C.2	-110	-82	-7
525.2	430.4	10.6	Cytochalasin C.1	61	23	12			372.2	342.2	14.7	Equisetin.1	-110	-34	-7
525.2	490.4	10.6	Cytochalasin C.2	61	17	14			372.2	124	14.7	Equisetin.2	-110	-66	-7
284.1	181.1	10.7	Zinniol.1	41	17	8			405.2	186.9	14.7	Ilicicolin C.1	-60	-60	-23
284.1	249.1	10.7	Zinniol.2	41	9	10			405.2	188	14.7	Ilicicolin C.2	-60	-44	-9
450.2	154	10.7	Notoamide Derivativeive.1	51	39	12			343.1	328	14.8	Usnic acid.1	-65	-28	-13
450.2	381.1	10.7	Notoamide Derivativeive.2	51	23	14			343.1	259	14.8	Usnic acid.2	-65	-28	-9
488.1	199.1	10.7	Fumiquinazolin I.1	71	25	10			403	264.1	14.6	Ascochlorin.1	-40	-40	-9
488.1	171.1	10.7	Fumiquinazolin I.2	71	49	10			403	208.9	14.6	Ascochlorin.2	-40	-44	-11
529.1	130	10.7	Chaetoglobosin D.1	186	89	8			505.1	224	14.8	Cochliodinol.1	-150	-62	-11
529.1	185.1	10.7	Chaetoglobosin D.2	186	37	8			505.1	477.4	14.8	Cochliodinol.2	-150	-48	-11
267.1	203.1	10.8	Aspterric acid.1	66	19	10			516.3	455.2	14.8	Fusidic acid.1	-105	-26	-11
267.1	175.1	10.8	Aspterric acid.2	66	25	10			516.3	221.1	14.8	Fusidic acid.2	-105	-36	-17
409.2	233.2	10.8	Purpuride.1	51	29	10			537.2	469.2	14.8	Skyrin.1	-100	-46	-11
409.2	160	10.8	Purpuride.2	51	25	10			537.2	175	14.8	Skyrin.2	-100	-66	-9
548.2	231.1	10.8	Roridin L2.1	71	33	12			505.1	403.1	14.9	Cylindrocarpon A4.1	-65	-30	-15
548.2	249.1	10.8	Roridin L2.2	71	33	12			505.1	209	14.9	Cylindrocarpon A4.2	-65	-60	-9
238.1	165.2	10.9	Viridicatin.1	111	49	14			371.1	295	15	Averantin.1	-90	-56	-15
238.1	192.2	10.9	Viridicatin.2	111	35	12			371.1	256	15	Averantin.2	-90	-50	-13
252.1	236.1	10.9	O-Methylviridicatin.1	56	37	42			386.3	356	15	Methylequisetin.1	-110	-36	-9
252.1	190.1	10.9	O-Methylviridicatin.2	56	61	20			386.3	312.1	15	Methylequisetin.2	-110	-34	-5
400.8	341.9	10.9	Geodin hydrate.1	146	31	14			585.3	305.2	15	Integracin B.1	-155	-38	-11
400.8	356.9	10.9	Geodin hydrate.2	146	19	14			585.3	261.2	15	Integracin B.2	-155	-60	-9
455.2	420.3	10.9	Aflavarin.1	46	17	16			398.2	354.2	15.1	Altersetin.1	-120	-32	-13
455.2	402.2	10.9	Aflavarin.2	46	25	16			398.2	310.1	15.1	Altersetin.2	-120	-34	-11
505.2	183.1	10.9	Nortryptoquialanine.1	91	39	10			707.5	167.1	15.1	Ionomycin.1	-165	-68	-13
505.2	233.1	10.9	Nortryptoquialanine.2	91	25	10			707.5	393.4	15.1	Ionomycin.2	-165	-62	-9
513.3	416.3	10.9	Cytochalasin E.1	71	19	12			283	240	15.2	Physcion.1	-95	-36	-11
513.3	434.3	10.9	Cytochalasin E.2	71	17	12			283	212	15.2	Physcion.2	-95	-50	-11
665.2	332.2	10.9	WIN-64821.1	56	33	14			689.2	645.2	15.3	Zaragozic acid A.1	-110	-30	-25
665.2	130	10.9	WIN-64821.2	56	115	12			689.2	475.1	15.3	Zaragozic acid A.2	-110	-36	-17
722.4	370.3	10.9	Fumonisin B6.1	96	49	10			303.1	204.1	15.4	Flavoglaucin.1	-125	-32	-9
722.4	546.3	10.9	Fumonisin B6.2	96	41	10			303.1	149	15.4	Flavoglaucin.2	-125	-42	-7
584.3	148.1	11	Pyripyropene A.1	131	83	8			369.1	295.1	15.5	Averufanin.1	-90	-40	-10
584.3	202	11	Pyripyropene A.2	131	47	12			369.1	284.1	15.5	Averufanin.2	-90	-45	-10
412.2	381.2	11.1	Meleagrin Derivativeive.1	91	21	14			441	390	15.5	Nidulin.1	-95	-36	-9
412.2	350.2	11.1	Meleagrin Derivativeive.2	91	33	14			441	382	15.5	Nidulin.2	-95	-32	-9
527.3	291.1	11.1	Territrem B.1	101	39	20			627.3	347.2	15.5	Integracin A.1	-135	-38	-13
527.3	491.3	11.1	Territrem B.2	101	31	14			627.3	287.2	15.5	Integracin A.2	-135	-64	-11
531.2	271.1	11.1	Deoxytryptoquivaline A.1	51	31	10			522.2	122.1	15.6	A 23187.1	-90	-54	-19
531.2	243.1	11.1	Deoxytryptoquivaline A.2	51	43	10			522.2	399.1	15.6	A 23187.2	-90	-30	-9
533.2	207.1	11.1	Australide D.1	161	41	8			367	295.1	15.7	Averufin.1	-115	-52	-11
533.2	441.2	11.1	Australide D.2	161	23	16			367	284	15.7	Averufin.2	-115	-44	-11
545.1	231.1	11.1	Mytoxin C.1	141	27	8			355.1	163	15.8	Ilicicolin B.1	-60	-44	-11
545.1	249.1	11.1	Mytoxin C.2	141	23	10			355.1	175	15.8	Ilicicolin B.2	-60	-46	-9
706.5	336.4	11.1	Fumonisin B2.1	126	59	8			385.1	353.1	15.8	Averantinmethylether.1	-45	-30	-13
706.5	318.4	11.1	Fumonisin B2.2	126	51	2			385.1	295	15.8	Averantinmethylether.2	-45	-58	-11
478.2	460.2	11.2	Cytochalasin A.1	101	23	12			389.2	201	16.1	Ilicicolin A.1	-65	-48	-9
478.2	120.2	11.2	Cytochalasin A.2	101	38	8			389.2	216.1	16.1	Ilicicolin A.2	-65	-38	-9
402.1	166	11.3	Aspochalasin D.1	141	45	12			369.1	308.1	16.6	Norsolorinic acid.2	-100	-40	-19
402.1	366.2	11.3	Aspochalasin D.2	141	29	14			369.1	242	16.6	Norsolorinic acid.2	-100	-40	-19
410.2	130.1	11.3	Verrucofortine .1	86	47	8
410.2	300.2	11.3	Verrucofortine .2	86	29	28
444.2	199.2	11.3	Fumiquinazolin CD.1	71	25	10
444.2	171.2	11.3	Fumiquinazolin CD.2	71	49	10
588.2	511.2	11.4	Acetylchaetoglobosin D.1	61	21	20
588.2	130.1	11.4	Acetylchaetoglobosin D.2	61	113	10
237.1	121.1	11.5	Prehelminthosporol.1	76	29	13
237.1	201.1	11.5	Prehelminthosporol.2	76	21	13
301	269.1	11.5	Isofusidienol.1	71	21	22
301	185.1	11.5	Isofusidienol.2	71	45	10
403.4	297.2	11.5	Citreoviridin.1	91	23	18
403.4	139.2	11.5	Citreoviridin.2	91	33	8
432.2	212.1	11.5	Piscarinin A.1	126	39	8
432.2	364.1	11.5	Piscarinin A.2	126	21	14
434.2	212.1	11.5	Notoamide E Derivative.1	101	39	14
434.2	366.1	11.5	Notoamide E Derivative.2	101	17	12
445.1	194.1	11.5	Asperglaucide.1	136	19	8
445.1	224.1	11.5	Asperglaucide.2	136	29	10
519.3	457.3	11.5	Tryptoquialanine.1	96	21	10
519.3	397.2	11.5	Tryptoquialanine.2	96	21	10
594.3	481.2	11.5	Destruxin B.1	161	35	18
594.3	194.2	11.5	Destruxin B.2	161	51	8
402.1	178	11.6	Antibiotic F 1849 A.1	81	45	8
402.1	122	11.6	Antibiotic F 1849 A.2	81	67	8
403.2	139	11.6	Norverrucosidin.1	71	23	10
403.2	83	11.6	Norverrucosidin.2	71	53	12
598.3	148.1	11.6	Pyripyropene B.1	131	83	8
598.3	202.1	11.6	Pyripyropene B.2	131	47	12
235.1	189	11.7	Prehelminthosporollacton.1	96	21	13
235.1	133.1	11.7	Prehelminthosporollacton.2	96	33	13
327.1	312.1	11.7	Dihydrosterigmatocystin.1	91	37	10
327.1	299.1	11.7	Dihydrosterigmatocystin.2	91	37	10
404	239	11.7	Ochratoxin A.1	91	37	16
404	102	11.7	Ochratoxin A.2	91	105	14
711.2	298.2	11.7	Chetomin.1	96	21	18
711.2	348.2	11.7	Chetomin.2	96	25	10
256.2	221.3	11.8	Culmorin.1	71	17	14
256.2	203.2	11.8	Culmorin.2	71	21	12
329	109	11.8	Spiculisporic acid.1	136	27	10
329	293	11.8	Spiculisporic acid.2	136	23	10
355	297	11.8	Methoxysterigmatocystin.1	51	51	12
355	340	11.8	Methoxysterigmatocystin.2	51	33	14
502.1	343.2	11.8	Verrucarin J.1	51	25	12
502.1	249.1	11.8	Verrucarin J.2	51	27	10
571.2	556.2	11.8	Aurofusarin.1	146	35	16
571.2	485.2	11.8	Aurofusarin.2	146	53	12
642.3	150.1	11.8	Cycloaspeptide A.1	121	45	12
642.3	134.1	11.8	Cycloaspeptide A.2	121	63	8
325.1	310.2	11.9	Sterigmatocystin.1	96	35	18
325.1	281.1	11.9	Sterigmatocystin.2	96	51	16
341	295	11.9	Austocystin I.1	76	37	12
341	239.1	11.9	Austocystin I.2	76	47	10
390.4	354.3	11.9	Sphingofungin B.1	41	21	14
390.4	74	11.9	Sphingofungin B.2	41	43	12
561.3	530.3	11.9	Viomellein.1	121	41	14
561.3	511.3	11.9	Viomellein.2	121	45	14
368.2	130.1	12	Brevicompanine B.1	71	37	8
368.2	300.2	12	Brevicompanine B.2	71	19	18
452.2	165.2	12	Rasfonin.1	51	21	10
452.2	235.2	12	Rasfonin.2	51	21	10
475.1	207.1	12	Austalide B.1	161	43	14
475.1	149	12	Austalide B.2	161	79	16
639.1	579	12	Rugulotrosin.1	146	37	22
639.1	109	12	Rugulotrosin.2	146	83	10
690.5	338.3	12	Fumonisin B4.1	121	55	10
690.5	320.4	12	Fumonisin B4.2	121	55	10
697	169.1	12	Verticillin A.1	81	47	8
697	232.1	12	Verticillin A.2	81	129	10
401.2	151	12.1	Harzianum A.1	61	23	8
401.2	215.2	12.1	Harzianum A.2	61	17	8
402.2	130.1	12.1	Puberulin A.1	36	35	8
402.2	334.2	12.1	Puberulin A.2	36	19	12
432.1	355	12.1	Purpactin A.1	41	15	32
432.1	269	12.1	Purpactin A.2	41	43	18
512.3	352.3	12.1	Verruculogen.1	46	23	10
512.3	494.2	12.1	Verruculogen.2	46	13	14
529.4	130.2	12.1	Chaetoglobosin A.1	106	59	8
529.4	511.3	12.1	Chaetoglobosin A.2	106	15	14
547.2	197.1	12.1	Tryptoquivaline A.1	96	35	8
547.2	485.2	12.1	Tryptoquivaline A.2	96	21	18
312.2	270.1	12.2	Carnequinazolin A.1	66	31	10
312.2	230.1	12.2	Carnequinazolin A.2	66	23	16
380.1	207.1	12.2	F01 1358-A.1	56	35	8
380.1	345.1	12.2	F01 1358-A.2	56	15	14
402.4	104	12.2	Myriocin.1	76	31	6
402.4	267.4	12.2	Myriocin.2	76	27	16
458.2	405.1	12.2	Auranticin A .2	41	25	16
458.2	423.1	12.2	Auranticin A.1	41	17	16
326.2	263.2	12.3	Diplodiatoxin.1	41	15	12
326.2	291.2	12.3	Diplodiatoxin.2	41	21	12
401.2	365.1	12.3	Ophiobolin A.1	66	15	10
401.2	267.2	12.3	Ophiobolin A.2	66	19	16
417.1	97.1	12.3	Verrucosidin.1	50	50	10
417.1	345.1	12.3	Verrucosidin.2	50	16	10
418.1	316.2	12.3	Aspochalasin I.1	66	27	17
418.1	119	12.3	Aspochalasin I.2	66	57	8
510.2	202.1	12.3	Pyripyropene D.1	96	43	8
510.2	148	12.3	Pyripyropene D.2	96	61	12
282	198	12.4	Harzianopyridine .1	81	25	8
282	234.2	12.4	Harzianopyridine .2	81	35	10
417.3	139.2	12.2	Citreoviridin C.1	91	33	10
417.3	297.2	12.2	Citreoviridin C.2	91	23	10
468.2	293.3	12.4	K252a.1	111	83	16
468.2	337.3	12.4	K252a.2	111	45	20
476.3	213.1	12.4	Fumiquinazolin E.1	71	25	10
476.3	185.1	12.4	Fumiquinazolin E.2	71	49	10
459.2	177.1	12.5	Fumagillin.1	101	23	10
459.2	131.1	12.5	Fumagillin.2	101	43	22
748.4	378.3	12.5	Fumonisin A2.1	151	39	14
748.4	336.3	12.5	Fumonisin A2.2	151	57	14
276.1	208.1	12.6	Zinniamide.1	61	17	8
276.1	190.1	12.6	Zinniamide.2	61	33	8
386.3	178.2	12.6	Stachybotrylactam.1	131	51	10
386.3	150	12.6	Stachybotrylactam.2	131	61	8
430.2	222.1	12.6	Stachybotryamide.1	181	35	8
430.2	260.1	12.6	Stachybotryamide.2	181	43	10
454.2	269.3	12.6	K252b.1	91	57	18
454.2	410.4	12.6	K252b.2	91	31	12
517.1	149	12.6	Austalide A.1	86	87	6
517.1	207	12.6	Austalide A.2	86	45	10
373.2	283.2	12.7	Austocystin A.1	106	59	16
373.2	312.1	12.7	Austocystin A.2	106	39	18
629.4	196.3	12.7	Enniatin B3.1	76	41	10
629.4	214.3	12.7	Enniatin B3.2	76	41	12
334.2	271.2	12.8	7-Hydroxykaurenolide.1	41	21	10
334.2	253.2	12.8	7-Hydroxykaurenolide.2	41	31	10
402.2	119	12.8	Aspochalasin J.1	71	53	10
402.2	232.1	12.8	Aspochalasin J.2	71	31	8
432	239	12.8	Ochratoxin C.1	81	39	10
432	358.1	12.8	Ochratoxin C.2	81	23	14
509.1	437.2	12.8	Communesin B.1	61	35	18
509.1	343.2	12.8	Communesin B.2	61	41	10
544.2	467.2	12.8	Helvolinic acid.1	46	17	18
544.2	421.3	12.8	Helvolinic acid.2	46	33	15
639.2	561.2	12.8	Secalonic acid D.1	121	37	8
639.2	589.2	12.8	Secalonic acid D.2	121	33	8
743.1	183.2	12.8	Chetoseminudin A.1	131	45	16
743.1	380.2	12.8	Chetoseminudin A.2	131	33	10
401.1	97.1	12.9	Desoxyverrucosidin.1	71	50	10
401.1	329.1	12.9	Desoxyverrucosidin.2	71	20	10
432.2	396.1	12.9	Fumifungin.1	56	15	14
432.2	146.1	12.9	Fumifungin.2	56	21	6
480.2	312.2	12.9	Fumitremorgin B.1	71	21	10
480.2	394.2	12.9	Fumitremorgin B.2	71	35	10
754.6	185.1	12.9	Nonactin.1	126	49	12
754.6	111	12.9	Nonactin.2	126	79	18
389.1	207.1	13	Mycophenolic acid IV.1	106	35	8
389.1	159	13	Mycophenolic acid IV.2	106	55	8
478.2	418.2	13	Antbiotic L 696474.1	66	15	16
478.2	400.2	13	Antbiotic L 696474.2	66	25	16
768.8	185.2	13	Monactin.1	96	49	16
768.8	111.3	13	Monactin.2	96	81	18
350.9	290.9	13.1	Luteusin A.1	46	29	8
350.9	305	13.1	Luteusin A.2	46	29	12
383	311.1	13.1	Ochrephilone.1	36	35	12
383	339.1	13.1	Ochrephilone.2	36	45	10
445.2	368.1	13.1	Fusaproliferin.1	96	25	10
445.2	350.1	13.1	Fusaproliferin.2	96	29	10
518.3	214.2	13.1	Paspalitrem B.1	71	21	12
518.3	442.3	13.1	Paspalitrem B.2	71	27	12
533.4	399.2	13.1	Cochlioquinone A.1	141	35	8
533.4	455.3	13.1	Cochlioquinone A.2	141	21	16
547.2	274.1	13.1	Vioxanthin.1	101	35	10
547.2	511.2	13.1	Vioxanthin.2	101	31	10
557.1	525.1	13.1	Fuscofusarin.1	71	39	10
557.1	496.1	13.1	Fuscofusarin.2	71	49	10
383.1	355.1	13.2	Bikaverin.1	53	41	10
383.1	340.1	13.2	Bikaverin.2	53	49	10
385.2	253.2	13.2	Fusarielin A.1	61	21	16
385.2	109	13.2	Fusarielin A.2	61	29	18
391.2	185.1	13.2	Mevastatin.1	81	19	14
391.2	271.2	13.2	Mevastatin.2	81	15	16
402.2	366.2	13.2	Aspochlasin C.1	86	23	14
402.2	138.1	13.2	Aspochlasin C.2	86	37	6
402.2	316.2	13.2	Trichalasin B.1	61	29	12
402.2	232.2	13.2	Trichalasin B.2	61	33	10
467.1	432.1	13.2	Yaequinolone J2.1	41	17	16
467.1	400.2	13.2	Yaequinolone J2.2	41	31	14
782.8	121.2	13.2	Dinactin.1	76	64	14
782.8	167.2	13.2	Dinactin.2	76	64	14
273	230	13.3	Rubrofusarin.1	46	41	10
273	184	13.3	Rubrofusarin.2	46	57	10
634.3	558.3	13.3	Penitrem A.1	81	27	16
634.3	616.3	13.3	Penitrem A.2	81	17	10
643.5	214.3	13.4	Enniatin B2.1	96	43	12
643.5	196.3	13.4	Enniatin B2.2	96	41	12
361.1	301.2	13.5	Dechloroisochromophilon IV.1	41	19	12
361.1	255.2	13.5	Dechloroisochromophilon IV.2	41	25	10
385	327	13.5	Averufin Derivative.1	101	31	12
385	312	13.5	Averufin Derivative.2	101	45	12
502.3	456.2	13.5	K-76 Derivativeive 4.1	136	43	18
502.3	438.2	13.5	K-76 Derivativeive 4.2	136	37	18
809.6	774.6	13.5	Ascomycin.1	111	25	12
809.6	564.6	13.5	Ascomycin.2	111	35	16
391	349.1	13.6	Sclerotiorin.1	81	19	14
391	303.1	13.6	Sclerotiorin.2	81	21	12
405.3	199.2	13.6	Mevinolin.1	76	17	14
405.3	173.3	13.6	Mevinolin.2	76	29	10
821.7	768.8	13.6	FK 506.1	111	29	12
821.7	109.2	13.6	FK 506.2	111	107	6
436.4	182.2	13.7	Paxillin.1	66	41	10
436.4	167.2	13.7	Paxillin.2	66	89	10
657.5	196.3	13.7	Enniatin B.1	81	45	18
657.5	214.1	13.7	Enniatin B.2	81	47	18
415	357	13.8	NP 12318.1	91	31	14
415	327	13.8	NP 12318.2	91	51	12
414.2	361.2	13.9	Radiclonic acid.1	41	19	14
414.2	379.2	13.9	Radiclonic acid.2	41	15	14
607.3	229.1	13.9	Fusapyron.1	76	37	10
607.3	301.1	13.9	Fusapyron.2	76	23	12
370.1	246	14	Tenellin.1	26	33	10
370.1	201	14	Tenellin.2	26	55	8
434.2	130.1	14	Paspalinin.1	66	23	22
434.2	376.3	14	Paspalinin.2	66	21	10
620.4	562.4	14	Lolitrem N.1	76	41	10
620.4	504.3	14	Lolitrem N.2	76	53	10
671.4	196	14	Enniatin B1.1	111	43	12
671.4	210	14	Enniatin B1.2	111	41	12
314.3	296.3	14.1	Aminodimethyloctadecanol.1	71	25	18
314.3	69	14.1	Aminodimethyloctadecanol.2	71	45	10
395	335.1	14.1	Isochromophilon IV.1	56	21	14
395	289.1	14.1	Isochromophilon IV.2	56	25	12
801.5	244.2	14.1	Beauvericin.1	116	47	12
806.5	384.4	14.1	Beauvericin.2	191	73	10
955.5	774.5	14.1	Paracelsin A.1	71	27	10
955.5	440.2	14.1	Paracelsin A.2	71	65	10
962.4	774.5	14.1	Paracelsin B.1	86	27	10
962.4	440.2	14.1	Paracelsin B.2	86	65	10
580.2	494.2	14.2	Fumitremorgin A.1	36	15	18
580.2	352.1	14.2	Fumitremorgin A.2	36	29	14
685.4	210.1	14.2	Enniatin A1.1	96	41	8
685.4	228.2	14.2	Enniatin A1.2	96	49	20
874.5	551.2	14.4	Acuminatum C.1	246	37	22
874.5	271.2	14.4	Acuminatum C.2	246	47	12
438.1	129.9	14.5	Terpendole E.1	121	31	10
438.1	423.3	14.5	Terpendole E.2	121	31	16
645.6	443.5	14.5	Bafilomycin A1.1	156	43	26
645.6	327.4	14.5	Bafilomycin A1.2	156	57	16
699.4	210.1	14.5	Enniatin A.1	106	43	12
699.4	228	14.5	Enniatin A.2	106	47	18
775.5	282.3	14.5	Alamethicin.1	111	55	20
775.5	197.2	14.5	Alamethicin.2	111	71	28
457.2	139	14.6	Chevalone C.1	76	39	6
457.2	259.2	14.6	Chevalone C.2	76	27	20
520.2	436	14.6	Terpendole C.1	76	13	18
520.2	182.1	14.6	Terpendole C.2	76	37	10
610.2	100.1	14.6	Cyclosporin C.1	106	69	6
610.2	156.2	14.6	Cyclosporin C.2	106	45	8
343.2	137.1	14.7	Siccanin.1	56	37	6
343.2	151	14.7	Siccanin.2	56	35	9
420.3	182.1	14.5	Desoxypaxillin.1	76	31	10
420.3	168.1	14.5	Desoxypaxillin.2	76	61	10
905.5	565.3	14.7	Acuminatum B.1	41	41	22
905.5	306.3	14.7	Acuminatum B.2	41	75	12
595.1	156.1	14.8	Cyclosporin B.1	141	37	12
595.1	100.1	14.8	Cyclosporin B.2	141	47	10
502.2	198.1	14.9	Aflatrem.1	56	39	8
502.2	444.2	14.9	Aflatrem.2	56	33	16
926.5	210.2	14.9	Bassianolide.1	51	49	8
926.5	100	14.9	Bassianolide.2	51	103	4
1101.7	665.5	14.9	Aureobasidin.1	151	43	18
1101.7	210.2	14.9	Aureobasidin.2	151	71	12
601.9	425.3	15	Cyclosporin A.1	91	39	10
601.9	397.3	15	Cyclosporin A.2	91	39	10
406.2	130	15.1	Emindole SA.1	51	33	12
406.2	103	15.1	Emindole SA.2	51	99	10
602.3	100.3	15.1	Cyclosporin H.1	101	67	6
602.3	156.3	15.1	Cyclosporin H.2	101	55	12
502.3	198.2	15.3	Paspalitrem A.1	76	27	12
502.3	154.2	15.3	Paspalitrem A.2	76	97	8
609.3	100.2	15.3	Cyclosporin D.1	111	77	6
609.3	156.2	15.3	Cyclosporin D.2	111	47	8
430.2	412.3	15.4	Antibiotic PF 1052.1	21	19	16
430.2	196.1	15.4	Antibiotic PF 1052.2	21	35	8
591.3	229.1	15.5	Deoxyfusapyron.1	81	35	10
591.3	397.1	15.5	Deoxyfusapyron.2	81	21	16
686.3	628.3	15.5	Lolitrem B.1	91	27	10
686.3	570.2	15.5	Lolitrem B.2	91	49	10
422.3	130.1	15.7	Paspalin.1	66	27	16
422.3	103	15.7	Paspalin.2	66	101	8
742.6	675.8	15.7	Nigericin.1	106	35	10
742.6	657.7	15.7	Nigericin.2	106	37	20
1170.5	357.2	15.8	Cereulide.1	26	87	12
1170.5	499.3	15.8	Cereulide.2	26	79	20
1184.7	314.2	15.8	Isocereulide A.1	26	87	13
1184.7	357.2	15.8	Isocereulide A.2	26	87	13
1128.8	172.2	15.9	Valinomycin.1	130	47	13
1128.8	144.3	15.9	Valinomycin.2	130	47	13
