# Supplementary material for: Validation of an LC-MS/MS-based dilute-and-shoot approach for the quantification of > 500 mycotoxins and other secondary metabolites in food crops: challenges and solutions
Source: Anal Bioanal Chem. 2020 Feb 20;412(11):2607–20. doi: 10.1007/s00216-020-02489-9 (PMC7136310; doi:10.1007/s00216-020-02489-9)
Supplement: Supplementary file 4 — (XLSX 588 kb) [file 216_2020_2489_MOESM4_ESM.xlsx]

## Sheet: Sheet3
Validation of an LC-MS/MS based dilute-and-shoot approach for the quantification of >500 mycotoxins and other secondary metabolites in food crops: Challenges and solutions
Analytical and Bioanalytical Chemistry
Michael Sulyok, David Stadler, David Steiner, Rudolf Krska
Institute of Bioanalytics and Agro-Metabolomics, Department of Agrobiotechnology, IFA-Tulln, University of Natural Resources and Life Sciences, Vienna (BOKU), Konrad-Lorenz-Str. 20, 3430 Tulln, Austria																				michael.sulyok@boku.ac.at
Table S3: Data on apparent recovery, signal suppression and extrction efficiency obtained under repeatability conditions using seven different replicates per matrix
			Grapes												Figs												Wheat												Maize
nr	mode	Mycotoxin	RA %	SD (%)	RSD (%)		SSE %	SD (%)	RSD (%)		EE %	SD (%)	RSD (%)		RA %	SD (%)	RSD (%)		SSE %	SD (%)	RSD (%)		EE %	SD (%)	RSD (%)		RA %	SD (%)	RSD (%)		SSE %	SD (%)	RSD (%)		EE %	SD (%)	RSD (%)		RA %	SD (%)	RSD (%)		SSE %	SD (%)	RSD (%)		EE %	SD (%)	RSD (%)
1	pos	Kojic acid	81.3562	9.22353	11.3372		108.657	6.55095	6.02899		74.885	11.3132	15.1074														93.44	8.75	19.319		105.3	7.6	7.21747		88.7369	11.5898	13.0608		95.26	2.61	2.73987		113.95	4.63	4.06319		83.01	2.57	3.09601
2	pos	oxidized Elymoclavin	23.5992	6.4988	27.5383		113.525	1.16673	1.02773		20.7876	6.6027	31.7626		35.125	3.4771	9.89921		109.079	5.13662	4.7091		32.23	3.04356	9.44326		64.395	5.6147	8.71916		89.5225	8.7177	9.738		71.9316	10.3693	14.4155		86.9836	11.2722	12.959		117.943	8.03193	6.81002		73.8752	9.48649	12.8412
3	pos	oxidized Luol	43.874	5.41227	12.3359		76.33	4.7659	6.24381		57.4794	7.21155	12.5463		49.245	4.34059	8.81427		127.779	3.83289	2.99963		38.53	3.06779	7.96209		99.3125	8.28964	8.34703		102.001	7.19932	7.05808		97.3642	10.9795	11.2767		112.736	9.87737	8.76153		128.071	6.81767	5.32334		88.2529	8.96856	10.1623
4	pos	Dihydroxycalonectrin	52.7	5.11	9.69639		96.12	4.76	4.95214		54.8273	6.98353	12.7373		50.1114	6.00652	11.9863		102.606	11.8278	11.5273		49.59	9.24635	18.6456		90.18	6.64	7.36305		93.2431	8.93175	9.57899		96.7149	11.1295	11.5075		88.9386	8.40013	9.44486		101.991	10.3049	10.1037		87.7248	9.48031	10.8069
5	pos	Aspinonene	66.0775	1.73646	2.62791		91.0633	5.51802	6.05954		72.5576	5.78479	7.97269		67.4964	5.7221	8.47763		96.9279	5.0427	5.20253		69.75	6.26633	8.98398		92.9333	8.59149	9.24479		91.476	6.50041	7.10614		101.593	10.7735	10.6046		100.77	3.93	3.89997		106.98	7.98	7.45934		96.34	7.77	8.06519
6	pos	Ergine	44.456	8.70812	19.5882		73	8.36	11.4521		60.9589	12.0715	19.8027		60.43	3.33	5.51051		103.8	4.64	4.47013		58.71	3.756	6.39755		71.784	5.43979	7.578		98.39	11.18	11.3629		72.9586	12.4332	17.0414		81.61	8.97	10.9913		102.81	5.65	5.49557		79.39	5.36	6.75148
7	pos	Paspalic acid	47.034	8.2804	17.6051		62.786	5.32382	8.47931		74.9116	9.84419	13.1411		89.9	9.9	11.0122		146.4	9.1	6.21585		62.75	6.9	10.996		72.792	7.78159	10.6902		100.13	18.3	18.2762		72.6975	19.8858	27.3541		83.6	8.39	10.0359		104.07	7.96	7.6487		80.15	8.29	10.3431
8	pos	Elymoclavin-Fructoside	9	2.4	26.6667		158.333	19.6011	12.3796		5.68421	19.7475	347.41		26.58	5.3232	20.0271		158.507	12.9711	8.18327		16.789	3.03884	18.1002		49.8	5.3	10.6426		72.4	10.7	14.779		68.7845	11.9407	17.3596		43.25	11.16	25.8035		80.54	8.16	10.1316		52.1363	13.3987	25.6994
9	pos	Epoxyagroclavin	83.1042	6.79379	8.17502		94.925	13.3266	14.0391		87.5472	14.9584	17.0861		84.0893	5.06579	6.0243		88.1757	3.66845	4.16038		95.46	6.07587	6.36483		93.21	8.12	8.71151		100.344	10.5044	10.4684		92.8904	13.2769	14.2931		89.1929	7.30199	8.18675		100.282	4.88134	4.8676		88.9478	5.96372	6.70474
10	pos	Deacetylneosolaniol	80.055	4.55432	5.68899		97.1208	11.3967	11.7346		82.4282	12.273	14.8893		74.4579	8.41251	11.2983		102.842	9.97966	9.70386		73.37	13.799	18.8074		106.103	8.68008	8.18081		101.85	13.34	13.0977		104.176	15.9154	15.2774		99.4264	14.3771	14.4601		108.423	11.3589	10.4764		93.0055	18.3627	19.7437
11	pos	Elymoclavin	74.36	9.24	12.426		93.0314	13.7086	14.7355		79.93	16.5319	20.683		74.255	7.23855	9.74823		99.7071	6.94869	6.9691		74.81	9.01632	12.0523		79.0575	10.4904	13.2694		91.3204	12.2106	13.3711		86.5716	16.098	18.5951		94.32	14.3897	15.2563		105.776	7.22899	6.83421		89.0945	11.7989	13.2432
12	pos	Lysergol	77.8908	6.37485	8.18434		80.255	3.47245	4.32677		97.1	7.25925	7.47958		74.8193	6.84366	9.14692		104.354	5.54256	5.31132		71.91	7.81871	10.8729		81.6094	5.13728	6.29496		90.9919	12.8761	14.1508		89.6887	13.8631	15.4569		86.21	16.445	19.0755		98.1829	14.0334	14.2931		87.3293	6.43751	7.37154
13	pos	Diydrolysergol	78.8692	6.48824	8.22659		95.7357	19.1039	19.9548		82.3822	20.1756	24.4902		75.2	5.8	7.71277		106.4	6	5.6391		70.7	5.4	7.63791		88.01	4.30695	4.89371		95.8429	9.57712	9.99253		91.8274	10.501	11.4356		89.1	10.9	12.2334		103.5	10.9	10.5314		85.6	5	5.84112
14	pos	Ergometrinin	67.0867	8.19897	12.2215		74.175	9.19504	12.3964		90.4438	12.3196	13.6212		67.8793	4.54883	6.70135		110.8	5.75941	5.19802		61.45	5.70358	9.28166		75.6625	11.4802	15.1729		83.69	9.63995	11.5186		90.4081	14.9908	16.5812		89.1536	9.14497	10.2575		106.237	8.3821	7.88999		84.111	7.69544	9.14915
15	pos	Phomalactone	85.6742	2.85726	3.33503		100.947	4.82219	4.77697		84.8707	5.60513	6.60431		83.8771	8.2533	9.83974		109.8	5.51962	5.02697		76.5	7.79351	10.1876		60.0136	9.17785	15.2929		101.726	9.57408	9.41167		58.9956	13.2626	22.4806		47.5593	10.0868	21.2089		104.744	5.57175	5.31939		45.4899	9.83372	21.6174
16	pos	Asperlacton	80.9	19.1	23.6094		103.047	7.47202	7.2511		78.5081	20.5095	26.1241		82.2671	6.7453	8.19926		101.321	4.15369	4.09955		81.33	7.4743	9.19008		43.765	2.69928	6.16766		74.2927	9.79712	13.1872		58.9089	10.1622	17.2506		39.4207	10.257	26.0192		105.589	7.33199	6.94388		37.1198	8.28125	22.3095
17	pos	Decarestrictin	72.0164	8.18246	11.3619		102.74	10.5605	10.2788		70.0958	13.3595	19.0589		57.595	10.8259	18.7966		78.6607	10.3338	13.1371		74.0724	14.5905	19.6977		69.6409	9.49523	13.6346		84.1	5.7	6.77765		82.8073	11.0747	13.3741		91.8907	11.5979	12.6214		104.734	12.1667	11.6168		88.5006	12.8392	14.5075
18	pos	Herquline A	71.0533	5.59497	7.87433		85.5657	9.37897	10.9611		83.0395	10.921	13.1516		78.6236	5.70564	7.25691		100.113	5.0788	5.07307		78.88	8.64168	10.9555		85.2527	7.70241	9.0348		92.0803	8.61841	9.35966		92.5852	11.5587	12.4844		94.875	6.82477	7.19344		103.834	6.90595	6.65098		91.5301	5.83642	6.3765
19	pos	Chanoclavin	73.468	4.37799	5.95904		108.9	4.03918	3.70908		67.4637	5.95666	8.82942		116.05	10.806	9.31153		158.25	6.96715	4.40262		73.39	6.77331	9.2292		78.078	4.79527	6.14164		87.42	8.30718	9.50261		89.3137	9.59186	10.7395		73.3343	22.64	30.8724		79.6686	20.3874	25.5902		91.161	7.4582	8.18134
20	pos	Anisomycin	101.322	10.709	10.5693		111.133	5.17781	4.65909		91.1717	11.8951	13.0469		93.7471	8.52698	9.09573		107.701	4.6472	4.31492		87.19	8.85816	10.1596		84.7068	10.6279	12.5467		80.4	10	12.4378		105.357	14.5929	13.851		88.0186	16.3932	18.6247		92.6536	12.8521	13.8711		94.6698	7.70289	8.13659
21	pos	Rugulovasine A	97.9293	10.6342	10.859		107.82	8.55383	7.93343		90.8266	13.6475	15.0258		84.1793	5.66502	6.72971		108.1	4.13689	3.82691		77.96	5.8892	7.55414		91.8536	8.23907	8.96978		99.5286	10.7894	10.8405		92.2887	13.5755	14.7098		36.7979	20.5263	55.7813		37.5357	17.991	47.9303		96.7467	14.8572	15.3568
22	pos	Ergometrin	104.08	15.83	15.2095		103.88	16.49	15.8741		100.193	22.8585	22.8145		79.9014	8.24774	10.3224		112.27	10.2016	9.08664		71.58	8.65623	12.0931		104.688	7.87951	7.52668		96.8	13.1	13.5331		108.149	15.2871	14.1353		118.585	13.9971	11.8034		116.996	11.4894	9.82027		102.499	17.3901	16.9662
23	pos	cyclo(L-Pro-L-Tyr)	70.9858	5.03653	7.09512		85.195	2.974	3.49082		83.3216	5.84904	7.01984		74.4336	5.40445	7.26076		93.7943	2.94022	3.13476		79.5	7.11129	8.94502		97.542	4.05474	4.15692		92.6517	8.78454	9.48125		105.278	9.67518	9.1901		90.56	5.5938	6.17689		98.3314	6.80651	6.922		92.2091	3.67772	3.98846
24	pos	Fumigaclavin A	107.473	10.4407	9.71466		107.824	14.059	13.0388		99.6745	17.5118	17.569		87.3971	6.4347	7.3626		93.1743	3.337	3.58146		86.49	6.38699	7.38466		91.754	7.02616	7.65761		101.189	6.76618	6.68665		90.6756	9.75439	10.7575		94.8036	10.1718	10.7293		102.931	6.48721	6.30246		91.9136	4.99828	5.43802
25	pos	cyclo(L-Pro-L-Val)	80.505	15.3954	19.1235		97.13	4.83099	4.97374		82.8838	16.1356	19.4677		105.4	6.86952	6.51757		123.45	6.16788	4.99626		85.52	6.35428	7.43016		101.237	12.485	12.3325		98.655	3.91844	3.97186		102.617	13.0855	12.7518		104.228	10.8632	10.4225		107.434	8.69116	8.08977		96.9276	4.3577	4.49583
26	pos	Aspergillimide	67.5508	3.81153	5.64246		70.6692	7.92318	11.2116		95.5874	8.7923	9.19817		82.8214	6.53168	7.88646		89.0757	3.42209	3.84178		93.1	8.03823	8.63398		95.0095	10.1138	10.645		94.2579	8.37892	8.88936		100.797	13.1337	13.0298		84.405	8.24737	9.77118		87.4493	8.67754	9.92294		96.6387	4.63663	4.79791
27	pos	Aspyrone	71.4557	17.5429	24.5507		104.013	9.41041	9.04736		68.6989	19.9075	28.9779		60.3629	8.86324	14.6833		98.7071	10.8335	10.9754		61.88	11.6298	18.7942		20.3909	5.91674	29.0165		98.63	8.20598	8.31997		20.6741	10.1166	48.9337		11.0001	8.84399	80.3994		109.214	9.61302	8.80198		10.093	7.98824	79.1466
28	pos	Agroclavin	87.238	3.61984	4.14939		103.056	6.61365	6.41753		84.6511	7.53947	8.90653		101	8.5776	8.49267		109.686	4.35146	3.9672		92.22	8.66839	9.39968		88.234	3.70714	4.20149		98.108	10.9915	11.2035		89.9356	11.5998	12.8979		92.4943	10.913	11.7985		108.343	4.95669	4.57501		85.2745	8.3734	9.81936
29	pos	Festuclavin	83.848	1.55831	1.85849		100.91	6.34605	6.28882		83.0919	6.53457	7.86427		90.7257	7.46659	8.22985		107.979	4.17523	3.86672		84.07	6.81359	8.10466		89.716	1.13425	1.26427		98.989	10.596	10.7043		90.6323	10.6566	11.758		97.33	8.11787	8.34057		105.729	6.76875	6.402		92.0321	4.59325	4.99093
30	pos	Chlamydospordiol	90.975	10.5459	11.5921		99.7871	12.6899	12.7169		91.1691	16.5	18.0982		93.8443	6.69738	7.13669		116.6	3.59251	3.08106		80.59	6.71394	8.33099		100.699	3.92621	3.89896		105.539	4.01481	3.8041		95.414	5.6155	5.88541		99.1957	6.59198	6.64543		104.156	5.26042	5.0505		95.2226	3.80519	3.9961
31	pos	Agistatin D	69.58	6.81	9.7873		98.142	3.53032	3.59716		70.8973	7.67068	10.8194		43.3279	3.21657	7.42379		95.9414	3.24606	3.38337		45.25	4.227	9.34144		70.072	6.09152	8.69323		95.68	8.30174	8.67657		73.2358	10.2969	14.0599		67.2964	9.96852	14.8128		95.515	6.61781	6.92855		70.2452	6.79854	9.67829
32	pos	Methysergide	99.668	18.733	18.7954		125.275	4.38283	3.49856		79.5594	19.2389	24.1818		119.263	11.257	9.43881		146.821	5.43028	3.69856		81.21	6.87907	8.47072		81.196	5.56478	6.85352		100.746	10.6733	10.5943		80.5948	12.0369	14.9351		84.1907	4.8055	5.70788		92.7907	6.48831	6.99241		91.0259	6.48481	7.12414
33	pos	NT-2 Toxin	100.316	11.9335	11.896		111.95	10.9931	9.81966		89.608	16.2252	18.1069		97.3229	10.0208	10.2965		107.389	10.4408	9.72248		91.6	13.7135	14.9711		97.49	11.3998	11.6933		112.69	10.65	9.45071		86.5117	15.6006	18.0329		94.71	14.9815	15.8182		96.2557	11.6138	12.0655		98.9661	15.7116	15.8757
34	pos	Penicillic acid	107.539	10.5037	9.76732		109.864	4.64729	4.23002		97.8838	11.4859	11.7342		93.9864	6.65423	7.07999		104.243	2.36536	2.26909		90.21	6.77084	7.50564		75.3472	6.70065	8.89303		107.203	7.52821	7.02238		70.2845	10.0783	14.3393		52.8	13.0907	24.7931		75.1543	15.1065	20.1006		69.7203	6.19466	8.88502
35	pos	NP 8140	101.438	4.09103	4.03306		109.275	1.11467	1.02006		92.8277	4.24017	4.56779		87.1364	9.45081	10.846		98.5636	13.2093	13.4018		89.9696	16.1109	17.9071		105.346	6.07537	5.76708		114.083	6.46944	5.6708		92.3411	8.8749	9.61099		93.3307	10.2579	10.9909		99.0321	13.5385	13.6708		96.1416	19.062	19.827
36	pos	Neosolaniol	100.35	13.05	13.0045		107.9	5.07215	4.70078		93.0028	14.001	15.0544		89.5364	6.68509	7.46634		102.016	4.85979	4.76373		87.98	8.02069	9.11649		96.2486	5.3163	5.52351		104.742	3.9023	3.72564		91.8915	6.59477	7.17669		55.6571	17.0535	30.6403		58.1179	16.9915	29.2362		95.4974	4.03753	4.22789
37	pos	cyclo(L-Leu-L-Pro)	86.2525	8.80127	10.2041		88.36	9.52	10.7741		97.6149	12.9651	13.2818		80.2329	4.94743	6.16634		95.7529	2.80952	2.93413		83.84	5.31275	6.33677		77.9723	4.1081	5.26866		79.1973	9.0584	11.4378		98.4532	9.94641	10.1027		78.1593	5.27988	6.75529		83.185	7.0653	8.49348		94.1367	3.56677	3.78893
38	pos	Pyranonigrin	86.57	14.69	16.9689		157	16.5503	10.5416		55.1401	22.1294	40.133		55.98	11.17	19.9536		73.1947	8.39734	11.4726		76.8161	14.419	18.7708		60.45	11.07	18.3127		89.465	10.7215	11.9841		67.5683	15.4109	22.8079		92.8407	10.0072	10.7789		108.58	11.3035	10.4103		86.2751	12.4817	14.4673
39	pos	Puromycin	33.44	15.39	46.0227		64.358	28.5029	44.2881		51.9594	32.3924	62.3418		67.9114	7.059	10.3944		146.936	7.87289	5.35805		46.16	3.45849	7.4924		78.468	9.34161	11.905		78.985	9.47517	11.9962		99.3454	13.3058	13.3935		77.5057	7.55532	9.74808		98.7657	6.82036	6.90559		78.8383	9.66341	12.2573
40	pos	7-Hydroxypestalotin	113.598	8.25001	7.26249		121.12	3.32	2.74108		93.7892	8.89298	9.48188		101.746	9.82748	9.65887		116.45	4.45071	3.82199		87.4	8.15613	9.33196		103.38	7.30035	7.06164		105.049	5.15976	4.91176		98.4115	8.9397	9.084		102.09	7.81484	7.65485		103.106	5.85695	5.68053		99.0738	6.042	6.09848
41	pos	Macrosphaelide A	127.358	10.6829	8.38808		114.017	9.14842	8.02376		111.702	14.0648	12.5914		100.504	7.38299	7.34595		114.057	3.06286	2.68537		88.23	7.60031	8.6142		106.32	10.4064	9.78778		109.108	9.86554	9.04196		97.4443	14.3395	14.7156		89.6857	6.246	6.96432		85.96	7.80378	9.07838		104.698	6.48293	6.19201
42	pos	Trichodermamide C	92	12.42	13.5		102.934	12.6913	12.3295		89.3774	17.7574	19.8679		85.9171	5.46454	6.36024		99.6714	3.226	3.23664		86.25	5.64371	6.54343		93.5782	4.17725	4.46391		97.6447	9.57364	9.80457		95.8354	10.4453	10.8992		93.3879	4.60681	4.93299		95.1521	8.56486	9.00122		98.5967	6.42523	6.51668
43	pos	Chlamydosporol	104.796	10.6353	10.1486		108.881	13.0455	11.9814		96.2478	16.8314	17.4875		104.867	10.8079	10.3062		116.507	5.98131	5.13386		89.96	7.37662	8.19989		92.8	4.28004	4.61212		105.05	11.14	10.6045		88.3389	11.9339	13.5092		86.86	5.87	6.758		81.13	6.89	8.49254		95.4	2.43	2.54717
44	pos	Zinndiol	92.15	5.3	5.75149		103.46	8.99	8.68935		89.0682	10.436	11.7169		73.4643	4.95356	6.74281		93.6907	3.36346	3.58996		78.29	7.06164	9.01985		90.5895	4.03779	4.45724		100.044	7.17296	7.1698		90.5496	8.23135	9.09043		84.1729	8.99543	10.6869		86.4421	8.4653	9.79302		97.4575	5.43245	5.57417
45	pos	Fumigaclavin C	107.1	4.40556	4.1135		113.064	4.10961	3.63476		94.7249	6.02477	6.36029		87.4	6.4	7.32265		93.17	3.34	3.58484		93.83	6.32902	6.74519		93.1955	5.51576	5.91849		95.1387	7.58742	7.97512		97.9575	9.38043	9.57603		72.0957	5.81403	8.06432		71.6393	7.68438	10.7265		100.997	5.08514	5.03493
46	pos	Chrysogin	92.65	6.73	7.2639		105.01	7.66	7.29454		88.2297	10.1965	11.5568		93.0086	4.87198	5.2382		113.843	4.1139	3.61367		81.85	6.05997	7.40375		89.4723	4.17567	4.667		101.637	9.51848	9.36517		88.0312	10.3941	11.8073		82.7086	3.95126	4.77732		92.8607	3.9973	4.30461		89.1081	3.40043	3.81608
47	pos	Verruculotoxin	93.66	4	4.27077		96.13	5.39961	5.61699		97.4306	6.7198	6.89702		78.6393	4.86076	6.18108		92.5743	2.54924	2.75372		84.98	5.27537	6.20778		86.6136	5.69717	6.57768		89.1256	5.12036	5.7451		97.1815	7.66001	7.88217		80.5	8.7	10.8075		84.9	9.2	10.8363		94.6	3.5	3.69979
48	pos	Pyrenocin A	75.66	12.84	16.9707		101.079	9.50935	9.40788		74.8527	15.9779	21.3458		52.5714	7.632	14.5174		99.6814	11.7778	11.8154		53.26	8.53128	16.0182		37.45	5.5	14.6862		95.29	14.368	15.0782		39.3011	15.3848	39.1459		23.86	6.63	27.7871		90.03	8.03	8.91925		26.92	8.17	30.3492
49	pos	Monomethylcurvulin	113.357	5.98919	5.28347		124.857	8.61183	6.89735		90.7895	10.4897	11.5539		96.9664	7.28416	7.51204		109.679	3.45947	3.15419		88.5	7.2676	8.21197		101.044	8.57248	8.48394		106.494	12.8928	12.1066		94.8817	15.4827	16.3179		95.6836	4.58036	4.78699		103.31	4.83111	4.67632		92.729	4.72095	5.09113
50	pos	Thiolutin	77.0707	10.7934	14.0045		105.405	10.4923	9.95431		73.1187	15.0528	20.5868		81.55	7.14419	8.7605		95.0514	7.9743	8.38946		86.47	11.3372	13.1112		79.762	7.20198	9.02933		99.4075	7.16288	7.20557		80.2374	10.1575	12.6593		73.1479	10.0644	13.759		84.4221	12.1017	14.3347		87.2816	9.57496	10.9702
51	pos	15-Acetyldeoxynivalenol	102.426	9.24799	9.02891		100.283	13.2127	13.1754		102.138	16.1276	15.7901		81.5036	6.12217	7.51154		89.6879	6.90045	7.69385		91.36	9.71341	10.632		86.2818	7.87416	9.1261		88.6768	9.96917	11.2421		97.2992	12.7038	13.0564		89.15	6.13809	6.88513		93.9921	6.7417	7.17263		95.1555	7.78254	8.17875
52	pos	Pentoxyfylline	99.9467	9.47827	9.48333		102.257	9.10595	8.90496		97.7407	13.1437	13.4475		77.1207	4.24779	5.50797		86.63	3.81081	4.39895		89.18	6.2866	7.04934		89.3559	5.14531	5.75822		95.1031	8.31486	8.74299		93.9569	9.77809	10.407		72.64	10.8951	14.9988		76.8043	9.89319	12.881		94.3967	4.02635	4.26535
53	pos	Citromycetin	85.4883	29.82	34.8819		249.4	8.77838	3.5198		34.2776	31.0852	90.6867														13.6	6.4	47.0588		232.933	12.4566	5.34769		5.83858	14.0045	239.861
54	pos	Cyclopenol	105.082	5.76518	5.48635		103.643	5.68177	5.48209		101.389	8.09443	7.98354		87.5914	8.6774	9.90668		98.355	7.52031	7.64608		95.6738	7.90912	8.26676		94.7605	5.04349	5.32235		98.8367	8.02718	8.12166		95.8758	9.48011	9.8879		92.5936	11.5937	12.5211		96.4857	8.0904	8.38507		96.1231	10.6734	11.1039
55	pos	Aflatoxin M2	97.0629	10.8008	11.1277		105.955	9.27694	8.75555		91.6076	14.238	15.5423		71.1793	10.025	14.0841		80.0771	14.0456	17.5401		92.4	25.2566	27.334		99.3455	9.41497	9.477		97.0683	6.04915	6.23185		102.346	11.1908	10.9343		95	15.9	16.7368		92.7963	13.854	14.9294		105.763	19.41	18.3523
56	pos	Paraherquamide A	95.9817	11.2537	11.7248		107.776	6.44988	5.98454		89.0568	12.971	14.5649		168.879	13.768	8.15262		167.964	8.38117	4.98985		100.7	9.15941	9.09574		92.4395	5.00014	5.40909		100.43	7.56347	7.53105		92.0433	9.06684	9.85062		130.54	9.08	6.95572		136.56	9.55	6.99326		95.7318	5.54124	5.7883
57	pos	Dihydroergosine	73.27	8.94967	12.2146		80.155	8.02353	10.01		91.4104	12.0197	13.1492		72.3621	6.75617	9.33661		88.6571	10.0641	11.3517		82.42	10.8089	13.1144		67.3659	6.21141	9.22041		72.22	8.48692	11.7515		93.2787	10.5171	11.2749		62.2664	9.73368	15.6323		68.3893	10.8098	15.8062		91.4987	9.83093	10.7443
58	pos	Phomopsin A	80.85	5.72062	7.0756		100.883	13.0202	12.9063		80.1425	14.2215	17.7453		68.6736	9.70567	14.1331		104.093	6.77151	6.50526		66.2	9.55221	14.4293		84.6285	9.09756	10.75		103.118	10.9853	10.6531		82.0697	14.2633	17.3795		79.5	15.6	19.6226		101.9	10.6	10.4024		78.7	17.8	22.6175
59	pos	Quinolactacin A	99.8858	9.21914	9.22968		106.516	10.7426	10.0855		93.7757	14.1562	15.0958		82.2986	6.45667	7.84543		99.4029	3.13702	3.15586		82.93	7.76136	9.35893		98.0909	5.95533	6.07123		107.224	10.3439	9.64696		91.4822	11.9357	13.047		86.66	6.10388	7.04348		92.455	7.19533	7.78252		93.82	2.92513	3.11781
60	pos	Brevianamid F	92.435	10.6828	11.5571		99.7107	9.61742	9.64532		92.7032	14.3742	15.5056		76.8543	4.45919	5.80213		88.0707	3.84192	4.36231		87.38	5.80907	6.64806		87.1068	5.03317	5.77816		90.2608	5.08584	5.6346		96.5057	7.15532	7.4144		79.7	9	11.2923		83.6	8.8	10.5263		95.4	4.2	4.40252
61	pos	Roquefortine D	60.7892	4.3485	7.15342		73.81	6.67	9.03672		82.359	7.96231	9.66781		91.6979	5.47789	5.97384		99.9186	4.1891	4.19251		91.95	7.19013	7.81961		85.8291	5.12807	5.97474		81.0009	8.99218	11.1013		105.961	10.3516	9.76933		68.6743	6.5042	9.47109		75.6907	5.99611	7.92186		90.8007	5.95965	6.56344
62	pos	Ergosinin	74.1993	12.6143	17.0005		105.235	11.2796	10.7185		70.5082	16.9218	23.9998		79.2164	9.00973	11.3736		103.818	9.56467	9.21293		76.7166	11.6527	15.1892		58.0759	6.36704	10.9633		87.3675	8.51135	9.74201		66.4731	10.6293	15.9904		63.0443	12.8618	20.4012		79.84	10.4949	13.1449		78.5861	9.17426	11.6742
63	pos	Ergosin	141.778	20.3287	14.3384		118.74	19.0695	16.0599		119.402	27.8729	23.3438		77.2793	9.72214	12.5805		70.0836	6.58155	9.391		110.68	13.4525	12.1544		123.881	8.89318	7.17881		133.871	22.1	16.5085		92.5377	23.8222	25.7433		84.7129	14.6424	17.2847		82.1321	9.36052	11.3969		103.731	16.922	16.3133
64	pos	Pyrenophorol	105.64	12.9	12.2113		94.5483	7.73493	8.18092		111.731	15.0412	13.462		101.497	13.8939	13.6889		114.629	7.75345	6.76398		88.5	10.4104	11.7632		104.19	10.0626	9.65784		112.1	16.0097	14.2817		92.9445	18.9094	20.3448		90.7521	6.13567	6.76091		91.765	4.67615	5.09578		99.134	8.32781	8.40055
65	pos	Phomopsolide B	103.61	9.1	8.78294		113.88	9.52	8.35968		90.9817	13.1697	14.4751		92.5471	9.38092	10.1364		106.309	7.24616	6.81615		87.3853	10.534	12.0546		88.67	7.76	8.75155		104.28	6.85068	6.5695		85.0307	10.3513	12.1736		62.0236	8.41317	13.5645		89.3429	10.8231	12.1141		70.3284	12.7318	18.1033
66	pos	Aflatoxin Q1	105.825	14.9556	14.1324		104.817	13.4426	12.8247		100.961	20.109	19.9175		84.29	7.93582	9.4149		94.6271	9.83937	10.398		89.88	12.7359	14.1699		83.9258	8.5352	10.1699		90.4275	11.4329	12.6431		92.8101	14.2674	15.3727		59.8971	9.09525	15.1848		63.3171	13.2875	20.9856		97.0218	17.8936	18.4429
67	pos	Clonostachydiol	109.92	6.31	5.74054		113.33	11.01	9.71499		96.9911	12.69	13.0837		93.0921	7.03905	7.56138		103.967	4.49293	4.32149		89.66	7.37026	8.22023		100.532	8.75335	8.70705		107.613	10.8098	10.045		93.4195	13.9095	14.8892		90.8307	4.70347	5.17828		94.7364	4.97556	5.252		95.9794	4.53446	4.72441
68	pos	Monoacetoxyscirpenol	104.829	6.54825	6.24662		113.686	13.0431	11.4729		92.2085	14.5946	15.8278		86.1607	9.22604	10.7079		93.8464	6.67189	7.10937		92.3	12.2332	13.2538		91.9632	8.50508	9.24835		107.075	11.5051	10.7449		85.8864	14.3075	16.6586		83.3	10.5	12.605		88.1	11.3	12.8263		95.2	7.5	7.87815
69	pos	Oxaline	99.02	17.1208	17.2902		122.971	5.36251	4.36078		80.5228	17.941	22.2806		88.8014	6.7588	7.61114		105.491	3.42932	3.25083		84.35	7.9332	9.4051		93.2173	11.6507	12.4985		106.711	13.6739	12.8139		87.3547	17.9643	20.5647		91.405	6.33639	6.93221		102.624	4.44345	4.32986		89.2301	7.20611	8.07587
70	pos	Ergotaminin	60.475	12.8949	21.3228		100.863	11.0527	10.9582		59.9579	16.9836	28.3258		66.5179	3.33576	5.01484		85.06	6.35694	7.47348		78.65	7.4361	9.45467		41.0377	3.75001	9.13795		65.5883	7.69433	11.7313		62.5686	8.55952	13.6802		46.1	18.4	39.9132		54.3	20.1	37.0166		85.7	14.6	17.0362
71	pos	Ergotamin	98.0213	9.32089	9.50905		110.7	13.593	12.2791		88.5467	16.4818	18.6136		74.2564	8.82101	11.8791		68.9771	4.8713	7.06219		107.68	10.4126	9.66992		101.557	9.88085	9.72937		112.812	10.6939	9.47944		90.0235	14.5599	16.1735		77.6	20.1	25.9021		81.3	11.1	13.6531		95.5	14.9	15.6021
72	pos	Dihydroergotamin	67.77	17.19	25.3652		80.4407	8.28192	10.2957		84.2484	19.081	22.6486		70.3186	7.2916	10.3694		80.2893	7.32272	9.12042		88.15	11.2766	12.7925		66.13	8.52	12.8837		74.5808	7.5486	10.1214		88.6689	11.383	12.8376		62.2557	10.7599	17.2835		67.9664	7.84103	11.5366		91.6044	11.5625	12.6222
73	pos	Aflatoxin M1	96.15	11.06	11.5029		96.28	8.11	8.42335		99.865	13.7148	13.7333		85.3421	5.18734	6.07828		96.745	3.87791	4.00838		88.3	5.84	6.61382		92.2723	4.80053	5.20258		94.5073	7.28693	7.71044		97.635	8.72608	8.93745		84.7	7.2	8.50059		87.1	6.4	7.34788		97.3	5	5.13875
74	pos	Aflatoxin G2	85.64	16.28	19.0098		85.605	11.4794	13.4098		100.041	19.9202	19.9121		82.2836	5.92704	7.20319		89.4014	3.39912	3.80209		92.1	6.48	7.03583		80.5132	3.56028	4.42199		86.383	8.48031	9.8171		93.2049	9.19735	9.86788		67.8342	7.93718	11.7008		72.8871	9.70488	13.3149		92.7623	6.36114	6.85747
75	pos	Ergocornine	82.3217	15.0539	18.2867		97.3325	6.2685	6.4403		84.5778	16.3069	19.2803		66.7393	8.12288	12.1711		75.6686	6.23711	8.24267		88.31	9.29	10.5198		66.517	5.90225	8.87329		91.7083	10.1809	11.1014		72.531	11.7681	16.2249		51.8929	8.81998	16.9965		62.3557	4.59783	7.37355		83.2109	12.3083	14.7917
76	pos	Tryptophol	90.1136	10.6606	11.8302		100.175	9.51874	9.50211		89.9561	14.2918	15.8875		84.0636	6.99022	8.3154		95.5071	4.73382	4.95651		88.17	7.97	9.03936		87.098	6.75746	7.75846		111.632	6.44985	5.77777		78.0223	9.34151	11.9729		76.0157	9.80663	12.9008		90.6021	6.38601	7.04841		84.0361	10.3191	12.2794
77	pos	semi-Xanthomegnin	96.9725	4.32038	4.45526		90.06	0.840991	0.933812		107.675	4.40147	4.08772		76.2436	5.79749	7.6039		93.0657	3.25372	3.49616		81.98	6.20611	7.57028		42.89	4.24754	9.90333		84.8992	5.46074	6.43203		50.5188	6.91818	13.6943		41.9279	6.35267	15.1514		65.4507	8.86211	13.5401		65.1321	13.5122	20.7459
78	pos	16-Ketoaspergillimide	95.7733	9.67578	10.1028		99.9636	6.92965	6.93217		95.8082	11.9013	12.422		75.3929	3.28551	4.35785		82.745	2.67799	3.23644		91.25	5.64815	6.18975		89.7555	3.27773	3.65184		94.8866	6.55244	6.90555		94.5924	7.32653	7.74537		77.7121	7.70612	9.91623		80.6607	7.87605	9.76442		96.3939	3.53504	3.66728
79	pos	Marcfortine A	94.19	9.55	10.1391		94.0543	8.485	9.02139		100.144	12.7749	12.7565		80.5343	4.10346	5.09529		93.6936	4.42957	4.72772		86.06	4.59782	5.34258		92.3545	3.91058	4.23431		100.337	9.06442	9.03395		92.0441	9.872	10.7253		82.1893	8.14272	9.90728		86.6357	7.84697	9.05743		95.1512	8.60592	9.04447
80	pos	Aflatoxin G1	69.1214	13.1849	19.075		84.8879	5.20384	6.13025		81.4268	14.1747	17.4079		83.1871	6.71114	8.06753		94.1729	4.95538	5.262		88.37	5.91762	6.69641		79.5386	2.45067	3.0811		89.9291	7.35337	8.17686		88.446	7.75099	8.76353		84.7	10.6	12.5148		87.1	12.2	14.0069		97.3	5.1	5.24152
81	pos	Oxaspirodion	104.995	13.2661	12.6349		112.493	15.9912	14.2154		93.3351	20.7776	22.2612																		109.776	12.1125	11.0339		0	12.1125
82	pos	Cycloheximide	100.59	11.05	10.9852		103.208	7.74464	7.50395		97.4638	13.4938	13.8449		81.2007	7.16356	8.82204		88.695	5.02421	5.66459		91.88	10.1846	11.0847		101.357	4.29319	4.2357		106.242	10.1498	9.55345		95.4023	11.0204	11.5515		90.7786	8.47156	9.33211		92.5293	11.4852	12.4125		98.7764	9.53482	9.65293
83	pos	Aurantin	106.198	9.17126	8.63604		97.43	2.32191	2.38316		108.999	9.46062	8.67956		89.0671	5.94774	6.67782		98.4214	3.46783	3.52345		90.6	6.9	7.61589		90.6767	5.60181	6.17779		93.0383	4.53788	4.87743		97.4616	7.20921	7.39697		77.9429	6.81558	8.74433		80.1793	7.54142	9.4057		97.2956	2.84024	2.91919
84	pos	Colchicin	107.675	5.08224	4.71998		102.708	4.8778	4.74921		104.837	7.04429	6.71931		86.1714	4.00239	4.64468		97.8093	3.84843	3.93463		88.21	5.10927	5.79216		113.525	2.8553	2.51513		109.151	3.19135	2.9238		104.007	4.28223	4.11723		73.73	10.7471	14.5762		73.81	11.541	15.6361		100.238	6.8868	6.87045
85	pos	AAL-TA Toxin	36.095	7.58324	21.0091		107.09	22.72	21.2158		33.7053	23.9521	71.0634		41.7021	7.66846	18.3887		96.6329	7.96586	8.24342		43.75	11.0101	25.166		85.61	6.69122	7.81593		108	21.25	19.6759		79.2685	22.2786	28.1052		94.2336	14.6637	15.5611		114.229	7.89688	6.91322		82.5685	12.5022	15.1416
86	pos	Pyrophen	129.3	7.6	5.8778		122.7	4.37264	3.56369		105.379	8.76812	8.32056		99.84	9.10934	9.12394		109.064	5.03764	4.61897		91.65	8.7736	9.57294		115.525	7.90871	6.84589		116.267	6.94382	5.97232		99.3621	10.5245	10.592		88.6507	9.29727	10.4875		90.1636	8.50025	9.42759		98.3522	5.47393	5.56565
87	pos	Spirodihydrobenzofuranlactam IV	121.675	5.20729	4.27967		111.775	3.3738	3.01838		108.857	6.2047	5.69986		93.5057	6.33136	6.7711		102.549	3.64874	3.55806		91.28	6.80333	7.45326		103.614	2.79364	2.69619		105.109	3.54381	3.37155		98.5777	4.51253	4.57764		80.6736	8.70789	10.794		82.87	8.7113	10.512		97.3679	3.2081	3.29482
88	pos	Ergocryptin	88.1083	14.2793	16.2065		103.733	6.22673	6.00268		84.938	15.5779	18.3403		91.7	10.706	11.675		108.223	6.08807	5.62549		82.54	8.64766	10.4769		89.7725	9.16494	10.2091		91.5958	8.15502	8.90326		98.0094	12.2679	12.517		57.6757	9.095	15.7692		70.9007	10.595	14.9435		81.7597	8.98348	10.9877
89	pos	Pestalotin	108.993	4.07845	3.74194		109.025	2.69614	2.47296		99.9705	4.88906	4.8905		95.995	5.94233	6.19025		104.696	3.68385	3.51862		91.76	5.99223	6.53033		103.333	4.09763	3.96546		112.417	1.21683	1.08243		91.9198	4.27449	4.65024		88.1257	6.06751	6.88506		88.5507	8.40938	9.49668		99.9164	6.69944	6.70505
90	pos	Porritoxinol	107.804	7.52606	6.98127		100.72	13.82	13.7212		107.033	15.7364	14.7024		92.81	9.32091	10.043		99.2757	11.4888	11.5726		94.47	13.5058	14.2964		101.311	7.74469	7.64444		100.608	11.7252	11.6544		100.699	14.052	13.9544		83.1357	9.37741	11.2796		84.8629	9.32685	10.9905		98.4592	10.3391	10.5009
91	pos	Aflatoxin P1	57.7521	6.51385	11.279		64.6625	5.73081	8.86265		89.3132	8.67597	9.71409		70.285	4.72939	6.72888		74.825	3.28699	4.3929		93.94	4.92075	5.23818		68.8405	5.04173	7.32379		72.3879	5.14981	7.11418		95.0994	7.20691	7.5783		52.8879	6.13254	11.5954		57.2621	7.12266	12.4387		92.5838	5.49488	5.93504
92	pos	Aflatoxin B2	78.5843	7.48013	9.51861		84.7814	7.19239	8.48345		92.6904	10.377	11.1954		82.0857	4.41895	5.38333		90.9921	3.39542	3.73156		90.32	5.77343	6.3922		86.1336	4.48275	5.20442		92.2866	7.16451	7.76333		93.3328	8.45135	9.05507		60.8207	8.75244	14.3906		62.9514	10.3298	16.4092		95.7358	5.38745	5.62742
93	pos	Sulochrin	110.288	6.72783	6.10021		101.55	7.21018	7.10013		108.605	9.86156	9.08021		95.2993	8.33696	8.74819		107.193	3.67245	3.42602		89.06	8.55731	9.60848		98.2277	6.9179	7.04272		103.21	7.2078	6.98361		95.1724	9.99048	10.4972		86.9029	6.89876	7.93847		90.735	7.01859	7.73526		95.821	3.58808	3.74456
94	pos	Diacetoxyscirpenol	98.3	7.93	8.06714		100.586	3.07477	3.05684		97.7269	8.50524	8.70307		86.6779	5.46734	6.30766		94.69	2.66697	2.81653		91.6	6.16772	6.73332		92.0482	7.89988	8.58233		100.727	7.90961	7.85253		91.3839	11.179	12.233		76	13.7	18.0263		79.7	11.9	14.931		95.1	4.6	4.83701
95	pos	hydrolysed Fumonisin B1	81.17	13.9212	17.1507		99.93	18.8	18.8132		81.2269	23.3932	28.7998		74.2136	5.57766	7.51568		113.121	2.37978	2.10374		65.61	4.82755	7.35795		111.696	12.8163	11.4742		121.472	11.5099	9.47536		91.9521	17.226	18.7336		104.886	5.33014	5.08182		122.129	7.44957	6.09977		85.9699	2.82881	3.29047
96	pos	Ergocristine	68.56	10.73	15.6505		76.8325	6.56791	8.54835		89.2331	12.5806	14.0985		76.4214	10.544	13.7971		84.1807	9.17462	10.8987		91.03	9.98261	10.9663		67.04	12.4	18.4964		72.4183	8.42059	11.6277		92.5732	14.9889	16.1914		45.8	20.5	44.7598		51.8	15.7	30.3089		88.1	7.7	8.74007
97	pos	Cyclopenin	100.806	8.02034	7.95618		102.697	6.80452	6.62581		98.1589	10.518	10.7152		92.1464	6.26271	6.79648		101.101	3.61526	3.57587		91.34	8.27488	9.05943		100.715	2.85178	2.83152		104.097	8.05436	7.73732		96.7511	8.54431	8.83123		88.0336	5.3228	6.04633		91.7279	7.17744	7.82472		96.1826	4.7013	4.88789
98	pos	Aspinolid B	101.341	4.64377	4.58233		107.28	3.2	2.98285		94.4639	5.63956	5.97007		90.3593	5.6172	6.21651		100.759	3.20739	3.18322		89.69	5.04275	5.62242		97.9791	2.61585	2.6698		101.133	9.35781	9.25302		96.8819	9.71655	10.0293		78.7471	11.2597	14.2985		79.2014	11.3285	14.3034		99.6162	6.14446	6.16813
99	pos	Quinolone A	111.13	6.53	5.876		109.425	9.41501	8.60408		101.558	11.4579	11.2821		94.0414	7.55033	8.02873		101.291	7.98145	7.87975		93.08	7.23863	7.77678		105.957	7.19177	6.78746		114.905	4.82932	4.20288		92.2124	8.66279	9.39438		87.985	8.66613	9.84955		89.3114	6.9551	7.78746		99.028	12.075	12.1935
100	pos	Doxorubicin	32.4293	5.88761	18.1552		107.975	4.20109	3.8908		30.0341	7.23278	24.0819		42.7271	4.84566	11.341		90.0307	7.69154	8.54324		47.77	6.96339	14.5769		38.9055	5.52798	14.2088		115.142	5.82069	5.05524		33.7892	8.02739	23.7573		47.9743	19.3225	40.2769		85.1407	13.2345	15.5443		54.7333	13.2286	24.1692
101	pos	Fungerin	100.625	4.96664	4.93579		104.775	2.56174	2.44499		96.0391	5.58838	5.81886		97.5936	8.21924	8.42191		103.022	3.04212	2.95288		94.81	8.20631	8.65554		96.8025	3.00905	3.10844		103.423	3.31277	3.20312		93.5983	4.47536	4.78145		85.1929	7.10066	8.33481		87.7386	8.50095	9.68895		97.3657	6.13046	6.29632
102	pos	Sporogen AO I	124.291	12.1436	9.77028		125.92	17.29	13.7309		98.7067	21.1285	21.4053		91.1579	8.30986	9.1159		100.27	7.8507	7.82956		91.3	10.0358	10.9921		104.061	14.238	13.6823		107.164	12.9615	12.095		97.1048	19.2541	19.8281		76.1507	10.1005	13.2639		77.3293	9.84328	12.729		98.8269	9.38831	9.49976
103	pos	Aflatoxin B1	87.4443	9.00658	10.2998		101.585	10.5247	10.3605		86.0799	13.8524	16.0925		81.1071	6.20419	7.64937		90.4971	3.20171	3.53791		89.83	7.03535	7.83185		84.2823	5.22099	6.19464		90.1406	7.96959	8.84129		93.5009	9.52749	10.1897		58.2486	10.921	18.749		61.4114	9.2698	15.0946		94.4914	5.18718	5.48958
104	pos	Decalonectrin	119.26	10.7064	8.9774		115.84	11.0859	9.57004		102.952	15.4119	14.9699		86.3343	13.5423	15.6859		97.0514	10.1825	10.4919		81.6068	19.0811	23.3817		109.9	3.27643	2.98128		117.78	15.84	13.4488		93.3096	16.1753	17.3351		89.475	13.6225	15.2249		86.7543	12.4332	14.3315		105.091	23.8469	22.6916
105	pos	Wortmannin	90.6193	13.7204	15.1407		98.2092	10.0927	10.2768		92.2717	17.0327	18.4593		82.5521	8.46687	10.2564		95.2529	9.07053	9.52258		87.3	11.2941	12.9372		63.0418	11.1493	17.69		88.9168	8.20083	9.22304		70.8998	13.8405	19.5213		59.2714	8.3608	14.106		73.1706	9.63862	13.1728		81.6303	10.9823	13.4537
106	pos	Questiomycin A	111.479	5.74814	5.15627		110.608	7.35475	6.64937		100.787	9.33453	9.26167		98.8614	7.3785	7.46348		104.989	3.82157	3.63998		94.3	8.15864	8.65179		100.8	3.42654	3.39936		104.123	10.2034	9.79937		96.8085	10.7634	11.1182		85.1108	9.98916	11.7367		90.8458	11.9397	13.1428		94.1464	8.89909	9.4524
107	pos	Eremofortin A	107.591	8.71138	8.09677		106.04	17.77	16.7578		101.462	19.7904	19.5052		77.2086	10.6802	13.833		96.5643	11.7087	12.1253		79.96	13.3921	16.7485		91.6677	10.8485	11.8346		84.915	6.75753	7.958		107.952	12.781	11.8395		66.9254	11.3791	17.0027		69.8663	10.4256	14.9222		96.987	16.5855	17.1007
108	pos	Gliotoxin	100.209	7.67428	7.65831		108.76	6.04	5.55351		92.1373	9.76607	10.5995		81.4664	6.90364	8.47421		101.691	3.79498	3.73188		80.19	7.02707	8.76303		66.2268	14.5552	21.9778		102.244	9.23104	9.02846		64.7735	17.2356	26.609		64.7	21.7	33.5394		91.9	9.3	10.1197		70.2	17.3	24.6439
109	pos	Rugulusovin	106.009	8.46524	7.98537		117.16	7.3371	6.26246		90.4825	11.2024	12.3807		89.7357	7.31742	8.15441		103.722	3.97002	3.82755		86.55	6.66556	7.70139		96.5259	2.1001	2.17569		99.0397	6.24593	6.30649		97.4618	6.58954	6.76115		79.2614	7.05424	8.89997		85.6693	8.81683	10.2917		92.6794	3.39589	3.66413
110	pos	Paraherquamide E	95.8107	9.13008	9.52929		105.471	4.52623	4.29146		90.8411	10.1904	11.2179		100.163	7.81624	7.80353		96.1536	4.18137	4.34864		104.28	8.40097	8.05617		93.8664	5.49324	5.85219		101.822	9.45021	9.28109		92.1866	10.9308	11.8572		74.8571	9.76778	13.0486		75.5021	10.4635	13.8586		99.3787	5.02351	5.05491
111	pos	Ergocorninin	108.721	7.91878	7.28355		113.061	6.14387	5.43409		96.1614	10.0227	10.4228		81.4543	6.12617	7.52099		89.78	3.20245	3.567		90.69	5.27748	5.81925		92.7759	7.27824	7.84497		102.581	11.351	11.0654		90.4417	13.484	14.909		61.7821	18.521	29.978		63.595	12.4946	19.6472		96.3569	15.2103	15.7854
112	pos	Bismethylthiogliotoxin	102.02	9.2	9.01784		113.209	8.62783	7.62114		90.1163	12.6127	13.996		91.2707	9.8225	10.7619		102.451	9.57981	9.35065		89.96	13.9577	15.5155		94.7155	3.77882	3.98966		101.006	9.10027	9.00966		93.7724	9.85365	10.5081		84.9357	8.67891	10.2182		89.0921	8.55524	9.60269		95.8182	10.8677	11.342
113	pos	T2-Triol	102.856	8.63148	8.39184		119.181	14.0989	11.8298		86.3019	16.5312	19.1551		89.3257	17.449	19.5342		105.342	18.6737	17.7267		86.9337	12.5853	14.4768		100.82	11.6178	11.5233		105.265	11.2662	10.7027		95.7773	16.1833	16.8968		83.2021	20.4132	24.5344		88.5679	17.8626	20.1683		95.2159	20.7238	21.7651
114	pos	Triacetyl-DON	106.61	7.85	7.36329		106.225	1.52616	1.43672		100.362	7.99698	7.9681		87.0771	8.81306	10.121		101.483	6.45371	6.35941		86.02	9.07629	10.5514		83.8908	5.3883	6.42298		97.2317	6.87216	7.06782		86.2793	8.73272	10.1214		73.6421	10.0335	13.6247		78.065	10.0928	12.9287		94.9496	11.2023	11.7982
115	pos	Dechlorogriseofulvin	110.32	9.95	9.01922		112.336	8.36275	7.44443		98.2056	12.9976	13.2351		92.3821	8.1206	8.79023		100.376	4.36567	4.34933		92.15	8.61178	9.34539		100.012	4.51827	4.51774		105.157	8.987	8.54628		95.1073	10.0589	10.5764		82.6229	9.36819	11.3385		82.5586	9.01984	10.9254		100.138	4.66688	4.66043
116	pos	Roquefortine C	102.983	8.01992	7.78765		112.51	16.2712	14.462		91.5319	18.1403	19.8186		65.6471	6.16857	9.39656		79.0921	5.6287	7.11664		89.5254	9.89767	11.0557		100.256	10.0835	10.0577		91.4317	5.46952	5.98208		109.651	11.4714	10.4617		63.7179	10.6256	16.6761		68.8607	9.1501	13.2878		93.2127	14.8792	15.9626
117	pos	Oxalicine B	90.6225	11.1197	12.2703		93.3029	7.34638	7.8737		97.1273	13.3273	13.7215		82.7843	7.12747	8.60969		95.4821	7.49066	7.84509		87.01	7.93004	9.11394		86.9364	4.45077	5.11957		89.7589	9.83173	10.9535		96.8554	10.7922	11.1426		69.9486	8.0414	11.4962		73.2514	8.23412	11.2409		95.778	7.84634	8.19222
118	pos	Xanthotoxin	107.83	4.24	3.93212		110.071	4.21524	3.82955		97.9637	5.97878	6.10306		88.2521	6.04623	6.85109		96.7679	3.82955	3.95746		91.23	5.75457	6.30776		96.8795	2.4708	2.55038		101.529	7.74701	7.63031		95.4202	8.13148	8.52176		77.7121	6.52441	8.39562		79.3057	7.49486	9.45059		98.1495	4.18357	4.26245
119	pos	N-Benzoylphenylalanin	108.523	10.6902	9.85056		112.4	6.68431	5.9469		96.551	12.6079	13.0583		92.6493	5.58104	6.02383		101.233	2.15711	2.13084		92.4071	5.11549	5.53582		97.3686	2.70392	2.777		106.958	7.14966	6.68454		91.0344	7.64388	8.39669		80.4321	7.81743	9.71928		83.3686	7.66914	9.19908		96.4735	2.78973	2.8917
120	pos	Sambucinol	107.411	6.05551	5.63771		112.336	8.36275	7.44443		95.6158	10.325	10.7984		92.9136	11.6452	12.5334		101.862	7.14334	7.01276		91.48	11.8887	12.996		97.1455	5.66624	5.83274		105.157	8.987	8.54628		92.3815	10.6241	11.5003		85.5943	6.85971	8.01422		88.5521	7.31524	8.26094		96.9433	7.67994	7.92209
121	pos	Austamide	88.7083	11.7879	13.2884		100.316	5.4749	5.45767		88.4291	12.9973	14.698		81.7136	5.20583	6.37083		90.1436	5.14409	5.70655		90.68	3.68123	4.05958		82.4336	6.34801	7.70075		95.9332	9.27691	9.67017		85.9282	11.2409	13.0818		57.0336	8.86186	15.538		66.91	9.46073	14.1395		85.2497	5.62617	6.59963
122	pos	Tryptoquivaline F	105.809	7.86265	7.43101		99.6	9.05743	9.09381		106.234	11.9941	11.2903		85.225	8.8912	10.4326		90.4557	11.054	12.2204		95.92	17.9765	18.7412		95.7427	6.96499	7.27469		100.277	9.2971	9.27137		95.4778	11.6167	12.1669		96.46	16.5759	17.1843		101.486	15.0981	14.877		95.2348	11.6879	12.2728
123	pos	CNM 115443	89.77	12.97	14.448		104.518	7.40815	7.08793		85.8896	14.9366	17.3904		83.3571	6.60356	7.92201		95.9464	4.11903	4.29305		86.8	4.8455	5.58238		86.4841	4.84091	5.59746		88.8969	5.74598	6.46365		97.2859	7.51337	7.72298		64.3757	8.0104	12.4432		67.5257	8.01908	11.8756		95.3315	3.30331	3.46508
124	pos	15-Hydroxyculmoron	94.6093	10.241	10.8246		92.595	9.89862	10.6902		102.175	14.243	13.9397														111.311	12.1313	10.9		95.905	12.8835	13.4336		116.064	17.6961	15.2469
125	pos	Trypacidin	111.9	1.1804	1.05487		109.7	3.00444	2.73878		102.005	3.228	3.16454		85.7071	6.87999	8.02732		99.7679	3.36333	3.37116		85.88	5.85522	6.81791		50.755	7.69187	15.1549		99.9267	3.80906	3.81186		50.7922	8.58334	16.8989		50.25	8.82877	17.5697		81.075	6.89938	8.50987		62.4734	12.6448	20.2402
126	pos	HT-2 Glucoside	99.4457	3.02763	3.0445		98.7525	10.3512	10.482		100.702	10.7849	10.7097		78.4122	9.0285	11.5141		96.6114	15.3162	15.8534		83.09	16.9193	20.286		96.0691	7.27655	7.57429		104.86	7.40982	7.06637		91.6162	10.3853	11.3356		89.0421	10.4968	11.7885		92.2228	13.5361	14.6776		97.7056	13.174	13.4834
127	pos	Aurantiamin A	87.3513	22.1312	25.3358		90.435	14.9533	16.5348		96.5901	26.7093	27.6523		127.1	14.7	11.5657		81	5.3	6.54321		83.404	20.9	13.2698		97.05	8.46	8.71716		91.0064	9.49181	10.4298		106.641	12.7148	11.923		66.8907	3.93319	5.88002		69.1864	7.07098	10.2202		97.4475	9.72812	9.98293
128	pos	Cyclopeptine	109.03	11.87	10.8869		109.736	6.52576	5.9468		99.3569	13.5456	13.6332		96.5114	6.62671	6.86624		105.379	3.52318	3.34333		92.3655	6.02982	6.52822		102.425	5.61984	5.48678		108.553	6.53224	6.01758		94.3553	8.617	9.13251		92.005	6.42998	6.98873		93.7157	7.27238	7.76004		98.3005	4.10869	4.17972
129	pos	Aflatoxicol	87.79	4.26	4.85249		95.69	1.46	1.52576		91.7442	4.50324	4.90848		84.71	7.82539	9.23786		100.779	5.7468	5.7024		84.19	7.94588	9.43803		95.9433	3.32607	3.4667		99.2775	3.00378	3.02564		96.6416	4.48167	4.63742		79.3057	9.35339	11.7941		84.1093	10.2705	12.2109		94.606	7.56604	7.99742
130	pos	Vermistatin	109.984	6.61001	6.00996		111.386	10.7072	9.61271		98.7418	12.5832	12.7435		92.7557	7.45966	8.04227		104.581	3.89243	3.72194		88.65	5.59368	6.30985		98.0091	4.30106	4.38843		102.572	8.49551	8.28247		95.5513	9.52223	9.96557		79.3136	8.55141	10.7818		82.3757	9.24408	11.2218		96.3804	3.50032	3.63178
131	pos	Ergocryptinin	103.91	14.78	14.2238		110.27	8.41	7.62673		94.2323	17.0052	18.046		84.51	7.89194	9.33846		99.6	7.62163	7.65224		84.86	8.59	10.1226		95.4359	7.20544	7.55003		100.236	8.63833	8.61797		95.211	11.249	11.8148		69.25	15.3082	22.1057		70.3736	9.81566	13.9479		97.886	13.2013	13.4864
132	pos	Asperfuran	86.9143	21.0198	24.1845		113.6	7.19027	6.32946		76.5091	22.2156	29.0366		478.1	55	11.5039		500.3	39.7	7.93524		95.9	12.9	13.4515		47.9605	31.898	66.5089		114.7	6.61181	5.76444		41.8138	32.576	77.9073		134.276	112.626	83.8764		356.429	54.0527	15.1651		38.3466	31.2178	81.4095
133	pos	Quadrone	109.61	7.72563	7.04829		112.221	8.40059	7.48573		97.673	11.4129	11.6849		92.8214	7.74752	8.34669		103.368	3.19501	3.09091		89.81	7.12448	7.93277		98.7209	4.77467	4.83654		105.008	6.75937	6.43698		94.0124	8.27566	8.80274		81.7221	8.17146	9.99907		84.3157	9.19805	10.9091		97.0831	3.99455	4.11457
134	pos	Infectopyron	97.77	12.4249	12.7083		115.64	14.32	12.3833		84.5469	18.9589	22.4242		84.0003	10.6213	12.6443		85.7492	10.0345	11.7022		99.7355	19.5748	19.6267		106.122	9.92777	9.35507		116.48	9.13657	7.8439		91.1074	13.4921	14.809		91.9593	13.2348	14.392		88.7657	9.45796	10.655		103.897	12.8015	12.3213
135	pos	Trichostatin A	115.091	16.545	14.3756		130.96	8.48	6.47526		87.8829	18.5916	21.155		111.8	11.9	10.644		138.6	4.7	3.39105		80.6	8.6	10.6568		144.515	33.3687	23.0901		136.87	10.2	7.45233		105.586	34.8928	33.0469		111.605	36.0039	32.2602		122.61	9.78	7.97651		90.56	26.04	28.7544
136	pos	Epoxycytochalasin C	105.164	7.37715	7.01493		110.896	8.11845	7.3208		94.8311	10.9696	11.5675		92.6357	5.66203	6.11214		104.178	4.55354	4.37093		89.1	6.30294	7.07718		99.9445	6.27304	6.27652		105.485	10.0876	9.56311		94.7479	11.879	12.5375		85.8364	10.489	12.2197		85.2043	7.37171	8.65181		100.629	6.72799	6.68591
137	pos	Destruxin-Ed Derivat	108.014	10.096	9.34695		111.386	10.7072	9.61271		96.9732	14.7164	15.1758		77.52	5.89291	7.60179		82.4236	5.03696	6.11107		94.39	9.36319	9.91968		107.525	8.17243	7.60046		102.572	8.49551	8.28247		104.829	11.7882	11.2452		83.6686	13.6164	16.2742		81.5493	10.7267	13.1536		102.615	9.09451	8.86276
138	pos	Fumonisin B1	69.15	12.59	18.2068		89.755	13.082	14.5752		77.0431	18.1562	23.5663		55.4207	5.10821	9.21715		98.39	3.84058	3.90342		60.9278	5.73759	9.41702		62.0509	8.45344	13.6234		78.1653	6.69863	8.56982		79.3842	10.7857	13.5868		54.555	4.92909	9.03508		103.086	3.61813	3.5098		52.9724	5.00747	9.45298
139	pos	Koninginin D	95.8521	8.01429	8.3611		107.651	10.3173	9.58403		89.0395	13.0643	14.6725		102.4	11.8	11.5234		99.3	10	10.0705		104.7	20.4	19.4842		89.5059	7.75002	8.65867		94.5854	11.7439	12.4162		94.6298	14.0706	14.8691		80.2757	15.6565	19.5035		89.6693	8.3893	9.35582		89.5584	16.0277	17.8964
140	pos	Demethylasteltoxin	99.3236	9.95736	10.0252		109.044	8.33654	7.6451		91.0855	12.9864	14.2574		89.4036	6.81886	7.62706		102.103	5.68943	5.57226		92.0527	7.41709	8.05744		94.6582	7.45271	7.87329		100.848	8.66851	8.59565		93.8625	11.4318	12.1793		79.3586	10.6945	13.4762		84.3514	11.635	13.7935		94.4235	8.03692	8.51157
141	pos	Daunorubicin	62.6793	4.62727	7.38246		93.69	8.28634	8.84442		66.9007	9.49079	14.1864		66.3793	10.9611	16.5129		94.4979	8.37319	8.86072		70.0101	7.92774	11.3237		72.6186	8.46089	11.65		102.887	9.72849	9.45554		70.5812	12.893	18.2669		68.7721	12.3136	17.905		90.7686	9.21261	10.1496		75.8818	11.6309	15.3276
142	pos	Dehydrocyclopeptine	109.82	6.18	5.62739		111.857	7.99971	7.15172		98.1788	10.1088	10.2963		89.8964	6.24859	6.95087		100.167	3.34794	3.34236		89.7525	5.53001	6.1614		98.0991	4.62489	4.71451		100.272	7.85803	7.83675		97.8334	9.11802	9.31994		82.4386	7.87286	9.54997		85.2164	9.54809	11.2045		96.9513	3.68269	3.79849
143	pos	HT-2 Toxin	112.636	6.13454	5.44636		115.834	11.0718	9.55839		97.2393	12.6577	13.0171		88.5907	8.04964	9.08632		90.8843	12.5054	13.7597		98.97	15.0181	15.1744		100.218	7.40279	7.3867		115.587	9.60222	8.30734		86.7032	12.1245	13.9839		81.8429	10.3616	12.6604		90.4457	13.6602	15.1032		91.8059	14.5565	15.8558
144	pos	Fumiquinazolin D	102.27	11.13	10.883		111.429	7.60218	6.82247		91.7808	13.4785	14.6855		93.8436	8.20849	8.747		110.193	3.15825	2.86611		85.24	7.98074	9.36267		93.4468	9.14716	9.78863		99.3233	11.3048	11.3818		94.0834	14.542	15.4564		83.0414	9.22552	11.1095		87.1429	7.88438	9.04765		95.2485	5.30629	5.571
145	pos	Cytochalasin J	101.29	10.52	10.386		104.61	5.10748	4.8824		96.8263	11.6943	12.0776		92.5	8.6	9.2973		105	4.9	4.66667		88.22	9	10.2018		92.9364	6.24191	6.71633		98.3903	8.49922	8.63826		94.4568	10.5451	11.1639		79	9.6	12.1519		84.9	11.1	13.0742		93.4	7	7.49465
146	pos	Ergocristinin	94.52	8.02	8.48498		109.721	13.8296	12.6043		86.146	15.9868	18.5578		89.84	7.43526	8.27611		107.714	3.89217	3.61342		83.41	6.19432	7.42635		78.6527	4.02456	5.11687		94.5154	8.95367	9.47325		83.2169	9.81658	11.7964		61.7	35.4	57.3744		67.6	26	38.4615		90.3	15.8	17.4972
147	pos	Phenopyrrozin	111.3	2.45	2.20126		114.15	6.46967	5.66769		97.5033	6.91803	7.09518		109.669	10.5186	9.59123		119.393	5.48192	4.5915		91.82	7.17445	7.8136		73.0533	15.7969	21.6238		111.75	2.2764	2.03705		65.3721	15.9601	24.4142		73.2436	21.9414	29.9568		94.3536	8.51907	9.02888		78.2125	23.3682	29.8778
148	pos	Sydowinin A	116.943	7.57525	6.47774		119.708	9.05982	7.56825		97.6898	11.8095	12.0888		86.9643	6.21797	7.15003		99.43	6.59128	6.62907		87.71	7.20808	8.21808		97.4086	6.00383	6.16355		104.222	12.9157	12.3925		93.4628	14.2429	15.2391		78.465	9.0799	11.5719		79.9729	12.0666	15.0883		99.1372	10.7893	10.8832
149	pos	Dehydrogriseofulvin	109.79	6.82	6.21186		116.95	6.07392	5.1936		93.8777	9.13263	9.72822		90.76	6.95763	7.66597		101.523	3.33773	3.28767		89.35	5.37768	6.01867		93.4082	5.44925	5.8338		102.756	6.64457	6.46634		90.9027	8.59329	9.45328		77.6714	8.25578	10.6291		80.8629	9.97967	12.3415		96.2741	3.12323	3.24411
150	pos	Griseofulvin	110.35	6.15	5.57318		104.5	2.58972	2.4782		105.598	6.67302	6.31926		86.6	6.99612	8.07867		96.2871	3.43794	3.5705		89.89	5.78798	6.43895		96.2232	5.52388	5.74069		93.3523	7.59982	8.14101		103.075	9.39524	9.11493		80.9393	9.11105	11.2567		82.9386	11.5246	13.8954		97.9417	4.14377	4.23086
151	pos	Dihydrogriseofulvin	108.54	6.6	6.08071		112.06	7.03044	6.27381		96.8588	9.64298	9.9557		89.6479	6.861	7.65328		100.637	2.55829	2.54209		89.13	7.20105	8.07926		95.0959	6.35106	6.67858		98.4441	7.86316	7.98744		96.5989	10.1077	10.4636		81.1343	9.63748	11.8784		83.7864	9.63966	11.505		96.9454	5.37455	5.54389
152	pos	Methylfunicon	115.375	7.13366	6.18302		109.8	3.37145	3.07054		105.077	7.89024	7.50897		78.0179	8.29431	10.6313		99.2607	4.53254	4.5663		79.6467	6.52085	8.18722		23.7658	7.75109	32.6144		102.177	1.70259	1.66632		23.2596	7.93588	34.1188		54.1444	11.1289	20.5541		86.9236	7.33019	8.43291		62.3651	12.3308	19.772
153	pos	Rorotoxin A	130.5	15.216	11.6598		127.625	10.6831	8.37072		102.253	18.5918	18.1822		95.9193	10.3412	10.7812		102.104	11.1073	10.8784		95.01	14.8259	15.6046		101.271	12.927	12.7647		122.776	9.77456	7.96131		82.4843	16.2064	19.6479		101.457	10.6408	10.488		101.956	18.1629	17.8145		102.338	20.2003	19.7388
154	pos	Asperloxine A	99.5771	11.8022	11.8523		114.064	10.0519	8.81252		87.2991	15.5027	17.7581		89.8543	7.57576	8.43116		102.704	4.81636	4.68954		87.51	6.5826	7.52212		94.0445	3.5359	3.75981		107.236	8.22392	7.66902		87.699	8.95184	10.2075		70.1493	10.1519	14.4719		74.895	11.958	15.9663		93.9821	5.56658	5.92302
155	pos	Brefeldin A	115.259	7.35307	6.37963		112.811	5.49281	4.86903		102.169	9.17816	8.98328		100.839	14.4108	14.291		100.074	14.7262	14.7153		102.858	19.5919	19.0474		99.3185	11.9542	12.0362		115.899	11.7779	10.1622		85.6939	16.7816	19.5832		96.7786	24.9121	25.7413		98.5236	17.8216	18.0887		101.217	29.8018	29.4434
156	pos	Calonectrin	111.128	13.8915	12.5004		111.12	4.13606	3.72216		100.007	14.4941	14.4931		79.6279	11.7422	14.7463		90.5279	9.97827	11.0223		88.73	15.1621	17.0879		103.124	10.0412	9.73706		108.884	15.4567	14.1955		94.7096	18.4319	19.4615		81.385	9.80953	12.0532		88.205	13.1249	14.88		93.7779	14.6984	15.6737
157	pos	Tryprostatin A	71.58	17.5	24.4482		115.525	4.05411	3.5093		61.9606	17.9635	28.9917		367.007	34.4331	9.38214		413.243	33.3619	8.07318		89.3	10.6197	11.8922		82.26	15.0853	18.3386		109.289	4.31146	3.945		75.2682	15.6894	20.8446		122.983	17.5526	14.2724		138.557	10.9391	7.89502		88.9143	11.7488	13.2136
158	pos	Asteltoxin	103.883	6.55905	6.31389		111.474	7.3955	6.63427		93.19	9.88507	10.6074		88.6964	6.16609	6.9519		101.869	5.0492	4.95655		87.2918	7.42135	8.50177		89.96	4.94768	5.49987		100.472	9.26157	9.21805		89.5372	10.5003	11.7273		78.135	7.07776	9.05837		84.755	8.10103	9.55817		92.3527	4.81109	5.20947
159	pos	Roquefortine E	90.04	13.42	14.9045		101.674	4.22683	4.15722		88.5573	14.0699	15.8879		101.39	11.14	10.9873		77.71	3.19	4.10501		138.9	13.2	9.50324		87.74	6.39	7.28288		84.9003	7.16308	8.43705		103.345	9.59905	9.28838		65.8079	8.81133	13.3895		68.46	7.76796	11.3467		96.0641	5.23443	5.44889
160	pos	Cytochalasin D	112.124	7.3323	6.53948		104.367	3.86265	3.70102		107.432	8.2875	7.71419		86.2207	10.139	11.7594		94.405	10.243	10.85		91.98	12.0417	13.0917		99.16	4.80639	4.8471		103.223	8.58128	8.31331		96.0636	9.83564	10.2387		86.4157	8.87305	10.2679		90.5207	10.1107	11.1695		96.0145	9.51983	9.91499
161	pos	Destruxin D	115.829	8.30504	7.17011		119.271	11.9355	10.007		97.1134	14.5406	14.9728		86.9979	6.80067	7.81706		94.2607	4.85975	5.15565		92.47	8.03484	8.68913		102.605	5.1682	5.03699		108.451	6.99275	6.44782		94.6093	8.69533	9.19078		82.3379	9.28478	11.2764		83.105	8.29055	9.976		99.3316	8.72918	8.78792
162	pos	15-Hydroxyculmorin	108.332	7.44076	6.86847		111.18	10.3918	9.34685		97.4385	12.781	13.117		93.24	9.14	9.80266		102.11	5.78	5.66056		91.47	9.11	9.95955		101.811	8.4619	8.31135		113.028	14.209	12.5712		90.076	16.5378	18.3598		99.2	8.13	8.19556		101.22	10.64	10.5118		99.63	17.8	17.8661
163	pos	Monocerin	111.84	6.28	5.61516		113.767	3.31401	2.91299		98.3065	7.10078	7.2231		87.5814	8.6073	9.82777		102.326	3.66976	3.58633		85.53	6.87473	8.0378		99.3295	4.20941	4.23782		103.806	7.13971	6.87791		95.6873	8.28822	8.66178		92	6.42517	6.98388		93.3736	7.09109	7.59432		98.5886	2.10328	2.13339
164	pos	Anacin	119.76	16.0749	13.42		128.575	16.1068	12.5271		94.1941	23.5802	25.0336		107.787	8.27936	7.68121		119.629	6.66546	5.5718		90.38	8.7527	9.68433		102.055	12.1032	11.8594		104.653	7.58621	7.2489		97.5176	14.2842	14.6478		98.3314	11.2116	11.4019		98.6314	7.49971	7.60377		99.7705	9.48469	9.50651
165	pos	Tryprostatin B	100.722	12.3151	12.2268		111.684	12.2073	10.9302		90.1847	17.3401	19.2273		85.3	9.3	10.9027		94	9.1	9.68085		91.14	9.5	10.4235		91.1427	7.02261	7.70506		96.0531	9.63504	10.0309		94.8878	11.9227	12.5651		74.1514	9.04387	12.1965		73.1364	9.32246	12.7467		101.965	10.4925	10.2902
166	pos	2-Methylmitorubin	131.675	4.39877	3.34063		112.75	5.16688	4.5826		116.785	6.78571	5.81043		66.0129	11.2021	16.9696		94.1636	5.47632	5.81576		70.1261	11.0418	15.7456		25.2617	3.85433	15.2576		122.017	1.00979	0.82758		20.7035	3.98442	19.2452		26.1136	4.95271	18.9661		80.9414	9.15413	11.3096		32.6323	7.33518	22.4783
167	pos	Brasiliamide A	106.384	10.8066	10.1581		109.757	7.08169	6.45215		96.927	12.9203	13.3299		85.5486	9.28917	10.8584		98.3129	4.83078	4.91369		87.06	8.83503	10.1482		111.596	7.9471	7.12132		109.778	11.2676	10.264		101.656	13.7883	13.5637		79	9.37632	11.8688		79	10.0402	12.7091		100.6	5.94031	5.90488
168	pos	Setosusin	102.1	7.14	6.99314		97.63	9.08	9.30042		104.579	11.551	11.0453		71.8129	13.9905	19.4819		89.7229	10.2551	11.4297		80.83	17.4254	21.558		90.9541	6.34932	6.98079		88.5604	12.3027	13.8918		102.703	13.8445	13.4801		82.2657	11.1451	13.5477		87.4229	16.8249	19.2455		96.5855	17.5952	18.2173
169	pos	Destruxin CHL	111.451	11.6844	10.4839		116.533	11.2355	9.64151		95.6392	16.2099	16.9491		94.2886	9.62663	10.2097		101.979	8.87106	8.69889		92.86	10.3433	11.1386		97.2686	4.86409	5.00067		107.65	10.95	10.1719		90.3564	11.9817	13.2605		87.6221	11.666	13.314		85.653	12.6191	14.7328		102.865	9.28843	9.02978
170	pos	5-Methylmellein	103.896	10.5032	10.1093		115.675	10.8831	9.40837		89.8169	15.1248	16.8396		88.3629	10.9956	12.4437		105.756	7.27422	6.87832		84.01	11.5056	13.6955		100.073	6.35838	6.35372		109.264	9.7451	8.91886		91.5886	11.636	12.7046		93.3607	5.63159	6.03207		96.8464	7.92946	8.18767		96.9661	9.47543	9.7719
171	pos	Nigrosporoate A	107.45	8	7.44532		114.43	12.09	10.5654		93.9002	14.4972	15.4389		88.1857	13.6262	15.4517		97.0921	10.012	10.3119		91.03	12.4012	13.6232		100.378	4.60523	4.58787		102.311	5.23053	5.11239		98.1111	6.96897	7.10314		71.8607	10.8916	15.1566		76.5164	8.51884	11.1333		94.5067	14.6864	15.54
172	pos	Berkeleyacetal B	112.743	12.0557	10.6931		112.625	4.70983	4.18187		100.105	12.9431	12.9295		87.0329	9.34364	10.7358		102.608	11.2263	10.941		85.56	11.6807	13.6521		103.147	8.26658	8.01434		108.219	11.9076	11.0033		95.3133	14.4958	15.2086		84.4979	12.9176	15.2874		88.3943	11.3684	12.861		96.2424	13.6322	14.1645
173	pos	Antibiotic Y	142.375	7.37309	5.17864		131.375	6.65952	5.06909		108.373	9.93537	9.16776		91.7936	9.54907	10.4028		118.314	7.88668	6.66588		77.7111	8.2135	10.5693		287.442	18.7495	6.5229		154.617	8.28014	5.35527		185.906	20.4965	11.0252		257.673	38.7124	15.0239		171.55	12.04	7.01836		147.775	25.9739	17.5766
174	pos	Scalusamid A	119.614	8.39866	7.02145		119.893	8.53612	7.11979		99.7676	11.9751	12.003		100.877	7.65864	7.59204		113.093	4.71242	4.16686		89.21	5.85866	6.56727		108.349	5.57539	5.14579		113.839	7.71645	6.77837		95.1768	9.5199	10.0023		94.3	3.73316	3.95882		95.0221	5.27868	5.55521		99.4614	5.77076	5.80201
175	pos	Cytochalasin B	110.191	9.62429	8.73421		112.56	10.14	9.00853		97.8952	13.9802	14.2808		90.5	8.6	9.50276		103.4	5.7	5.51257		87.6	7.5	8.56164		95.8391	3.29492	3.43797		102.759	8.38585	8.16067		93.2655	9.00994	9.66052		81.3864	8.11259	9.96799		82.7286	6.32459	7.64499		98.3367	5.43264	5.52453
176	pos	Cytochalasin H	109.967	6.6158	6.01618		110.226	11.8719	10.7705		99.765	13.5908	13.6228		87.71	11.81	13.4648		96.28	11.04	11.4666		91.3	10.94	11.9825		96.5023	9.92679	10.2866		102.196	10.8785	10.6447		94.4288	14.7269	15.5958		83.1543	8.81737	10.6036		81.3259	11.5378	14.1871		104.424	20.193	19.3375
177	pos	Fumagillol	112.45	6.17	5.48688		117.88	6.27	5.31897		95.3936	8.79669	9.22147		100.283	6.5796	6.56105		115.664	9.78166	8.45694		87.12	7.39545	8.48881		103.084	10.667	10.3479		116.508	4.8227	4.13936		88.4779	11.7066	13.2311		92.0121	7.71666	8.38657		98.3	9.86886	10.0395		94.2837	10.4178	11.0494
178	pos	Mycophenolic acid	113	11.65	10.3097		111.1	7.76	6.9847		101.71	13.9979	13.7625		90.3936	12.8379	14.2023		108.336	5.83657	5.38748		88.52	13.4709	15.2179		99.2877	6.11592	6.15979		105.921	7.88333	7.44263		93.7372	9.97755	10.6442		95.73	6.49501	6.78471		98.2742	6.74616	6.86463		97.7087	8.0192	8.20725
179	pos	Benzomalvin A	113.52	9.19	8.09549		119.025	11.413	9.58875		95.3749	14.6531	15.3637		83.7607	11.7267	14.0002		95.8236	11.1506	11.6366		88.61	16.8327	18.9964		98.5977	8.20897	8.32572		108.884	13.7291	12.609		90.5534	15.9961	17.6648		82.9571	11.4424	13.7932		85.5793	10.8749	12.7074		97.9356	15.8971	16.2321
180	pos	T-2 Toxin	110.242	6.60933	5.99529		115.57	8.03	6.94817		95.3899	10.4002	10.9028		88.6579	8.32723	9.39254		101.222	4.59165	4.53622		87.64	7.76881	8.86446		97.5282	3.6344	3.72651		107.224	10.3439	9.64696		90.9574	10.9638	12.0537		96.8057	5.2236	5.39597		95.4136	6.13308	6.42789		101.685	6.20699	6.10417
181	pos	Destruxin A	106.89	5.88	5.50098		108.53	6.59	6.07205		98.4889	8.8319	8.96741		89.7614	7.24464	8.071		98.9114	3.96944	4.01312		90.79	6.871	7.56802		96.1209	6.1913	6.44116		99.6497	6.51058	6.53347		96.4588	8.98442	9.31426		77.2	12.2	15.8031		79.1	12.6	15.9292		97.8	4.2	4.29448
182	pos	Fumonisin B3	79.865	1.4794	1.85238		98.7542	9.54329	9.66368		80.8725	9.65728	11.9414		96.2607	9.05531	9.40707		136.814	3.15152	2.3035		70.31	5.7902	8.23524		67.2117	8.6403	12.8554		83.7068	5.76573	6.888		80.2942	10.3874	12.9367		64.1164	5.85422	9.13061		101.27	3.78907	3.74155		63.264	4.59417	7.2619
183	pos	Ochratoxin B	112.327	9.42278	8.38866		119.464	9.07794	7.59887		94.026	13.0843	13.9156		87.8658	8.26748	9.40921		105.236	3.94431	3.74807		83.48	6.8	8.14566		96.8691	8.10429	8.36622		112.939	7.72226	6.83758		85.7715	11.1943	13.0513		86.4736	6.27666	7.25847		95.7479	5.4719	5.71491		90.4587	6.54303	7.23317
184	pos	Fumitremorgin C	95.933	15.8601	16.5324		101.86	9.80543	9.62638		94.1812	18.6464	19.7984		87.6264	11.3156	12.9134		95.7493	7.45643	7.78745		91.54	12.5056	13.6614		102.821	9.44984	9.19054		106.032	11.5245	10.8689		96.9723	14.9035	15.3688		75.9329	10.445	13.7555		84.6807	8.62915	10.1902		89.8294	9.84436	10.9589
185	pos	Aspergamid A	111.751	9.55159	8.54717		108.124	9.2252	8.53203		103.355	13.2792	12.8482		87.1314	9.15732	10.5098		93.1807	6.67996	7.16882		93.74	9.84888	10.5066		97.3573	5.98376	6.14618		102.986	7.55387	7.33486		94.5346	9.63671	10.1938		89.1843	8.47899	9.50727		88.9629	6.55001	7.36264		100.389	7.79407	7.76385
186	pos	Trichodermin	105.66	11.57	10.9502		109.79	6.74	6.13899		96.2383	13.39	13.9134		82.7064	6.89725	8.33943		96.1329	4.64072	4.8274		85.97	4.65536	5.4151		96.1132	7.61802	7.92609		100.709	9.48312	9.41633		95.4363	12.164	12.7457		87.2486	6.68318	7.65993		92.4007	6.09071	6.59163		94.6504	7.71	8.14577
187	pos	Benzomalvin C	103.83	7.19	6.92478		112.353	10.4646	9.31402		92.4138	12.6966	13.7389		89.0857	7.62385	8.55788		103.074	4.65153	4.51282		86.46	6.57984	7.61027		95.9795	5.32287	5.54584		107.166	9.0003	8.3985		89.5618	10.4565	11.6752		84.5329	7.23395	8.55756		87.0579	8.16493	9.37874		97.3324	5.9206	6.08286
188	pos	NP 19199	108.92	8.33	7.64781		104.45	12.52	11.9866		104.28	15.0379	14.4208		92.3493	12.4753	13.5089		106.884	11.2789	10.5524		86.83	11.2052	12.9048		105.449	11.0659	10.49		116.731	13.5783	11.6322		90.3351	17.5164	19.3905		96.7193	19.1771	19.8276		100.601	22.8188	22.6826		99.7666	28.0527	28.1183
189	pos	Austalide F	113.7	5.89726	5.18668		124.279	10.5864	8.51827		91.488	12.1181	13.2456		91.34	8.86	9.70002		103.79	12.39	11.9376		89.3	11.354	12.7144		102.684	6.09013	5.93096		111.926	9.41649	8.41311		91.7422	11.2143	12.2237		85.6629	7.78976	9.0935		85.8636	10.1249	11.7919		100.723	12.748	12.6566
190	pos	Verrucarin A	118.9	6.27907	5.28096		106.993	8.42031	7.87		111.129	10.5037	9.45181		89.6643	7.42965	8.28607		104.387	6.21061	5.9496		86.11	8.13658	9.44906		95.56	4.72974	4.94949		95.56	4.72974	4.94949		100	6.68886	6.68886		92.825	6.71743	7.23666		95.3193	8.29241	8.69961		97.6016	5.10491	5.23035
191	pos	Roridin A	115.695	10.0917	8.72264		109.05	10.87	9.9679		106.094	14.8323	13.9804		89.5364	9.47942	10.5872		102.734	6.07619	5.91447		87.29	9.10878	10.4351		105.34	4.53092	4.30125		111.986	10.8189	9.66092		94.0646	11.7294	12.4695		94.4886	6.16331	6.52281		94.2221	5.34847	5.67645		100.422	6.35496	6.32827
192	pos	Koninginin E	110.131	6.2852	5.707		117.521	8.91982	7.58995		93.7118	10.9118	11.644		92.6993	7.98801	8.61712		102.186	4.89144	4.78678		90.79	7.44526	8.20053		97.5855	4.99634	5.11997		109.313	10.8668	9.941		89.2719	11.9604	13.3977		84.8443	7.75574	9.14115		91.4671	6.3741	6.96873		92.7878	6.09297	6.56656
193	pos	O-Methylsterigmatocystin	101.329	6.66272	6.57533		111.236	6.05177	5.44049		91.0941	9.00088	9.88086		81.9343	6.27646	7.66035		94.1143	3.77287	4.00882		87.04	5.39207	6.19494		87.2032	5.11433	5.86484		101.344	8.80154	8.68482		86.0467	10.1796	11.8303		72.9	19.6	26.8861		84.3	11.4	13.5231		86	11	12.7907
194	pos	Deoxynortryptoquivalin A	111	7.79	7.01802		117.93	14.63	12.4057		94.1236	16.5747	17.6095		85.9821	9.76735	11.3597		102.953	5.17346	5.02507		83.41	7.19169	8.6221		102.164	4.79983	4.69816		107.309	9.41778	8.7763		95.2053	10.5704	11.1027		95.1121	8.49614	8.93276		94.2193	9.36977	9.94464		101.215	6.48903	6.41114
195	pos	Cytochalasin C	114.204	7.01176	6.13967		124.279	10.5864	8.51827		91.8938	12.6979	13.818		88.1436	16.563	18.7909		104.734	11.3023	10.7915		85.1	18.9136	22.2251		106.996	4.87225	4.55368		111.926	9.41649	8.41311		95.5949	10.6023	11.0909		91.4514	8.92597	9.76034		95.3614	12.5045	13.1128		96.767	10.1511	10.4903
196	pos	Zinniol	108.866	9.85252	9.05016		112.665	9.76481	8.66712		96.6278	13.8717	14.3558		86.2829	14.1366	16.3841		94.2864	12.1871	12.9256		92.49	16.4462	17.7816		92.758	8.90372	9.59887		110.1	8.26	7.50227		84.2489	12.1451	14.4158		74.68	12.53	16.7783		73.35	11.56	15.7601		100.29	16.26	16.213
197	pos	Notoamide Derivative	103.19	9.01	8.73147		112.933	5.4239	4.80274		91.3725	10.5166	11.5096		88.0236	7.70735	8.75601		100.904	5.73641	5.685		87.26	6.06151	6.94649		100.535	6.05542	6.0232		105.129	8.61994	8.19942		95.6305	10.5343	11.0156		83.4536	12.7105	15.2306		92.8214	5.97122	6.43302		89.6348	9.92099	11.0682
198	pos	Chaetoglobosin D	118.13	11.14	9.43029		108.612	8.02313	7.38693		108.763	13.7284	12.6224		98.3229	12.8024	13.0207		108.175	14.1716	13.1007		92.27	15.8587	17.1873		111.956	10.9453	9.78		117.587	9.15956	7.7896		95.2116	14.2723	14.99		112.321	17.8493	15.8913		109.298	12.9691	11.8658		103.969	19.9475	19.186
199	pos	Aspterric acid	95.8112	14.8575	15.5		104.402	8.5187	8.15952		91.7715	17.1264	18.662		98.2636	11.1597	11.3569		90.5921	6.28544	6.93817		108.69	12.2937	11.3107		102.906	11.4708	11.1469		108.519	9.7385	8.97404		94.8275	15.0472	15.868		90.665	9.69957	10.6983		92.4864	7.99417	8.64362		99.1162	16.0983	16.2418
200	pos	Purpuride	117.08	9.07	7.74684		120.45	8.08301	6.71067		97.2022	12.1491	12.4988		89.67	8.05311	8.98083		103.194	2.96818	2.87633		86.89	7.37096	8.4831		103.541	8.50243	8.21165		115.734	6.66414	5.75814		89.4644	10.8029	12.075		83.7029	15.9416	19.0455		98.1486	7.15403	7.28898		85.0477	13.6365	16.0339
201	pos	Viridicatin	115.865	12.2371	10.5615		126.675	5.42855	4.28542		91.4661	13.3871	14.6362		102.046	9.72282	9.52784		117.2	3.228	2.75427		87.05	7.68336	8.82637		120.721	16.8275	13.94		136.95	4.6698	3.40986		88.1497	17.4634	19.8111		119.886	7.10719	5.9283		115.814	8.50003	7.33936		104.085	10.1437	9.74556
202	pos	O-Methylviridicatin	113.12	5.46	4.82673		108.2	7.27593	6.72452		104.547	9.09674	8.70109		90.9836	6.81197	7.48703		102.902	3.20868	3.11818		88.4	5.76818	6.52509		103.419	2.27129	2.1962		105.852	8.05886	7.61333		97.7016	8.37281	8.56978		90.6329	12.5884	13.8895		100.718	4.3913	4.36		89.8643	10.7176	11.9264
203	pos	Geodin hydrate	117.79	15.4	13.0741		110.75	10.6773	9.64087		106.357	18.7394	17.6194		99.9514	15.9096	15.9173		131.664	8.71547	6.61946		74.98	13.0824	17.4478		101.34	10	9.86777		108.311	12.4712	11.5142		93.5635	15.9853	17.085		81.5731	14.7699	18.1063		94.8815	11.6136	12.2401		86.9707	17.3023	19.8944
204	pos	Cytochalasin E	118.444	11.726	9.90003		124.09	14.3	11.5239		95.4497	18.4929	19.3745		97.6314	11.8759	12.164		108.274	8.99337	8.3061		90.59	11.8865	13.1212		116.236	9.77244	8.40738		117.754	9.59502	8.14839		98.7115	13.6954	13.8742		112.888	13.8523	12.2708		108.324	11.9098	10.9947		105.654	18.883	17.8725
205	pos	WIN 64821	106.38	8.28	7.78342		107.22	9.27	8.64578		99.2166	12.4295	12.5276		86.2007	11.0278	12.7932		102.063	5.27233	5.16577		84.55	10.7701	12.7382		98.2609	5.47984	5.57682		102.846	6.09252	5.92394		95.5421	8.19435	8.5767		86.9143	7.10779	8.17794		93.3307	6.47516	6.93786		93.255	6.51867	6.99015
206	pos	Pyripyropene A	103.85	5.76	5.54646		105.192	7.87678	7.48797		98.7238	9.75814	9.88429		87.8864	9.71127	11.0498		101.612	5.4142	5.3283		86.61	9.61161	11.0976		100.123	5.13424	5.12792		104.371	11.4896	11.0084		95.9303	12.5846	13.1184		91.1564	9.88092	10.8395		94.5443	8.84678	9.35729		96.5097	6.91853	7.16874
207	pos	Meleagrin Derivative	106.37	8.87	8.33882		112.049	3.22066	2.87435		94.932	9.43661	9.94038		87.2	10.7	12.2706		100	6.2	6.2		87.05	8.1	9.305		101.611	6.79252	6.68483		110.677	9.93718	8.97853		91.8084	12.0369	13.1108		92.515	7.38926	7.98709		95.0864	4.45346	4.68359		97.2703	5.66715	5.82618
208	pos	Territrem B	112.119	7.5367	6.72204		110.142	6.76775	6.14458		101.796	10.1294	9.95071		88.1257	8.53741	9.68776		103.898	4.49592	4.32725		84.88	7.95637	9.37367		106.713	6.12499	5.73967		108.569	7.20519	6.6365		98.2904	9.45676	9.62124		104.768	5.03171	4.80272		99.5036	5.42135	5.4484		105.423	4.8319	4.58332
209	pos	Deoxytryptoquivaline A	111.309	8.21812	7.38314		114.7	6.45936	5.63153		97.0438	10.4528	10.7712		86.7186	11.0005	12.6853		101.855	3.83744	3.76756		85	8.81429	10.3698		101.858	5.56953	5.46795		108.909	9.18895	8.43725		93.5253	10.7451	11.4889		93.7293	8.56488	9.13789		95.6886	5.63423	5.88809		97.8551	5.0344	5.14475
210	pos	Austalide D	104.57	8.13	7.7747		111.736	6.81596	6.10007		93.5869	10.6092	11.3362		88.0357	9.62359	10.9315		103.345	4.03395	3.90338		85.09	7.41615	8.71565		99.3468	3.52983	3.55304		106.802	7.4152	6.94292		93.0194	8.21249	8.82879		94.3021	4.63261	4.91252		94.3229	5.79497	6.14376		100.117	4.15529	4.15045
211	pos	Mytoxin C	84.46	11.8323	14.0094		107.773	8.86587	8.22647		78.3688	14.7854	18.8664		84.9929	11.1846	13.1595		94.4464	11.9328	12.6344		91.3346	16.8457	18.4439		85.8733	9.78516	11.3949		108.574	6.50764	5.99373		79.0919	11.7515	14.8581		76.4603	13.6145	17.806		85.7226	12.6842	14.7968		90.2965	17.8359	19.7526
212	pos	Fumonisin B2	93.9187	12.0238	12.8024		103.533	13.0167	12.5725		90.714	17.7202	19.5342		74.2879	7.53788	10.1469		103.923	3.20852	3.08741		71.5	7.06232	9.87736		74.4494	9.93501	13.3446		83.4712	3.90457	4.67775		89.1917	10.6747	11.9683		61.9671	4.62853	7.46934		104.557	2.94219	2.81395		59.2532	3.88762	6.56103
213	pos	Cytochalasin A	105.528	11.6156	11.0071		126.25	10.9725	8.69106		83.5864	15.9786	19.1163		82.6079	9.96835	12.0671		106.84	10.0701	9.42541		77.92	11.6249	14.919		57.5136	9.42338	16.3846		114.604	5.8593	5.11266		50.1847	11.0965	22.1112		56.7143	4.49775	7.93054		84.9164	9.76463	11.4991		67.299	6.59711	9.8027
214	pos	Aspochalasin D	113.438	10.0596	8.86791		110.79	10.66	9.62181		102.39	14.6571	14.315		67.47	5.52819	8.19355		70.5836	3.23528	4.58361		95.63	7.05607	7.37851		88.8182	4.0359	4.544		92.3293	6.69996	7.25659		96.1972	7.82163	8.13083		62.4936	4.52338	7.23816		71.9107	6.24601	8.68578		87.3581	8.24656	9.43995
215	pos	Verrucofortine	107.9	7.58	7.02502		122.179	10.3396	8.46273		88.3134	12.8205	14.517		85.1593	9.3369	10.964		98.4886	2.82272	2.86604		86.39	8.13377	9.41518		105.801	6.42334	6.07115		111.971	9.02656	8.06153		94.4897	11.0787	11.7248		94.0379	5.14968	5.47617		98.0429	4.24071	4.32537		95.8918	2.277	2.37455
216	pos	Acetylchaetoglobosin D	112.38	10.11	8.99626		112.83	4.47	3.96171		99.6012	11.0541	11.0984		82.7657	13.4384	16.2367		99.8114	11.435	11.4566		83.91	15.3307	18.2704		67.0008	8.92613	13.3224		101.168	5.75209	5.68571		66.2276	10.619	16.034		55.0921	10.9194	19.8202		98.1163	10.43	10.6302		56.8426	11.1638	19.6399
217	pos	Isofusidienol	102.94	8.21	7.97552		107.971	5.50938	5.10262		95.34	9.88723	10.3705		75.4664	9.40184	12.4583		96.5586	2.86931	2.97158		78.03	7.98208	10.2295		33.445	5.65213	16.8998		100.172	6.91191	6.90004		33.3876	8.92867	26.7425		30.8707	9.87233	31.9796		96.2836	5.11378	5.31117		32.4204	11.1942	34.5281
218	pos	Citreoviridin	103.93	10.89	10.4782		119.8	12.2904	10.2591		86.7529	16.4209	18.9284		97.2443	9.84051	10.1194		108.961	5.97218	5.48104		89.4	9.49514	10.621		96.71	5.4	5.5837		111.295	8.61566	7.7413		86.8954	10.1681	11.7015		86.7	8.9	10.2653		101	9.8	9.70297		86.3	9.7	11.2399
219	pos	Piscarinin A	96.4813	15.9052	16.5		101.251	9.08565	8.97336		95.2888	18.3173	19.223		100.679	12.09	12.0086		91.8507	4.82861	5.25702		109.47	10.0278	9.16031		97.3636	5.05808	5.19504		100.085	9.44282	9.43476		97.2806	10.7122	11.0116		83.2679	5.93084	7.1226		88.5514	5.93448	6.70173		94.226	6.71287	7.12423
220	pos	Notoamide E Derivative	96.68	8.87773	9.18259		99.9464	7.13767	7.1415		96.7318	11.3912	11.7761		104.586	13.1875	12.6093		87.8214	4.49629	5.11981		118.285	11.0174	9.31431		95.9136	5.43351	5.665		98.021	6.38336	6.51223		97.8501	8.38274	8.56692		76.13	5.77227	7.58212		80.7364	5.45036	6.75081		94.3673	5.00095	5.29946
221	pos	Asperglaucide	109.286	10.5091	9.61612		114.25	7.46687	6.53555		95.6555	12.8917	13.4772		77.5307	11.8452	15.278		103.549	3.22831	3.11766		74.71	9.72064	13.0112		96.04	4.19	4.36277		110.871	9.84928	8.88358		86.6234	10.7035	12.3563		91.1864	5.70816	6.25988		93.8621	5.74268	6.1182		97.1763	2.6037	2.67936
222	pos	Destruxin B	109.631	6.09426	5.55887		107.85	5.19335	4.81534		101.652	8.00693	7.87683		87.7193	9.01294	10.2748		98.7557	2.1543	2.18144		88.77	8.1902	9.22631		98.7045	4.51347	4.57271		103.577	5.70114	5.50427		95.2961	7.27148	7.63041		89.9564	8.07114	8.97227		94.655	5.25938	5.55637		94.9504	5.26678	5.54687
223	pos	Antibiotic F1849 A	103.855	3.89183	3.74737		110.7	3.90555	3.52805		93.8166	5.51359	5.87699		88.6164	6.35231	7.16832		105.757	2.62318	2.48039		83.76	5.15909	6.15937		96.1605	4.1488	4.31446		104.184	6.58446	6.32001		92.2984	7.78252	8.43191		88.2207	4.56886	5.17889		98.4671	3.62272	3.67911		89.6249	4.01392	4.47858
224	pos	Norverrucosidin	119.15	6.87726	5.77193		118.9	4.40833	3.70759		100.21	8.16884	8.1517		120.768	15.509	12.842		153.293	11.1561	7.27761		78.78	7.98337	10.1337		109.05	3.80828	3.49223		116.1	2.00823	1.72974		93.9276	4.30535	4.58368		118.264	6.51231	5.50657		128.807	8.35698	6.48798		92.0244	5.64939	6.13901
225	pos	Dihydrosterigmatocystin	109.165	8.04673	7.37116		122.35	7.81388	6.38649		89.2235	11.2163	12.5711		91.2	15.9	17.4342		106.283	12.5	11.7611		86.3	12.8	14.832		103.838	9.38273	9.03593		106	9.07145	8.55797		97.9604	13.0509	13.3227		92.6	9.3	10.0432		87	9	10.3448		107.6	12.2	11.3383
226	pos	Ochratoxin A	110.53	9.1	8.23306		115.95	5.0533	4.35817		95.3256	10.4089	10.9193		87.175	9.31378	10.684		102.726	2.65954	2.58897		84.6	7.95042	9.39766		96.945	5.06172	5.22123		104.399	6.3997	6.13005		92.8603	8.15948	8.78683		87.8321	3.41708	3.89047		97.8686	3.40452	3.47867		89.7872	3.26189	3.63291
227	pos	Chetomin	103.498	10.0754	9.73491		108.992	7.71106	7.07491		94.9594	12.6876	13.361		72.8657	10.5615	14.4944		99.3621	5.89469	5.93254		73.24	8.60848	11.7538		71.0455	11.9748	16.8551		108.239	11.4879	10.6135		65.6378	16.5942	25.2815		65.44	12.8916	19.6999		105.461	5.16298	4.89561		62.1493	12.38	19.9198
228	pos	Culmorin	110.6	3.75	3.3906		108.01	9.81	9.08249		102.398	10.5023	10.2564		98.6	6.7	6.79513		106.6	8.9	8.34897		93	9.3	10		102.758	5.32586	5.18292		104.953	9.30577	8.86658		97.9083	10.722	10.9511		102.094	6.61874	6.48301		102.689	6.22488	6.06186		99.7696	8.99311	9.01387
229	pos	Methoxysterigmatocystin	105.801	8.69834	8.22138		110.26	3.93	3.5643		95.9563	9.54494	9.94718		79.2914	10.1731	12.83		95.44	3.6696	3.84493		77.2326	8.18156	10.5934		98.9877	2.59301	2.61953		102.848	5.89618	5.7329		96.2464	6.44117	6.69237		91.1043	5.05315	5.54656		94.0886	6.28403	6.67884		96.9511	3.60091	3.71415
230	pos	Verrucarin J	106.312	12.2934	11.5634		97.0925	3.67969	3.78988		109.496	12.8323	11.7194		84.1	19.5	23.1867		87.4	12.3	14.0732		97.37	27.7	28.4482		94.8925	9.23516	9.73223		103.811	4.13817	3.98626		91.4091	10.1199	11.071		92.278	12.4198	13.4592		95.5312	13.909	14.5597		98.324	18.027	18.3343
231	pos	Aurofusarin	79.7436	18.1509	22.7616		101.94	12.0488	11.8195		78.226	21.786	27.85		81.1614	12.7533	15.7135		101.591	7.642	7.52234		79.7	9.23567	11.588		71.7523	9.85802	13.739		100.733	10.2295	10.1551		71.2305	14.2064	19.9443		66.3836	12.1155	18.2507		95.2603	14.2301	14.9382		66.9975	12.2244	18.2461
232	pos	Cycloaspeptide A	113.108	7.91909	7.00138		110.107	6.20983	5.63981		102.725	10.0635	9.79655		85.305	10.9872	12.8799		99.95	5.77472	5.77761		85.4	9.95748	11.6598		101.984	4.12607	4.04581		110.706	9.2165	8.32523		92.1214	10.0979	10.9616		93.87	5.24582	5.58839		92.2714	5.81731	6.30457		101.914	5.55797	5.4536
233	pos	Sterigmatocystin	105.03	6.43	6.12206		113.59	8.71	7.66793		92.4641	10.8263	11.7087		84.0407	10.6698	12.696		102.259	4.51725	4.41748		82.08	8.54012	10.4046		109.355	10.8522	9.92386		107.778	8.08479	7.50134		101.463	13.5327	13.3376		104.1	7	6.7243		101.2	4.9	4.8419		103	7.3	7.08738
234	pos	Austocystin I	110.862	7.74302	6.98437		114.879	8.65659	7.53543		96.5038	11.6143	12.035		85.635	9.19558	10.7381		100.164	5.00613	4.99796		85.55	8.6846	10.1515	66.34	100.669	3.61625	3.59223		105.866	10.4172	9.84		95.0905	11.0271	11.5964		92.6343	6.2327	6.72828		97.7614	3.05342	3.12334		94.7934	6.33169	6.67946
235	pos	Viomellein	108.158	9.78111	9.04		87.8725	5.65952	6.4406		123.086	11.3005	9.18098		98.3807	11.8074	12.0018		78.1757	17.5283	22.4216		135.17	47.0253	34.7898		85.08	14.6937	17.27		91.9167	10.8302	11.7826		92.5621	18.2537	19.7205		66.6	8.6	12.9129		76	10.4	13.6842		89.6	17.2	19.1964
236	pos	Brevicompanine B	97.42	10.89	11.1784		111.55	3.6176	3.24303		87.333	11.4752	13.1395		82.8529	10.542	12.7237		106.001	3.13349	2.95611		78.06	8.50316	10.8931		118.936	8.65529	7.27724		112.677	7.19275	6.38353		105.555	11.2539	10.6616		103.839	7.41606	7.14186		98.2943	2.96543	3.01689		105.733	8.12951	7.68871
237	pos	Rasfonin	109.923	8.63942	7.85953		112.1	4.25284	3.79379		98.0579	9.62945	9.82017		78.6657	14.2159	18.0713		91.0621	13.3965	14.7113		88.1	20.8287	23.6421		87.5618	9.55132	10.9081		113.3	9.1403	8.06734		77.2832	13.2202	17.1061		86.8864	13.5979	15.6502		95.2821	11.8362	12.4223		92.3158	17.4666	18.9205
238	pos	Austalide B	105.7	8.11	7.67266		112.907	6.67523	5.91214		93.6168	10.5038	11.2201		84.7464	10.8707	12.8274		101.058	4.00461	3.96269		83.77	9.31435	11.119		93.1577	7.56459	8.12019		105.565	6.19674	5.87007		88.2468	9.77868	11.0811		80.5907	12.8094	15.8943		92.4764	4.94381	5.34602		86.8965	11.3154	13.0217
239	pos	Rugulotrosin	109.942	12.7363	11.5846		100.817	9.92407	9.8436		109.051	16.1462	14.8062		88.4251	12.0682	13.6479		96.7171	10.5148	10.8717		92.5073	16.9432	18.3155		98.3659	10.7064	10.8842		97.011	11.6417	12.0004		101.397	15.8163	15.5985		102.036	12.8577	12.6011		99.4793	12.2861	12.3504		104.087	17.9859	17.2797
240	pos	Verticillin A	103.208	9.581	9.28321		113.807	8.00856	7.04		90.6866	12.4873	13.7697		82.7521	13.9111	16.8106		106.612	7.48293	7.01883		77.43	10.0225	12.944		103.169	6.467	6.26835		116.357	11.6887	10.0455		88.6658	13.3585	15.0661		97.5071	7.57176	7.76534		100.171	6.9831	6.9712		97.6658	9.20108	9.42098
241	pos	Harzianum A	104.35	11.0921	10.6297		99.53	10.74	10.7907		104.843	15.4396	14.7265		101.491	16.3124	16.0728		117.922	17.0551	14.463		86.43	10.5253	12.1779		99.2159	8.49463	8.56176		112.995	6.7523	5.97575		87.8056	10.8514	12.3584		92.5886	10.0629	10.8684		98.6886	11.1094	11.257		95.2561	17.5417	18.4153
242	pos	Puberulin A	106.73	6.05	5.66851		116	3.38	2.91379		92.0086	6.93014	7.53206		79.4943	10.4843	13.1887		104.292	9.27547	8.89374		76.29	7.74783	10.1558		106.697	5.47385	5.13029		110.419	5.43961	4.92633		96.6288	7.71702	7.98626		94.7207	7.42986	7.84396		94.5421	6.50895	6.8847		100.601	10.2665	10.2053
243	pos	Purpactin A	109.46	7.39	6.75132		115.779	10.5116	9.07902		94.542	12.8494	13.5912		77.7364	9.96861	12.8236		93.2371	4.77897	5.1256		83.49	10.8357	12.9784		99.9518	4.84015	4.84248		107.213	8.47977	7.90928		93.2275	9.76389	10.4732		93.5021	5.00161	5.34919		97.94	3.09478	3.15988		95.5589	6.06199	6.34372
244	pos	Verruculogen	96.83	12.76	13.1777		104.16	8.78908	8.43806		92.9627	15.4941	16.6669		89.4157	10.5467	11.7951		101.638	5.6072	5.51684		88.01	9.52258	10.8199		99.6482	8.32185	8.35124		103.548	9.93863	9.59808		96.2337	12.9626	13.4699		96.2857	6.87256	7.13768		103.921	5.82589	5.60606		92.8419	7.21017	7.76608
245	pos	Tryptoquivaline A	108.79	7.1	6.52634		114.45	8.77	7.66273		95.0546	11.2837	11.8708		103.292	12.0741	11.6893		123.343	3.15977	2.56178		79.3132	8.40594	10.5984		83.8382	19.0035	22.6669		108.705	8.49389	7.81371		77.1245	20.8154	26.9893		85.8171	13.2607	15.4523		103.409	4.12152	3.98567		82.8487	11.6557	14.0686
246	pos	Carnequinazolin A	115.23	2.31	2.00469		107.28	4.99	4.65138		107.411	5.49875	5.11937		88.6664	8.26124	9.31721		103.151	4.6516	4.50948		85.9765	7.00847	8.15161		109.462	8.06046	7.36367		110.325	5.46413	4.95276		99.2182	9.73795	9.81468		86.8629	10.2308	11.7781		91.6543	11.8153	12.8912		95.0843	5.61969	5.91022
247	pos	F01-1358A	109.836	6.49504	5.91342		109.19	8.49	7.77544		100.591	10.6895	10.6267		83.2236	15.2673	18.3449		96.5393	11.6869	12.1058		87.1391	17.3265	19.8837		96.4091	6.93315	7.19139		101.712	8.67707	8.53098		94.7859	11.1068	11.7177		98.7071	10.1218	10.2543		102.664	13.156	12.8146		97.8511	17.6398	18.0272
248	pos	Myriocin	78.6207	11.0299	14.0292		98.7643	7.03886	7.13		79.6044	13.0845	16.4369		94.545	7.47154	7.90263		120.2	9.38157	7.80497		79.07	8.65191	10.9421		38.56	10.1656	26.363		96.1457	13.8593	14.4149		40.1058	17.1878	42.8561		45.5714	13.7317	30.1323		103.714	10.3555	9.98469		44.1704	13.2914	30.0913
249	pos	Auranticin A	112.32	7.88	7.01567		110.46	11.223	10.1603		101.684	13.7132	13.4861		83.7386	9.02562	10.7783		93.8514	5.84939	6.23261		89.39	9.74757	10.9045		98.29	7.60252	7.73479		107.944	10.2045	9.45352		91.0565	12.7252	13.975		92.8143	6.86644	7.39804		98.0114	5.12396	5.22792		94.7956	6.6586	7.02416
250	pos	Diplodiatoxin	112.6	10.77	9.56483		114.521	8.48635	7.41028		98.3222	13.7117	13.9457		83.49	10.089	12.0841		99.0329	8.15928	8.23897		96.9152	14.1098	14.559		108.188	7.9066	7.30823		114.739	7.56455	6.59281		94.29	10.9424	11.6051		95.3714	8.72941	9.15307		98.7814	13.0241	13.1848		97.5384	11.3004	11.5856
251	pos	Ophiobolin A	81.4529	15.0581	18.4869		112.75	10.023	8.88959		72.242	18.0889	25.0393		55.5329	6.5554	11.8045		95.2229	9.7084	10.1955		58.72	7.93011	13.5049		6.88005	3.69628	53.7246		99.9681	9.54583	9.54888		6.88224	10.2365	148.737		6.26502	3.3541	53.5368		76.7529	10.468	13.6386		8.11359	4.02224	49.5741
252	pos	Aspochalasin I	109.035	6.53523	5.9937		114.236	9.30254	8.14329		95.4474	11.3687	11.9109		87.3871	8.82676	10.1008		97.7814	3.13121	3.20225		89.45	9.58162	10.7117		97.2014	3.76574	3.87416		106.446	9.37766	8.80978		91.3152	10.1055	11.0666		84.1714	5.20405	6.18267		89.4514	4.56574	5.10416		94.1354	4.34814	4.61902
253	pos	Pyripyropene D	103.18	8.16	7.90851		110.7	5.66164	5.1144		93.2069	9.93176	10.6556		82.0729	9.56167	11.6502		98.2464	2.8144	2.86463		83.58	9.82282	11.7526		99.4109	3.89365	3.91672		103.002	6.39839	6.2119		96.5136	7.48998	7.76055		86.9214	4.81301	5.5372		94.1564	3.23274	3.43337		92.2961	3.51419	3.80752
254	pos	Harzianopyridine	116.114	8.09018	6.96743		117.421	8.17873	6.96527		98.8868	11.504	11.6335		94.8364	12.2111	12.876		106.779	3.00261	2.812		88.7	9.96504	11.2345		110.185	8.14858	7.3954		113.911	8.42289	7.39429		96.7289	11.7194	12.1157		82.0721	10.0735	12.274		84.605	11.0458	13.0558		97.1461	3.13026	3.22221
255	pos	K 252a	104.712	11.1799	10.6768		109.38	4.89	4.47065		95.7324	12.2026	12.7466		82.5679	11.4424	13.8582		99.6764	5.16756	5.18434		82.93	11.4587	13.8174		98.8073	8.94959	9.05762		109.19	7.08662	6.49017		90.4911	11.4156	12.6151		90.1429	5.54958	6.15642		93.5914	4.5785	4.89201		96.3934	5.47333	5.67811
256	pos	Fumagillin	96.1307	8.34327	8.67909		111.18	3.91	3.51682		86.464	9.21403	10.6565		77.6921	10.8904	14.0173		96.2336	9.16287	9.52149		81.01	10.8997	13.4548		88.9041	11.6517	13.106		93.2617	7.92268	8.49511		95.3276	14.0901	14.7808		54.64	10.58	19.3631		60.83	12.84	21.108		90.03	9.52	10.5743
257	pos	Zinniamide	114.04	7.97	6.98878		113.971	5.35209	4.69599		100.06	9.6003	9.59453		90.2114	13.4749	14.937		104.955	7.08879	6.75412		86.23	13.6147	15.7888		105.994	8.52864	8.04633		108.541	9.26382	8.53483		97.6531	12.5919	12.8945		70.2171	13.5773	19.3362		73.92	14.7952	20.0151		95.5478	8.62678	9.02875
258	pos	Stachybotrylactam	108.19	9.26	8.55902		110.607	8.08117	7.30619		97.8147	12.2904	12.5649		86.3129	7.20658	8.34936		99.8157	3.3439	3.35008		86.46	6.37056	7.36821		103.697	6.15106	5.93177		109.06	7.44808	6.82934		95.0824	9.65968	10.1593		72.3971	9.61538	13.2814		79.9021	9.85912	12.339		90.6381	5.19969	5.73676
259	pos	Stachybotryamide	110.75	7.57	6.83521		110.064	3.06658	2.78617		100.623	8.16755	8.11698		90.4836	8.43278	9.31968		103.58	4.67533	4.51374		87.36	7.16686	8.20382		104.15	2.09941	2.01575		108.204	8.59218	7.94073		96.2539	8.84495	9.18918		82.3643	5.178	6.28671		88.2329	5.76997	6.53947		93.5761	6.82979	7.29865
260	pos	K252b	103.824	10.4857	10.0995		114.7	12.7799	11.1421		90.5181	16.5311	18.2627		84.5029	8.05708	9.53469		118.156	10.0147	8.47582		87.1893	10.8033	12.3907		87.1795	12.0854	13.8627		118.042	3.42526	2.90174		73.8549	12.5614	17.0083		58.8	20.2	34.3537		90.5	11.9	13.1492		61.4	16.5	26.873
261	pos	Austalide A	105.89	6.71	6.33676		112.867	6.90881	6.12121		93.8187	9.63098	10.2655		82.6621	11.11	13.4402		99.9036	3.36772	3.37097		82.442	10.2573	12.4418		98.1186	6.84503	6.97628		105.77	8.47246	8.01029		92.7663	10.8921	11.7414		57.8379	8.41039	14.5413		65.38	10.9369	16.7281		89.0104	6.03305	6.77792
262	pos	Austocystin A	107.82	9.8	9.08922		110.679	4.33319	3.91511		97.4172	10.7152	10.9993		80.9293	11.3058	13.9699		101.51	3.52373	3.47132		79.56	9.16948	11.5252		107.305	7.02262	6.54457		111.689	5.86388	5.25017		96.0742	9.1489	9.52274		54.705	8.65656	15.8241		60.4293	11.3237	18.7388		91.3168	7.5838	8.30494
263	pos	Enniatin B3	110.42	6.51	5.89567		113.279	5.04049	4.44964		97.4765	8.23326	8.44641		83.675	11.5593	13.8146		98.37	3.7526	3.81478		85.04	10.6457	12.5185		99.2173	6.93837	6.99311		108.849	8.07331	7.41696		91.151	10.6452	11.6786		58.2214	11.8254	20.3112		65.4014	14.459	22.1081		89.6632	6.25619	6.97743
264	pos	7-Hydroxykaurenolid	112.95	7.87	6.96768		112.58	10.12	8.98916		100.329	12.82	12.778		89.8514	13.6433	15.1843		102.504	9.66941	9.43324		88.53	16.8467	19.0293		111.714	6.60691	5.91412		112.122	7.66635	6.83753		99.6366	10.1205	10.1574		62.4114	17.2309	27.6086		70.9557	16.1309	22.7337		87.8814	14.2973	16.2688
265	pos	Aspochalasin J	107.664	9.08395	8.43735		105.71	8.37485	7.92248		101.848	12.3554	12.1312		80.1	9.2	11.4856		94.4	3.9	4.13136		84.8	8	9.43396		99.5918	3.50076	3.5151		101.583	9.82332	9.67025		98.04	10.4285	10.6369		55.475	11.6689	21.0345		61.5486	14.6705	23.8357		91.0004	8.15494	8.96144
266	pos	Ochratoxin C	113.786	6.70595	5.89349		115.98	6.52	5.62166		98.108	9.35308	9.53345		82.8279	11.3248	13.6726		100.314	2.09308	2.08652		80.0878	10.2946	12.8541		105.52	7.46054	7.07029		110.861	4.98572	4.49728		95.1821	8.97313	9.42733		58.0289	11.5172	19.8473		63.4507	14.2089	22.3935		92.3274	6.06812	6.5724
267	pos	Communesin B	98.7521	13.4215	13.6		118.729	8.77904	7.39421		83.1747	16.0378	19.282		93.6407	13.102	13.9917		108.629	3.77388	3.47412		85.1885	10.1566	11.9225		86.5195	11.879	13.7298		107.092	10.1406	9.46909		80.7899	15.6187	19.3325		39.765	9.43765	23.7336		49.4221	13.5934	27.5046		82.2972	10.8817	13.2224
268	pos	Helvolinic acid	107.496	7.94997	7.3956		127.25	7.20301	5.66052		84.4761	10.7278	12.6992		77.2821	13.7383	17.7768		93.1707	13.6355	14.635		83.9072	15.802	18.8327		99.5	14.8809	14.9556		101.663	11.1968	11.0136		97.8719	18.6228	19.0277		60.5665	11.8619	19.585		65.7146	9.85572	14.9978		93.9654	24.2605	25.8185
269	pos	Secalonic acid D	123.3	13.0708	13.6		129.521	8.9479	6.90843		95.1966	15.8401	16.6394		100.85	12.29	12.1864		110.99	4.39	3.95531		90.81	9.84822	10.8449		117.78	9.52691	8.08871		129.893	7.48041	5.75891		90.6751	12.1127	13.3584		75.72	9.59	12.6651		89.68	12.03	13.4144		98.95	3.43	3.4664
270	pos	Fumifungin	53.056	14.5499	27.4236		112.455	12.7209	11.312		47.1798	19.3267	40.9639														22.9606	16.9355	73.759		111.747	9.14768	8.18609		20.547	19.2482	93.6786
271	pos	Nonactin	104.429	9.48091	9.07885		111.421	6.35045	5.69949		93.724	11.4112	12.1754		86.7529	10.8591	12.5173		102.517	3.13535	3.05837		85.3183	10.7083	12.551		98.3575	6.00117	6.10138		105.354	8.7993	8.3521		93.3588	10.6509	11.4086		70.4543	8.78833	12.4738		79.1264	9.29015	11.7409		89.4925	9.54184	10.6622
272	pos	Mycophenolic acid IV	109.035	7.76922	7.12544		118.33	11.4409	9.66864		92.1448	13.8295	15.0084		90.5	12.83	14.1768		108.44	5.83	5.37624		83.75	13.45	16.0597		108.752	9.46992	8.70785		115.817	9.82588	8.48396		93.8993	13.6465	14.5331		79.7464	15.5694	19.5236		79.9279	11.7408	14.6892		99.5107	11.0715	11.1259
273	pos	Antibiotic L 696474	110.081	7.16667	6.51038		109.74	11.75	10.7071		100.31	13.7631	13.7205		75.5764	12.9607	17.1491		91.75	9.52252	10.3788		78.1951	12.2462	15.661		101.264	9.76109	9.63925		108.884	12.2248	11.2274		93.0014	15.6437	16.8209		58.47	13.4974	23.0842		62.4086	14.4082	23.0869		96.0034	19.4076	20.2156
274	pos	Monactin	106.683	8.98001	8.41748		124.411	14.5759	11.716		85.7505	17.1201	19.965		87.7157	13.9835	15.9418		106.794	6.44623	6.03616		82.6575	11.9412	14.4466		99.6355	8.45455	8.48548		110.24	10.9132	9.89948		90.3802	13.805	15.2743		64.3407	12.3958	19.2658		75.8036	6.9485	9.16645		84.8959	14.1814	16.7045
275	pos	Luteusin A	107.58	6.31	5.8654		119.74	9.56	7.98397		89.8447	11.4547	12.7494		82.7693	11.2244	13.5611		100.409	4.7885	4.76898		78.2901	11.1929	14.2967		97.701	4.88272	4.99761		109.458	8.91946	8.14874		89.2587	10.1685	11.3921		64.2186	8.01031	12.4735		69.6757	8.53584	12.2508		92.4813	8.0315	8.68446
276	pos	Ochrephilone	104.092	6.28798	6.04078		115.257	4.66006	4.04319		90.313	7.82655	8.66603		82.5857	11.6169	14.0665		99.45	5.03242	5.06025		82.6415	8.47659	10.2571		102.03	10.0228	9.82343		108.36	8.46442	7.81136		94.1576	13.1188	13.9328		58.0171	10.7396	18.5111		64.5279	13.5599	21.014		90.5992	6.52112	7.19777
277	pos	Fusaproliferin	95.0732	11.5568	12.1557		89.6341	13.1728	14.6962		106.068	17.5238	16.5213		121.776	26.3041	21.6005		138.504	22.731	16.4118		114.58	29.3454	25.6113		98.7561	12.0248	12.1762		104.63	12.8502	12.2816		94.386	17.599	18.6457
278	pos	Cochlioquinone	92.178	11.5319	12.5105							11.5319															47.246	16.2915	34.4824
279	pos	Bikaverin	101.927	10.942	10.7352		117.364	9.74575	8.3039		86.8473	14.6529	16.872		92.1217	14.5815	15.8286		118.431	16.3491	13.8048		77.9	8.4	10.7831		95.0506	15.2295	16.0225		112.149	6.91743	6.16809		84.7541	16.7269	19.7358		70.2983	12.2695	17.4535		73.4575	12.4503	16.949		96.4176	12.915	13.3949
280	pos	Fusarielin A	56.05	27.3377	48.7738		109.213	10.0572	9.20884		51.322	29.129	56.7573		51.3736	16.0004	31.1453		100.563	21.5685	21.4478		34.1568	25.4205	74.4229		32.8	14.6634	44.7055		103.654	11.2666	10.8695		31.6437	18.492	58.4381
281	pos	Mevastatin	112.05	6.43377	5.74187		119.6	6.88	5.75251		93.6873	9.41954	10.0542		92.5471	10.8187	11.6899		122.571	8.81401	7.19092		76.0063	7.4428	9.79235		100.369	6.61558	6.59125		115.157	6.99868	6.0775		87.1583	9.63054	11.0495		63.1064	9.98229	15.8182		74.6907	14.3653	19.233		85.2599	6.8647	8.05151
282	pos	Aspochalasin C	103.75	11.39	10.9783		111.875	3.46542	3.09759		92.7374	11.9055	12.8379		86.2586	10.111	11.7217		101.006	3.0054	2.97546		87.6103	10.1598	11.5966		99.7	6.87	6.89067		108.217	2.1099	1.9497		92.13	7.18669	7.8006		67.4679	12.1104	17.9498		75.46	12.7856	16.9436		89.3431	4.24042	4.74621
283	pos	Trichalasin B	107.74	8.14	7.55523		116.81	8.25	7.06275		92.2353	11.5897	12.5654		87.8286	9.07715	10.3351		102.142	2.85527	2.79539		85.4385	8.91789	10.4378		101.52	4.7091	4.63859		106.184	9.56134	9.00448		95.6073	10.6581	11.1478		64.065	11.8128	18.4387		68.55	13.3322	19.4489		93.753	4.73184	5.04714
284	pos	Dinactin	102.648	18.1388	17.6708		99.6525	19.3395	19.4069		103.006	26.5147	25.7409		75.2	11.9	15.8245		85	11.8	13.8824		89.8	16.5	18.3742		95.3035	17.0083	17.8465		92.65	10.1229	10.926		102.864	19.7929	19.2418		61.5977	21.9757	35.6762		78.2921	12.929	16.5138		79.8865	30.1347	37.7219
285	pos	Penitrem A	95.76	10.93	11.414		119.607	3.50362	2.92927		80.0621	11.4778	14.3361		220.007	31.2044	14.1834		314.164	12.6128	4.01471		70.4375	8.18547	11.6209		107.661	7.99992	7.43065		120.756	8.91626	7.38368		89.1556	11.9791	13.4361		133.257	18.7353	14.0595		165.021	18.7725	11.3758		80.5669	4.21894	5.23657
286	pos	Enniatin B2	103.02	7.74	7.5131		107.244	9.5641	8.91811		96.0617	12.3036	12.8081		83.975	11.2049	13.3431		101.781	5.18757	5.09678		75.8853	10.5459	13.8972		101.633	8.39927	8.26431		105.636	11.0188	10.4309		96.2106	13.855	14.4008		79.6167	11.0897	13.9289		86.08	10.3339	12.0049		92.5726	7.94748	8.58513
287	pos	Dechloroisochromophilon IV	97.4164	5.44146	5.58577		110.37	8.36	7.57452		88.2635	9.97492	11.3013		83.6743	12.3664	14.7792		104.953	9.18021	8.74699		79.55	7.59904	9.55254		76.6114	9.50407	12.4056		87.4704	10.6294	12.152		87.5855	14.2587	16.2797		70.85	10.13	14.2978		81.68	7.53	9.2189		86.9375	9.73626	11.1991
288	pos	Averufin Derivat	101.635	6.5657	6.46008		116.8	8.30417	7.10973		87.0163	10.5862	12.1658		70.5943	12.8257	18.1682		91.1764	5.49965	6.03188		77.1885	11.1811	14.4855		95.0136	2.53013	2.66292		109.554	7.89514	7.20659		86.7274	8.29064	9.55943		77.3171	6.60759	8.54609		84.4443	7.9025	9.35825		91.6759	3.20117	3.49183
289	pos	K-76 Derivative 4	102.71	5.78	5.62749		112.971	6.48452	5.73997		90.9168	8.68662	9.55448		82.2864	7.66901	9.31989		102.29	3.93248	3.84445		82.2128	6.52719	7.93938		88.1514	4.58453	5.20075		98.1103	9.65038	9.83626		89.8492	10.684	11.891		77.2686	6.33495	8.19862		93.6207	5.99832	6.40704		82.4974	3.43303	4.16138
290	pos	Ascomycin	106.24	15.99	15.0508		115.475	4.86715	4.2149		92.0026	16.7143	18.1673		92.8657	14.5679	15.687		104.832	6.50298	6.20323		88.41	13.76	15.5639		112.012	4.42485	3.95035		113.275	4.34474	3.83557		98.8849	6.2013	6.27123		84.4307	10.2866	12.1835		87.3293	9.54559	10.9306		96.7494	6.88194	7.11316
291	pos	Sclerotiorin	101.657	11.7926	11.6003		119.914	11.8643	9.89395		84.7748	16.728	19.7322		32.3943	6.56036	20.2516		98.2407	4.31942	4.39678		33.07	7.00604	21.1855		15.3721	7.85214	51.0805		115.957	9.50819	8.19975		13.2567	12.3313	93.0196		12.7885	4.41466	34.5206		85.31	9.84903	11.545		15.0269	4.71709	31.391
292	pos	Mevinolin	103.65	5.23	5.04583		121.2	8.60976	7.10376		85.5198	10.0738	11.7795		89.3986	13.7535	15.3845		112.557	10.0845	8.95942		77.4986	9.08061	11.7171		100.155	5.67305	5.66427		114.615	7.93858	6.92627		87.3836	9.75728	11.166		91.2743	8.85421	9.70066		101.468	8.74106	8.61461		90.3336	9.66915	10.7038
293	pos	FK 506	111.53	9.4551	8.47763		105.388	5.62055	5.33323		105.828	10.9995	10.3937		90.5429	12.9094	14.2578		106.138	5.54024	5.21985		82.6689	12.6074	15.2504		103.36	4.05	3.91835		102.362	1.87083	1.82766		100.975	4.46122	4.41813		89.44	9.09877	10.173		93.0514	9.51312	10.2235		96.2862	6.2795	6.5217
294	pos	Paxillin	104.933	10.6607	10.1595		105.08	5.30688	5.05032		99.8596	11.9085	11.9253		87.85	10.4142	11.8545		98.835	8.68531	8.78769		96.137	13.9299	14.4896		102.575	12.4935	12.1799		109.832	5.86431	5.33934		93.3922	13.8014	14.7779		88.9007	9.1484	10.2906		94.3729	8.02375	8.50218		94.8883	13.0455	13.7482
295	pos	Enniatin B	106.476	5.69396	5.34766		115.107	7.617	6.61731		92.5014	9.50999	10.2809		80.9164	10.3086	12.7399		95.3536	2.79141	2.92743		84.1254	9.95159	11.8295		110.937	7.23654	6.5231		110.433	4.60444	4.16943		100.456	8.5772	8.53825		91.154	5.55016	6.08877		97.587	5.88817	6.03376		93.634	6.95301	7.42573
296	pos	NP 12318	111.94	7.24	6.46775		116.971	8.80946	7.53129		95.6986	11.4028	11.9153		85.6871	11.5027	13.4241		107.1	3.01611	2.81616		80.3599	9.68487	12.0519		101.124	6.29213	6.22219		110.33	4.59335	4.16328		91.656	7.79036	8.49957		86.3621	5.57974	6.46086		96.5064	6.45835	6.69214		89.6032	4.40984	4.92152
297	pos	Radiclonic acid	121.823	14.4182	11.8354		110.15	11.5704	10.5042		110.597	18.4867	16.7154		78.6814	11.3339	14.4048		100.704	10.441	10.368		84.2063	14.7639	17.533		103.484	7.17856	6.93687		111.807	8.55198	7.64891		92.5564	11.1655	12.0634		96.41	11.5128	11.9415		104.338	11.5805	11.0991		93.8532	17.5174	18.6647
298	pos	Fusapyron	106.102	9.96772	9.39446		113.55	4.35546	3.83572		93.4409	10.8778	11.6413		83.7571	10.916	13.0329		102.294	3.66947	3.5872		79.04	8.99513	11.3805		101.849	4.55665	4.47392		114.675	2.28293	1.99078		88.8154	5.09655	5.73836		89.5214	4.48342	5.00821		97.9729	4.04168	4.1253		91.5429	6.2763	6.85613
299	pos	Enniatin B1	110.041	9.55362	8.68184		119.557	9.96813	8.33755		92.0409	13.8071	15.001		86.39	12.9483	14.9882		101.399	5.1015	5.0311		88.0853	9.43568	10.712		101.367	13.8708	13.68		109.725	10.6815	9.73478		92.3829	17.507	18.9504		79.8233	9.19154	11.5149		92.1867	6.30434	6.83867		86.9098	11.3611	13.0723
300	pos	Aminodimethyloctadecanol	49.02	25.2498	51.5092		111.192	6.08559	5.47304		44.0858	25.9728	58.9141		53.7064	12.3388	22.9745		94.1879	3.92323	4.16532		49.2895	12.7152	25.7969		30.3586	15.8539	52.222		48.6296	26.706	54.9172		62.4283	31.0573	49.7488		58.5808	30.7305	52.4583		90.1983	13.2315	14.6693		62.9761	28.6525	45.4974
301	pos	Isochromophilon IV	113.09	15.91	14.0684		124.693	8.81298	7.06775		90.6949	18.1878	20.0539		83.67	11.56	13.8162		110.921	5.50848	4.96611		81.58	10.21	12.5153		117.686	21.325	18.1203		121.693	19.2065	15.7828		96.7072	28.6992	29.6764		79.6	5.33991	6.70843		92.6436	5.74661	6.20293		86.1699	7.12076	8.26363
302	pos	Beauvericin	110.671	7.46067	6.74128		112.993	5.02116	4.44378		97.9455	8.99297	9.18161														106.623	7.54584	7.07712		116.601	9.31138	7.98567		91.4425	11.9851	13.1067		109.9		0		117.2		0		93		0
303	pos	Fumitremorgin A	107.447	10.8319	10.0812		121.036	11.9112	9.84102		88.7731	16.0999	18.136		84.8379	10.2134	12.0387		98.0364	4.07341	4.155		86.5744	10.9997	12.7055		101.677	6.64635	6.53674		113.871	9.93905	8.72836		89.2914	11.9565	13.3905		94.5007	8.28814	8.77045		98.425	6.09182	6.18931		96.2774	9.9672	10.3526
304	pos	Enniatin A1	107.697	8.43116	7.82858		125.257	13.2388	10.5693		85.9808	15.6956	18.2548		82.6564	9.64121	11.6642		95.9479	4.80636	5.00935		86.18	9.23317	10.7138		115.761	13.8042	11.9248		111.775	13.6118	12.1779		103.566	19.3865	18.719		91.3367	5.5824	6.11189		98.2375	9.39153	9.56003		93.5434	8.61552	9.21019
305	pos	Tenellin	98.231	13.3192	13.5591		110.064	10.4579	9.50165		89.249	16.9343	18.9742														86.196	13.1754	15.2853		122.76	3.25853	2.65439		70.2151	13.5723	19.3297
306	pos	Acuminatum C	73.7563	6.58541	8.92862		64.1625	2.89111	4.50593		114.952	7.19209	6.25659		82.6071	9.0708	10.9806		96.8043	9.97217	10.3014		77.1728	11.5773	15.0017		70.2083	5.46384	7.78232		78.1917	5.8993	7.54467		89.79	8.04085	8.95517		94.0057	11.2272	11.9431		98.8629	10.9285	11.0542		96.6712	18.6304	19.2719
307	pos	Bafilomycin A1	101.274	18.3161	18.0857		143.44	8.47278	5.90685		70.6037	20.1809	28.5833		84.9357	10.8352	12.757		103.139	4.86119	4.71326		89.8715	10.9673	12.2033		96.3945	8.03424	8.33475		87.8013	14.0448	15.9961		120.621	14.8256	12.2911		116.036	7.38622	6.36548		127.429	7.65621	6.00824		91.3354	7.52687	8.24092
308	pos	Enniatin A	110.13	10.7093	9.7242							10.7093			85.6693	16.6304	19.4123		96.9957	8.49522	8.75834		87.6804	15.386	17.5478		115.828	10.9968	9.49416										88.5869	11.4859	12.9657		97.7525	7.95826	8.14123		91.7712	15.4769	16.8646
309	pos	Alamethicin F30	106.51	10.58	9.93334		111.043	5.2647	4.74114		95.9179	11.8175	12.3204		84.0714	9.75629	11.6048		95.9521	3.43975	3.58486		89.4965	8.89759	9.94184		88.2664	6.89168	7.80782		101.521	9.9316	9.78283		86.9442	12.0885	13.9037		82.2507	10.2824	12.5013		93.815	3.46755	3.69616		87.5624	9.79972	11.1917
310	pos	Chevalone C	114.95	0.903696	0.786165		107.325	2.59663	2.41941		107.105	2.74939	2.56702		82.7636	10.5596	12.7588		99.3179	3.6108	3.6356		81.025	9.67394	11.9394		84.0333	5.14652	6.12438		84.485	5.62058	6.65275		99.4654	7.62086	7.66182		70.5471	18.9828	26.9079		85.2821	12.2735	14.3917		81.4093	13.2287	16.2496
311	pos	Cyclosporin C	91.56	11.47	12.5273		99.1725	2.40648	2.42656		92.324	11.7197	12.6941		85.4721	10.8788	12.7279		104.712	4.39333	4.19563		79.4308	9.88761	12.4481		81.3	8.22	10.1107		85.4958	6.11658	7.15425		95.0924	10.246	10.7748		79.82	9.46791	11.8616		94.9757	3.9511	4.16012		83.8701	7.87327	9.38746
312	pos	Siccanin	96.51	9.03	9.35654		105.1	2.26716	2.15714		91.8268	9.31026	10.1389		80.5614	11.1448	13.8339		102.368	2.61163	2.55122		76.5476	9.41509	12.2996		79.8045	3.80761	4.77117		84.6633	8.25534	9.75078		94.261	9.09112	9.64463		81.7921	11.569	14.1444		94.2293	4.87677	5.17543		86.5416	9.53409	11.0168
313	pos	Acuminatum B	108.46	6.71	6.18661		110.712	11.3225	10.227		97.9658	13.1614	13.4347		83.2607	13.4137	16.1105		94.1786	13.7327	14.5815		89.5523	15.9019	17.7571		111.29	16.6692	14.9781		114.025	13.3104	11.6732		97.6015	21.3314	21.8556		96.4993	8.70469	9.02048		93.4408	10.6666	11.4154		104.519	15.2648	14.6049
314	pos	Cyclosporin B	98.43	9.66	9.81408		102.23	3.19	3.12041		96.2829	10.1731	10.5658		87.1557	11.054	12.683		102.835	3.18649	3.09864		86.129	10.2643	11.9173		76.9025	2.99679	3.89687		82.54	6.28	7.60843		93.17	6.95839	7.46849		88.7371	12.0758	13.6086		104.377	6.65897	6.37972		85.0813	10.9254	12.8411
315	pos	Bassianolide	110.069	11.338	10.3008		108.94	3.8	3.48816		101.037	11.9579	11.8352		86.1271	11.0273	12.8035		100.412	3.37497	3.36111		85.7433	9.6613	11.2677		71.2218	8.55353	12.0097		71.1125	10.6652	14.9976		100.154	13.6715	13.6505		80.7179	7.33273	9.0844		87.1436	5.10874	5.86244		92.7428	8.05013	8.68006
316	pos	Aureobasidin A	103.269	12.8882	15.0028		112.815	10.5859	9.3834		91.5386	16.6784	18.22		85.8079	11.064	12.8939		97.7471	4.76073	4.87045		92.9496	10.6035	11.4078		90.103	11.781	13.0751		84.7923	9.36662	11.0466		106.263	15.0508	14.1637		84.6636	10.1652	12.0065		95.585	3.01269	3.15184		88.5813	10.299	11.6266
317	pos	Cyclosporin A	95.7507	10.3379	10.8		106.314	13.3274	12.5359		90.0641	16.8669	18.7277		88.0293	11.8573	13.4697		101.241	4.02395	3.97461		89.2069	11.0107	12.3429		83.125	10.3102	12.4033		94.2642	10.3126	10.9401		88.183	14.5826	16.5367		87.5929	11.9855	13.6832		101.627	4.38551	4.31529		86.423	12.7194	14.7176
318	pos	Emindole SA	88.1257	14.1741	16.1		113.671	7.14235	6.28333		77.5267	15.8719	20.4728		85.0029	12.1673	14.314		103.471	2.78054	2.68726		82.664	11.0924	13.4187		83.145	4.10765	4.94035		93.807	9.16632	9.77147		88.6341	10.0446	11.3327		80.4429	9.76809	12.1429		96.3543	4.19679	4.35559		83.4035	8.72156	10.4571
319	pos	Cyclosporin H	81.6364	12.8833	15.7813		88.0325	5.94776	6.75633		92.7344	14.19	15.3017		81.7507	10.3772	12.6937		96.0221	3.61601	3.76581		85.1952	9.72659	11.4168		76.7985	7.71166	10.0414		86.9736	10.8754	12.5043		88.301	13.3321	15.0984		82.4507	7.82585	9.49155		94.3786	5.05956	5.36092		87.3666	7.04795	8.0671
320	pos	Cyclosporin D	98.0479	9.61066	9.80201		107.4	11.09	10.3259		91.2922	14.6749	16.0747		83.3907	10.0035	11.9959		98.1393	3.39996	3.46443		86.3351	9.19765	10.6534		74.433	6.12364	8.22705		78.18	12.15	15.5411		95.2072	13.6059	14.2909		79.4557	12.2235	15.3841		90.5121	7.60197	8.39883		87.3097	6.84196	7.83643
321	pos	Antibiotic PF 1052	184.52	16.6873	9.04364		207.88	50.6618	24.3707		88.7627	53.3393	60.092														155.475	24.9439	16.0436		173.822	46.8416	26.948		89.4448	53.0692	59.3317		484.171	143.158	29.5677		578.736	205.568	35.5201		86.7866	21.6363	24.9304
322	pos	Deoxyfusapyron	101.569	11.4608	11.2838		116.866	10.5852	9.05755		86.9105	15.6011	17.9508		84.0329	14.5192	17.278		107.329	3.72965	3.47496		82.3497	13.6955	16.6309		91.0441	5.80395	6.37487		106.49	8.32312	7.81587		85.4954	10.1469	11.8684		91.4221	6.88311	7.52893		105.2	2.60562	2.47682		86.9503	6.85351	7.8821
323	pos	Nigericin	99.3757	9.60082	9.66113		109.954	14.4325	13.1		90.3792	17.3342	19.1794		80.1564	10.6242	13.2543		83.8171	3.00296	3.58276		98.3891	11.9467	12.1423		86.836	8.91819	10.2702		82.8738	13.7204	16.5558		104.781	16.3641	15.6174		83.3486	13.9475	16.7339		90.5621	5.00801	5.52991		91.5757	11.7796	12.8633
324	pos	Cereulide	108.853	13.8425	12.7167		113.05	3.80756	3.36803		96.2874	14.3566	14.9101		87.2243	11.4804	13.162		102.725	3.35462	3.26563		86.7027	9.59477	11.0663		76.6623	15.2799	19.9314		97.6941	13.7335	14.0577		78.4718	20.5447	26.181		62.6279	29.6144	47.2863		91.7807	8.97859	9.78266		65.9248	28.7373	43.591
325	pos	Valinomycin	114.66	11.88	10.3611		113.994	8.52234	7.47612		100.584	14.6207	14.5358		90.0936	12.3972	13.7604		100.827	5.37273	5.32865		87.8079	12.6005	14.35		101.722	4.94225	4.85859		112.742	10.2802	9.1184		90.2257	11.4065	12.6422		78.0464	28.7352	36.8181		96.0186	8.55018	8.90471		79.6169	26.0936	32.7739
326	neg	Butenolid	71.3093	4.41295	6.18846		76.9993	5.45126	7.07963		92.6103	7.01359	7.57322		51.2164	3.02983	5.91574		54.2971	3.45898	6.37047		94.5112	5.53543	5.85691		71.8986	6.44247	8.96049		88.7475	8.74103	9.84932		81.0148	10.8587	13.4033		79.8983	7.61344	9.52891		98.455	11.4015	11.5805		79.4529	5.53187	6.96245
327	neg	3-Nitropropionic acid	68.7379	6.97951	10.1538		71.0829	7.74921	10.9017		96.701	10.429	10.7848		51.4271	5.56817	10.8273		61.0593	5.95368	9.75066		84.3013	5.34168	6.33641		54.5368	7.76272	14.2339		68.6884	9.80919	14.2807		79.3974	12.5092	15.7552		75.4907	14.0517	18.6138		96.9221	11.3655	11.7264		77.4681	7.90541	10.2047
328	neg	Moniliformin	48.1958	4.63533	9.6177		117.925	6.69695	5.67899		40.8699	8.14466	19.9283		66.0521	4.74052	7.17693		151.636	4.86567	3.20879		43.5312	2.2231	5.1069		79.4559	8.36124	10.5231		136.083	3.61589	2.65712		58.3877	9.10961	15.6019		82.84	15.28	18.4452		132.66	10.55	7.95266		62.0411	8.59893	13.86
329	neg	Linamarin	40.6121	6.66341	16.4074		94.455	4.73047	5.00818		42.9963	8.1718	19.0058		38.8	1.68	4.3299		78.84	2.56	3.24708		53.81	5.88	10.9273		84.0077	8.23671	9.80471		109.542	2.0402	1.86249		76.6902	8.48563	11.0648		90.6843	9.22546	10.1732		96.8979	8.81978	9.10214		93.5423	2.81198	3.0061
330	neg	Nivalenol	43.1221	2.36572	5.4861		80.67	7.03	8.71452		53.455	7.41738	13.8759		46	3.3	7.17391		80.1	2.6	3.24594		57.5	4.8	8.34783		59.9879	7.60082	12.6706		83.1672	9.11179	10.956		72.1292	11.8658	16.4508		72.9	4.91	6.73525		85.52	6.37	7.44855		85.7748	4.27458	4.9835
331	neg	Patulin	82.83	8.89	10.7328		85.3721	7.00358	8.20358		97.0223	11.3173	11.6647		71.8029	3.94195	5.48997		85.2779	3.31833	3.8912		84.2496	4.39629	5.21817		33.2164	12.6863	38.1929		103.511	4.34084	4.1936		32.0897	13.4084	41.7841		8.35055	8.36158	100.132		92.0586	3.86479	4.19818		9.0274	9.1144	100.964
332	neg	Nivalenol Glucoside	7.70693	2.56393	33.2679		80.39	7.26462	9.03672		9.58692	7.70379	80.3573		11.9	2	16.8067		78.3	4.5	5.74713		15.2	2.2	14.4737		55.1882	7.31882	13.2616		88.537	7.20424	8.13698		62.3335	10.2697	16.4754		75.0529	7.73046	10.3		105.761	12.6392	11.9507		69.9869	3.48694	4.98228
333	neg	Lotaustralin	57.0364	3.33351	5.84453		77.58	6.63	8.54602		73.5195	7.42086	10.0937		46.8479	2.77884	5.93162		77.3364	3.24181	4.19183		60.6402	3.80321	6.27177		92.5673	14.7728	15.95		100.948	9.48114	9.39209		91.6979	17.5536	19.1428		91.79	5.3	5.77405		102.09	4.91	4.80948		89.9301	2.30042	2.55802
334	neg	DON-3-Glucoside	14.7121	1.22762	8.34425		58.935	4.24579	7.20418		24.9633	4.4197	17.7048		17.9371	2.87559	16.0315		61.4643	4.67186	7.60093		29.1723	4.20077	14.3998		83.8714	16.1885	19.3		95.5263	9.99599	10.4641		87.7993	19.026	21.6698		101.676	17.963	17.6669		130.907	17.0344	13.0126		77.4071	5.9609	7.70071
335	neg	Deoxynivalenol	61.0143	9.30353	15.2481		83.95	9.35	11.1376		72.6793	13.1901	18.1483		58.5986	3.76477	6.42469		73.8443	7.51804	10.1809		80.2359	10.4988	13.0849		101.513	13.3338	13.135		99.3643	10.3739	10.4403		102.163	16.894	16.5364		110.463	11.9507	10.8188		120.975	12.8671	10.6362		92.2912	4.46457	4.83748
336	neg	Fusarenon-X	82.8042	14.2131	17.1647		99.5075	6.31032	6.34155		83.214	15.551	18.6879		64.3157	4.55202	7.07762		75.6093	4.49253	5.94177		85.1611	5.30052	6.22411		78.8823	9.68352	12.2759		98.3096	8.82827	8.98007		80.2386	13.1038	16.331		83.7208	6.79768	8.11946		90.6808	6.85014	7.55412		92.4246	5.36389	5.80353
337	neg	Deepoxy-DON	64.895	8.26811	12.7407		80.68	3.31011	4.10276		80.4351	8.90609	11.0724		50.84	3.03728	5.97419		63.2821	3.388	5.3538		80.4527	4.9993	6.21396		80.1191	5.10715	6.37444		85.5216	8.55294	10.0009		93.6829	9.96171	10.6334		66.49	6.57	9.88119		72.57	7.78	10.7207		91.9202	5.15023	5.60294
338	neg	Tetrahydrobostrycin	89.7025	8.17327	9.11153		113.01	12.04	10.6539		79.3757	14.5521	18.3332		43.96	3.82	8.68972		65.59	6.01	9.16298		72.29	4.03	5.57477		136.569	19.8839	14.56		145.792	19.9377	13.6755		93.6741	28.1581	30.0597		109.17	20.65	18.9155		130.42	20.55	15.7568		83.65	7.25	8.66707
339	neg	Dihydroxymellein	104.481	2.6915	2.57608		107.028	13.1488	12.2854		97.6201	13.4215	13.7487		68.2229	4.8845	7.15963		74.3743	4.87023	6.54827		91.8705	5.94302	6.46891		91.6332	14.66	15.9985		108.874	12.6102	11.5824		84.1643	19.3373	22.9757		92.2386	8.57812	9.29992		103.531	3.68287	3.55725		89.0788	7.43602	8.34769
340	neg	Ustusol A	75.2917	8.83964	11.7405		87.5429	11.8619	13.5498		86.0055	14.7934	17.2005		58.8393	3.8808	6.59559		68.7586	4.2339	6.15763		85.7043	5.27819	6.15861		61.5459	8.51862	13.8411		60.5917	8.94933	14.7699		101.575	12.3555	12.1639		82.7	14.1	17.0496		84.575	9.69991	11.469		97.1809	9.2578	9.52636
341	neg	Papyracillic acid A	101.537	2.8526	2.80941		101.803	18.3218	17.9973		99.7389	18.5426	18.5911		93.425	5.30261	5.6758		101.184	5.50035	5.43598		92.6397	7.99025	8.62508		78.427	6.69408	8.53542		91.3058	10.9839	12.0298		85.8948	12.863	14.9753		65.0264	6.02197	9.2608		92.9414	6.06297	6.52343		70.1449	6.91924	9.86422
342	neg	Altersolanol	70.934	5.4508	7.7		99.1425	2.78336	2.80743		71.5475	6.12032	8.5542		80.0221	14.4275	18.0294		103.66	11.9524	11.5304		77.9566	15.4989	19.8815		100.426	13.3371	13.2805		94.975	4.18799	4.40958		105.74	13.9792	13.2204		79.64	13.5356	16.996		118.497	17.6674	14.9096		68.4902	11.9164	17.3987
343	neg	Gibberellic acid	123.714	4.56754	3.69201		131.707	10.3664	7.87079		93.9313	11.328	12.0599		117.271	12.2049	10.4074		145.021	7.38774	5.09424		81.1056	9.65191	11.9004		127.332	13.6817	10.7449		147.284	14.8064	10.0529		86.453	20.1598	23.3188		124.67	12.95	10.3874		139.36	14.04	10.0746		89.562	5.3967	6.02566
344	neg	3-Acetyldeoxynivalenol	75.4	13.97	18.5279		84.8643	6.92623	8.16154		88.8477	15.5927	17.55		52.33	4.88854	9.34175		58.9407	5.81946	9.87342		89.1995	8.64448	9.69117		77.987	5.20497	6.67415		78.6362	9.14479	11.6292		99.1744	10.5223	10.6099		64.105	8.47614	13.2223		65.8457	7.44341	11.3043		97.456	7.97709	8.18532
345	neg	Neoxaline	50.7025	13.3187	26.2684		44.2314	9.67026	21.8629		114.63	16.4591	14.3585		28.7507	4.59419	15.9794		33.1829	5.70358	17.1883		86.8963	4.80828	5.53336		40.0342	11.9823	29.9301		48.3747	14.8765	30.7526		82.7585	19.1019	23.0815		92.4243	13.5737	14.6863		98.3279	11.3807	11.5742		93.842	6.26578	6.67695
346	neg	HC-Toxin	68.68	8.94591	13.03		68.585	6.3385	9.24182		100.139	10.9638	10.9487		37.0386	2.94721	7.95714		44.87	3.60678	8.0383		82.645	4.16676	5.04175		81.4777	12.2926	15.0871		78.8958	12.9166	16.3717		103.273	17.831	17.266		91.8293	13.6715	14.888		100.216	14.6525	14.6209		91.6464	2.65711	2.89931
347	neg	Hydroxycurvularin	130.829	11.282	8.6235		117.86	3.91	3.3175		111.003	11.9403	10.7567		104.729	8.86967	8.4692		115.312	5.71401	4.95525		91.0241	8.68716	9.54381		125.873	10.5533	8.38414		120.94	8.9	7.35902		104.079	13.8052	13.2642		168.643	10.7727	6.3879		178.021	11.1299	6.25203		94.8911	5.79645	6.10853
348	neg	Demethylsulochrin	189.983	18.4273	9.69942		162.05	23.811	14.6936		117.237	30.1086	25.6817		162.386	15.6301	9.62532		173.307	9.21491	5.3171		93.6498	6.8288	7.29185		166.71	23.714	14.2247		171.573	25.2874	14.7385		97.1656	34.667	35.6783		264.493	42.2703	15.9817		280.429	55.662	19.8489		95.2682	6.70046	7.03326
349	neg	Gibepyron D	93.64	10.6331	11.3553		96.88	9.0622	9.35405		96.6557	13.9709	14.4543		85.5429	5.89459	6.8908		93.9636	4.4873	4.77558		91.2405	7.6485	8.38279		94.88	10.9171	11.5062		89.7558	7.06151	7.86747		105.709	13.0018	12.2996		91.1579	8.03205	8.81115		100.714	9.76622	9.69703		90.9315	8.68301	9.54895
350	neg	Agistatin E	109.767	9.78744	8.91659		102.393	6.53003	6.37743		107.201	11.7659	10.9755		92.7979	5.47873	5.90394		90.5986	4.07876	4.50201		102.604	7.31857	7.13286		79.5732	4.84119	6.08395		97.3078	8.87955	9.12522		81.7747	10.1135	12.3676		72.3879	6.87466	9.49698		84.4271	7.04619	8.34589		85.7166	3.14876	3.67345
351	neg	Curvulin	102.63	5.09	4.95956		99.4393	4.31025	4.33455		103.209	6.66981	6.46245		81.5386	6.04862	7.41811		88.6436	2.50028	2.8206		91.9187	5.12873	5.57963		99.35	8.77	8.82738		101.038	8.21586	8.13142		98.3289	12.0172	12.2214		105.214	4.31043	4.09681		109.096	7.44063	6.82028		96.658	4.22897	4.37519
352	neg	Meleagrin	63.8142	13.9323	21.8326		64.0925	9.47886	14.7893		99.5657	16.851	16.9245		87.1693	10.7035	12.279		100.034	6.21559	6.21346		85.4897	8.05828	9.42603		77.545	14.0956	18.1773		70.3472	14.1534	20.1193		110.232	19.975	18.1209		154.85	13.3957	8.65078		154.507	10.3301	6.68586		100.488	9.08092	9.03684
353	neg	Fulvic acid	134.467	13.1296	9.76419		122.425	11.4392	9.34386		109.836	17.4138	15.8544		90.0721	10.9353	12.1406		86.5464	7.38961	8.53832		104.398	12.364	11.8432		99.9659	9.55511	9.55837		115.5	10.228	8.85537		86.5506	13.9968	16.1718		116.407	7.55447	6.48969		122.35	14.3326	11.7144		96.3805	13.3167	13.8168
354	neg	Chloramphenicol	102.784	7.27953	7.08234		106.116	5.9329	5.59098		96.8606	9.391	9.69538		85.8821	5.82737	6.78531		94.8093	4.18546	4.41461		90.5988	5.05089	5.57501		98.855	1.88514	1.90697		105.032	8.54737	8.13786		94.1188	8.75279	9.29973		92.2164	4.40892	4.78106		97.8429	5.03921	5.15031		94.2862	2.05864	2.1834
355	neg	Agistatin B	72.65	13.13	18.073		83	19.5	23.494		87.5301	23.5084	26.8575		33.4841	5.60127	16.7281		42.1789	5.90967	14.011		79.8606	11.4119	14.2898		86.6985	12.4831	14.4		76.9592	7.69487	9.99864		112.655	14.6642	13.0169		71.66	10.3086	14.3855		70.2264	15.6428	22.2748		106.902	29.0238	27.1498
356	neg	Flavipucin	61.75	14.6354	23.7011		88.506	9.88396	11.1676		69.7693	17.6604	25.3125		39.7514	5.46799	13.7554		82.91	3.51008	4.2336		47.8873	5.5237	11.5348		38.047	2.7888	7.32987		102.768	8.56678	8.33604		37.0222	9.00928	24.3348		11.6099	6.93468	59.731		99.1521	5.77322	5.82259		11.7097	7.00987	59.8637
357	neg	Violaceic acid	140.2	5.81685	4.14897		130.65	6.16908	4.72183		107.31	8.47899	7.90143		112.466	11.3728	10.1122		130.186	7.30688	5.61266		86.3199	6.3576	7.36516		92.6605	15.5956	16.83		120.198	19.7449	16.4271		77.0902	25.1612	32.6386		111.714	6.86427	6.14449		129.421	15.1628	11.7158		87.1975	9.28251	10.6454
358	neg	Deoxyaltersolanol	77.3043	6.39775	8.27606		84.3671	10.3304	12.2		91.6284	12.151	13.2612		71.5329	7.25871	10.1474		90.1314	9.96918	11.0607		79.7339	7.16508	8.98624		91.3873	6.74417	7.37976		110.249	11.9182	10.8103		82.8917	13.6941	16.5205		95.0357	11.6318	12.2394		113.57	11.3651	10.0071		83.6576	4.74143	5.66766
359	neg	seco-Sterigmatocystin	113.383	14.7722	13		115.5	12.1458	10.5158		98.167	19.1242	19.4813		121.957	9.09664	7.45888		145.1	6.99802	4.8229		84.1455	6.27401	7.45614		107.008	7.79171	7.28145		108.988	14.7078	13.4949		98.1832	16.6443	16.9523		168.629	8.70309	5.1611		182.193	13.1134	7.19753		92.7471	3.92432	4.2312
360	neg	Kipukasin D	114.514	8.09897	7.07249		118.15	12.69	10.7406		96.9222	15.0542	15.5323		95.0764	7.62367	8.01847		104.826	6.18173	5.89715		90.9403	8.50152	9.34846		109.82	11.609	10.5709		119.26	13.52	11.3366		92.0845	17.8202	19.352		116.664	7.3915	6.33574		120.55	9.46343	7.85021		97.1349	7.40256	7.62091
361	neg	beta-Zearalenol Glucosid	77	6.4	8.31169		96.0414	11.3218	11.7885		80.1737	13.0055	16.2217		69.5029	5.63838	8.11244		93.6507	5.14046	5.48897		74.2239	4.62164	6.22662		87.6291	9.94467	11.3486		93.945	9.34322	9.94541		93.277	13.6452	14.6287		129.593	7.47791	5.77031		141.007	11.3812	8.07136		92.2245	6.2403	6.76643
362	neg	Fellutannine A	74.4629	11.3335	15.2204		105.639	16.949	16.0442		70.488	20.3891	28.9257		68.5336	5.75124	8.39185		78.2993	5.18063	6.61645		87.6538	6.64481	7.58074		107.008	7.79171	7.28		116.448	14.2869	12.2689		91.893	16.2735	17.7092		80.5736	9.4732	11.7572		88.9564	11.1785	12.5662		90.8513	6.32392	6.96074
363	neg	Hydroxysydonic acid	132.767	14.0959	10.6171		123.41	14.36	11.636		107.582	20.1222	18.7041		108.336	10.6672	9.84639		126.229	12.1488	9.62443		86.1422	8.04262	9.33645		106.683	12.5037	11.7205		124.659	8.93213	7.16524		85.5796	15.3664	17.9557		104.49	8.45	8.0869		113.05	11.34	10.031		92.8531	8.26019	8.89597
364	neg	Pseurotin A	104.086	14.967	14.4		104.85	10.8759	10.3728		99.2712	18.5012	18.637		126.294	15.103	11.9585		139.329	13.5638	9.73514		91.494	14.3825	15.7196		142.445	22.0937	15.5103		154.227	19.8403	12.8644		92.3611	29.6947	32.1506		216.921	26.805	12.357		234.964	24.3201	10.3506		92.8511	12.1979	13.137
365	neg	Abscisic acid	144.41	18.5453	12.8421		230.35	35.0841	15.2308		62.6916	39.6841	63.3005														209.578	24.1723	11.5338		180.425	36.7237	20.354		116.158	43.9652	37.8495		95.8414	8.38774	8.75169		98.5014	8.94818	9.08432		98.02	12.3737	12.6236
366	neg	Penicillazaphilone B	86.16	5.22006	6.05856		102.02	13.74	13.4679		84.454	14.6982	17.4038		74.7243	5.7905	7.74916		86.88	7.52524	8.66165		86.3578	7.32964	8.48753		91.3983	8.12126	8.88557		106.008	8.20695	7.74179		86.2181	11.5459	13.3916		89.2079	8.2796	9.28125		91.9179	6.03778	6.56867		97.3313	9.92079	10.1928
367	neg	Alternariol-3-Glucoside	91.281	9.68178	10.6066		118.075	2.65503	2.24859		77.3076	10.0392	12.9861		17.0593	19.2217	112.676		79.7871	7.07387	8.86593		20.11	20.1207	100.053		61.3018	8.87366	14.4754		85.0433	7.33411	8.62397		72.083	11.5122	15.9708		80.935	12.5502	15.5065		107.714	9.28762	8.62246		75.5642	13.0824	17.3129
368	neg	Alternariol-9-Glucoside	88.584	8.98575	10.1438		97.44	12.5989	12.9299		90.9113	15.475	17.0221		16.8099	17.9983	107.07		74.5621	8.34842	11.1966		21.2894	19.5981	92.0559		49.7036	19.7107	39.6564		70.4959	13.3523	18.9405		70.5057	23.8074	33.7667		80.37	10.7649	13.3941		103.54	9.51	9.18486		77.97	9.62	12.3381
369	neg	WIN 68577	70.0236	12.9189	18.4494		82.46	6.25939	7.59082		84.9182	14.3554	16.905		94.78	9.45895	9.9799		121.086	7.30888	6.03612		78.3186	6.66151	8.50565		102.455	9.16521	8.94563		119.341	6.26416	5.24898		85.8505	11.1014	12.9311		116.169	14.3207	12.3275		128.864	21.1729	16.4304		90.8107	6.34998	6.99254
370	neg	Viridol	50.0167	8.65895	17.3121		59.097	6.99135	11.8303		84.6349	11.1291	13.1495		61.5336	4.63445	7.53158		67.3064	5.575	8.28301		91.6131	5.5399	6.04706		79.935	13.6135	17.0307		80.7782	11.2343	13.9076		98.9561	17.6504	17.8366		55.2321	10.6944	19.3627		57.45	11.499	20.0156		95.9058	8.95236	9.33453
371	neg	Dethiosecoemestrin	177.774	51.6344	29.045							51.6344															164.19	39.2664	23.9152
372	neg	Dehydrocurvularin	120.74	11.8516	9.81576		110.11	9.06	8.22814		109.654	14.9179	13.6045		79.06	6.66196	8.42646		96.2764	4.82566	5.01229		82.1284	5.81937	7.08569		87.859	4.39358	5.00072		105.999	12.975	12.2407		82.8868	13.6987	16.527		49.795	7.50324	15.0683		87.7314	6.7099	7.64823		57.1012	10.2348	17.924
373	neg	Methoxycurvularin	135.02	5.82	4.31047		120.85	2.73	2.259		111.725	6.42848	5.75382		108.862	8.98634	8.25479		119.771	5.56437	4.64582		90.8763	5.85472	6.44252		126.054	4.37395	3.46991		121.4	6.21316	5.11792		103.833	7.59834	7.31782		112.118	11.385	10.1545		113.859	11.9045	10.4555		98.5497	3.01911	3.06354
374	neg	Butyrolacton II	130.6	9.90051	7.58078		119.975	5.559	4.63347		108.856	11.3544	10.4307		116.707	9.75929	8.36221		131.05	6.7606	5.1588		89.14	7.05963	7.91971		103.112	7.3814	7.15865		139.208	8.52252	6.12214		74.07	11.2747	15.2217		118.293	12.0084	10.1514		126.007	11.4832	9.11313		94.0918	7.49246	7.96292
375	neg	Altenusin	83.9075	4.21661	5.02531		102.11	2.33218	2.28399		82.1736	4.8186	5.86392		182.071	30.1832	16.5777		120.839	18.9345	15.6693		153.331	30.7677	20.0661		47.1617	6.17623	13.0959		107.595	3.67058	3.41148		43.8326	7.18463	16.3911		51.4186	8.07921	15.7126		86.015	8.64966	10.056		60.2546	10.6546	17.6827
376	neg	Tenuazonic acid	158.696	18.1989	11.4678		195.68	25.5307	13.0472		81.1	31.3531	38.6598		446.258	360.748	80.8385		451.343	268.415	59.4704		88.9483	30.2859	34.0488		181.637	20.0918	11.0615		264.569	37.783	14.281		68.6538	42.7929	62.3315		82.7	50.9	61.5478		90.3	29.3	32.4474		97.5	33.5	34.359
377	neg	Griseophenone C	119.279	5.52896	4.63534		123.3	3.2	2.5953		96.7385	6.38822	6.6036		93.7271	10.4728	11.1737		93.6114	5.94633	6.35214		100.029	8.04834	8.04605		105.847	14.565	13.7604		112.62	11.6595	10.3529		93.9855	18.657	19.8509		104.42	4.79693	4.59389		103.349	7.23219	6.99782		101.293	5.17487	5.10883
378	neg	Terphenyllin	91.01	11.26	12.3723		106.917	9.15782	8.56536		85.1221	14.5139	17.0507		75.9921	11.3792	14.9742		84.6579	8.19697	9.68247		90.1882	13.6258	15.1082		82.1055	7.06436	8.60401		93.9143	11.4972	12.2422		87.4259	13.4941	15.4349		65.59	7.28	11.0993		68.82	10.02	14.5597		96.5619	13.872	14.366
379	neg	Radicicol	118.889	10.779	9.0664		109.74	11.64	10.6069		108.337	15.8643	14.6435		117.864	12.8566	10.908		137.4	5.96928	4.34445		85.6924	7.3586	8.58722		105.197	6.16917	5.86437		104.025	11.4158	10.974		101.127	12.9761	12.8315		148.921	10.5934	7.11342		165.75	11.8664	7.15919		89.9864	5.23105	5.81316
380	neg	Viridicatol	103.59	7.72	7.45246		112.814	8.19419	7.26343		91.8235	11.258	12.2605		98.9079	5.61956	5.68161		111.064	5.73043	5.15956		89.2569	6.6287	7.42654		101.098	3.95212	3.90919		115.947	7.22421	6.23062		87.1935	8.23458	9.44403		104.169	5.24196	5.03215		106.808	8.92497	8.3561		98.3192	11.3632	11.5575
381	neg	Heptelidic acid	94.02	8.92	9.48734		104.07	12.0367	11.5659		90.343	14.9816	16.583		76.7293	8.54917	11.142		107.118	6.48761	6.05652		71.8891	9.47476	13.1797		25.1639	5.03649	20.0148		113.503	10.4306	9.18971		22.1702	11.5829	52.2455		34.8222	27.3821	78.6339		103.544	13.3577	12.9005		35.6156	29.3695	82.4627
382	neg	Alternarian acid	23.4321	9.04747	38.6114		113.9	4.95379	4.34924		20.5726	10.3149	50.139		23.6457	3.88494	16.4298		112.293	6.36631	5.66938		21.244	4.55055	21.4205		17.8947	6.84872	38.2724		117.633	2.10349	1.78817		15.2123	7.16447	47.0967		28	6.77	24.1786		207.21	21.67	10.458		13.77	4	29.0487
383	neg	Quinadoline B	104.709	10.6867	10.2061		110.79	7.97	7.19379		94.5109	13.3314	14.1057		90.505	9.31299	10.29		101.482	9.31291	9.17689		89.7339	11.494	12.809		96.8145	7.67093	7.92332		104.377	11.4014	10.9233		92.755	13.7417	14.8151		83.2179	9.33862	11.2219		89.5207	9.72891	10.8678		93.8495	13.9607	14.8757
384	neg	alpha Zearalenol Glucoside	103.46	8.99	8.68935		108.92	3.9	3.58061		94.9871	9.79949	10.3167		88.8436	9.82944	11.0638		95.3457	4.88517	5.12364		93.0289	7.05794	7.58683		104.578	11.3865	10.888		107.672	12.4857	11.596		97.1265	16.898	17.398		137.207	11.1565	8.13117		151.693	13.4546	8.86965		90.5692	3.47183	3.83335
385	neg	Dihydroinfectopyron	119.3	9.2227	7.73068		110.679	6.44695	5.82493		107.79	11.2526	10.4394		96.9836	6.17193	6.36389		106.929	4.70996	4.40477		90.7334	4.9977	5.50811		118.145	4.12992	3.49562		125.492	10.3769	8.26895		94.1456	11.1685	11.863		79.6107	6.16456	7.74338		83.0879	7.02417	8.4539		95.9483	4.32738	4.51012
386	neg	Cycloechinulin	85.0714	14.317	16.8293		92.3507	11.5909	12.551		92.1178	18.4208	19.997		88.0736	6.02408	6.83983		94.0236	5.57102	5.92513		93.8057	6.01625	6.41352		84.5932	6.89298	8.14839		93.9034	11.359	12.0965		90.0853	13.2869	14.7492		64.8593	9.26388	14.283		69.4343	11.3262	16.3121		94.0231	8.04663	8.55814
387	neg	Methylsulochrin	93.6392	5.55933	5.93697		86.01	10.5323	12.2454		108.87	11.9095	10.9391		84.055	9.9688	11.8598		95.1621	4.14917	4.3601		88.2249	8.45602	9.58462		89.505	4.03647	4.50977		95.1644	8.69058	9.13217		94.0531	9.58223	10.1881		72.4493	6.88779	9.50704		74.6657	8.73495	11.6987		97.2565	2.6491	2.72383
388	neg	Gliocladic acid	106.034	11.429	10.7786		119.3	12.73	10.6706		88.8804	17.1077	19.248		84.7871	6.05591	7.14248		100.68	6.45994	6.41631		84.6031	9.01735	10.6584		105.679	9.30099	8.80116		113.9	4.5	3.95083		92.7823	10.3324	11.1362		87.8586	6.88496	7.83641		98.8686	6.94502	7.0245		88.9919	5.81445	6.53368
389	neg	4-Hydroxyalternariol	137.305	6.00443	4.37306		140.148	9.05189	6.45883		97.9717	10.8623	11.0872		97.9615	9.54421	9.74281		114.377	6.32649	5.53124		85.6753	7.20087	8.40483		38.6286	27.6257	71.5162		138.919	6.47504	4.66103		27.8066	28.3744	102.042		84.2	41.93	49.7981		141.9	17.63	12.4242		59.61	29.09	48.8005
390	neg	Curvularin	108.082	6.99128	6.46847		97.3033	10.9131	11.2156		111.078	12.9605	11.6679		90.9579	7.05377	7.75499		103.439	5.36968	5.19117		87.9232	4.85576	5.52273		104.478	5.9289	5.6748		111.987	5.95938	5.32147		93.2941	8.40631	9.01055		108.6	4.42441	4.07404		114.007	5.79064	5.07919		95.3868	4.29948	4.50742
391	neg	Barceloneic acid	100.654	11.5534	11.4784		113.2	11.0118	9.72775		88.9166	15.9606	17.9501		111.43	13.62	12.2229		136.46	9.74	7.13762		81.93	10.36	12.6449		114.307	13.4969	11.8076		157.117	21.6438	13.7756		72.7531	25.5072	35.06		168.18	44.14	26.2457		214.75	45.69	21.2759		77.6	8.85	11.4046
392	neg	Glyantrypin	83.23	10.17	12.2192		92.529	12.4837	13.4917		89.9502	16.1019	17.9009		83.4721	6.9777	8.35932		92.215	6.29038	6.82143		90.6108	6.19608	6.83813		89.9168	9.80503	10.9046		92.2153	7.29415	7.90992		97.5075	12.2206	12.533		77.1236	9.954	12.9066		80.8	11.5145	14.2507		96.078	9.33269	9.71366
393	neg	Dehydroaustinol	86.0583	6.80129	7.9		81.9493	13.6132	16.6118		105.014	15.2177	14.4911		81.4507	9.1537	11.2383		91.3486	5.38886	5.89922		89.1515	8.18764	9.18396		87.2759	9.10936	10.4374		88.5812	9.19546	10.3808		98.5264	12.9436	13.1372		70.1093	9.6421	13.753		70.7714	10.2283	14.4527		99.4596	7.87604	7.91884
394	neg	Fallacinol	102.474	9.05503	8.83645		94.6614	8.92759	9.43108		108.253	12.716	11.7465		90.6521	8.17274	9.0155		106.53	4.40192	4.1321		85.1298	7.24672	8.51256		92.2533	6.10228	6.61469		99.3125	6.55646	6.60185		92.892	8.95684	9.64221		94.8407	14.4509	15.2371		101.746	16.4033	16.1218		93.474	6.36272	6.80694
395	neg	Aigualomycin D	91.51	8.04	8.78593		101.486	12.8877	12.6989		90.1697	15.19	16.846		84.5007	8.19723	9.70078		96.4421	6.40048	6.6366		87.8278	8.90384	10.1378		92.0217	6.62657	7.20109		96.4475	6.09965	6.32433		95.4111	9.00651	9.43968		78.6386	12.9691	16.4921		86.8	14.8856	17.1493		90.762	4.78914	5.27659
396	neg	Asterric acid	137.329	9.51614	6.92947		129.925	8.93136	6.87424		105.698	13.0509	12.3473		105.574	9.73152	9.2177		123.507	5.50377	4.45624		85.6278	8.59364	10.036		142.273	16.3109	11.4645		166.342	20.3842	12.2544		85.5304	26.1067	30.5233		125.289	14.217	11.3474		140.871	13.799	9.79543		88.9464	5.11568	5.75141
397	neg	Fumiquinazolin Derivat	110.223	9.99956	9.07209		126.192	10.396	8.23825		87.346	14.4245	16.5143		120.271	11.6878	9.71782		159.557	8.7942	5.51163		75.5828	8.2284	10.8866		149.27	15.4823	10.372		184.847	18.2386	9.8669		80.7534	23.9238	29.6258		207.629	44.7886	21.5715		263.579	54.8299	20.8021		78.8598	7.68715	9.74787
398	neg	Neoechinulin A	85.7033	8.21375	9.58394		94.1207	8.71775	9.2623		91.0568	11.9777	13.1541		76.2893	5.75021	7.53738		83.0943	4.47199	5.38183		91.8055	4.71131	5.13183		81.8813	5.73843	7.00824		80.9443	10.65	13.1572		101.157	12.0976	11.9592		56.2686	15.0775	26.7955		59.2914	15.5101	26.1591		94.7775	5.33302	5.62689
399	neg	Griseophenone B	138.583	7.36286	5.31295		110.975	5.24682	4.72793		124.878	9.04107	7.23992		122.911	16.2317	13.206		103.056	8.63867	8.38252		119.705	15.8696	13.2572		105.339	12.6369	11.9965		117.817	4.34703	3.68966		89.4089	13.3637	14.9467		101.994	18.1838	17.8284		97.4321	12.6608	12.9945		104.417	10.6732	10.2217
400	neg	Methylasterric acid	98.63	9.21	9.33793		105.64	3.41	3.22794		93.3643	9.82101	10.519		80.0086	7.79965	9.74852		91.5243	4.30336	4.70187		87.3228	5.87908	6.73258		86.3105	8.72034	10.1035		90.8483	6.3957	7.03997		95.005	10.8143	11.3829		64.7	11.1	17.1561		67.4	12.3	18.2493		95.7	2.9	3.0303
401	neg	Kipukasin B	116.526	10.2978	8.83729		109.246	8.61034	7.88163		106.665	13.4232	12.5845		91.7457	7.90129	8.61216		104.469	3.89737	3.73067		87.8098	6.56812	7.47994		125.028	8.92812	7.14091		131.727	10.0824	7.65401		94.9141	13.4672	14.1889		118.159	16.0397	13.5747		120.946	17.5247	14.4897		97.9522	6.08263	6.20979
402	neg	Ochratoxin alpha	108.103	6.29912	5.82697		117.62	6.6	5.61129		91.9086	9.12354	9.92675		79.4167	6.37863	8.03186		108.217	8.21319	7.58958		73.7	7.8	10.5834		112.903	8.36271	7.407		144.7	4.45937	3.08181		78.0254	9.47739	12.1465		107.6	20	18.5874		152.14	15.79	10.3786		70.7103	8.6247	12.1972
403	neg	Deoxybrevianamid E	105.136	13.0413	12.4042		99.81	4.80833	4.81748		105.337	13.8995	13.1953		85.3693	10.7334	12.5729		88.8664	12.0553	13.5657		97.7913	18.9386	19.3664		99.0095	10.9449	11.0544		102.279	15.1363	14.799		96.8034	18.6788	19.2956		69.2186	11.0503	15.9644		67.3329	10.0064	14.8611		102.616	19.7734	19.2692
404	neg	Altertoxin-I	104.52	9.93	9.50057		106.704	10.2287	9.58602		97.953	14.2559	14.5538		75.6293	5.93386	7.84598		86.5543	5.28369	6.10449		87.3947	4.7456	5.43007		90.0336	7.82741	8.69387		97.0081	11.2284	11.5747		92.8104	13.6874	14.7477		81.09	6.57	8.10211		85.94	7.02	8.16849		94.8347	2.3621	2.49076
405	neg	Alternariolmethylether-glucoside	110.801	5.87177	5.2994		112.433	8.73085	7.76535		98.5479	10.5217	10.6767		30.3007	21.0529	69.4798		93.1986	8.1177	8.71011		31.9241	19.6255	61.4753		86.3727	12.7317	14.74		110.537	11.6031	10.4971		78.1394	17.2258	22.0449		101.381	17.7949	17.5525		132.536	13.1389	9.91346		76.8135	13.2541	17.2549
406	neg	Butyrolacton III	133.414	10.2223	7.66205		129.083	7.81445	6.0538		103.355	12.867	12.4493		115.9	10.1999	8.80063		127.336	6.30001	4.94756		91.056	7.07663	7.77173		128.774	12.3203	9.56		152.867	11.1826	7.31524		84.2395	16.6385	19.7514		137.071	13.8685	10.1177		140.507	13.2735	9.44684		97.8089	8.23012	8.41449
407	neg	Tentoxin	106.325	7.93036	7.4586		100.198	7.33449	7.32003		106.115	10.8021	10.1796		90.1286	5.94526	6.59642		100.246	3.44842	3.43994		89.9629	6.07655	6.7545		95.9282	7.20627	7.51215		104.983	7.04368	6.70934		91.3748	10.0769	11.0281		120.864	3.96399	3.27971		122.95	6.78366	5.51742		98.5256	5.26405	5.34282
408	neg	Drimane 8	102.82	11.5	11.1846		106.5	12.2	11.4554		96.5446	16.7657	17.3658		89.9164	10.8969	12.1189		98.9843	10.6765	10.786		91.9913	16.4302	17.8606		92.01	7.16	7.78176		86.1783	11.141	12.9279		106.767	13.2434	12.404		70.9507	13.6615	19.255		79.39	8.66303	10.912		89.6599	16.6079	18.5232
409	neg	Dihydrocitrinone	117.56	9.19	7.81728		121.814	11.6094	9.53041		96.5076	14.8066	15.3424		92.9593	7.3855	7.94487		110.507	2.30933	2.08976		84.1998	7.49654	8.90327		115.482	15.6253	13.5305		122.854	12.2839	10		86.766	24.2225	27.9171		147.261	36.5965	24.8515		182.714	25.4564	13.9323		79.528	11.9607	15.0396
410	neg	Fumiquinazolin F	102.397	8.06871	7.9		117.06	12.16	10.3878		87.4741	14.5935	16.6832		75.33	10.95	14.536		87.89	7.34	8.35135		85.3426	9.79539	11.4777		95.8318	3.5892	3.74531		91.8182	12.6908	13.8217		104.371	13.1886	12.6362		80.7254	13.6899	16.9586		81.3093	11.4703	14.107		95.6526	9.78796	10.2328
411	neg	Terretonin	107.99	17.99	16.6589		106.169	6.88303	6.48307		101.715	19.2618	18.937		76.9586	10.8798	14.1372		89.9671	5.55869	6.17857		85.3599	8.75986	10.2623		98.1591	11.9061	12.1294		98.449	10.0643	10.2229		99.7055	15.5899	15.6359		74.2057	11.1843	15.072		77.1657	11.4659	14.8587		96.8334	11.7551	12.1395
412	neg	Dihydrochlamydocin	104.22	10.45	10.0269		109.559	9.83655	8.97835		95.1272	14.3513	15.0864		86.9971	6.54806	7.52675		99.1	4.06521	4.10212		87.7274	4.30759	4.9102		90.7955	10.1173	11.143		105.132	13.5577	12.8958		86.3632	16.9166	19.5877		119.6	5.53826	4.63065		128.564	6.77207	5.26746		93.1046	3.19901	3.43593
413	neg	Hypothemycin	103.574	10.0147	9.66907		100.936	14.6796	14.5434		102.614	17.7703	17.3177		89.8429	9.10708	10.1367		96.3121	8.91741	9.25887		93.9103	12.278	13.0741		85.3945	9.90105	11.5945		98.1304	12.5194	12.758		87.0215	15.9614	18.3419		97.7779	8.6431	8.83953		104.647	9.61737	9.19029		94.1595	11.6508	12.3735
414	neg	Isokotanin B	93.8534	8.47698	9.03215		102.499	13.3292	13.0042		91.565	15.7964	17.2516		83.5314	8.80421	10.54		93.1186	7.19787	7.72979		89.9612	9.40877	10.4587		80.9351	7.84148	9.6886		90.6215	11.1948	12.3534		89.3111	13.6679	15.3037		110.896	10.4772	9.44783		115.15	7.96905	6.92058		96.2739	5.62814	5.84597
415	neg	Fellutannine B	101.211	12.8733	12.7192		108.14	7.18927	6.64811		93.5927	14.7447	15.7541		84.1921	7.25488	8.61705		94.7057	6.40497	6.76302		88.9499	5.76237	6.47821		99.1861	2.75848	2.78112		100.001	9.16117	9.16108		99.1852	9.56745	9.64605		92.6464	11.2729	12.1676		96.405	7.23231	7.502		96.128	9.30404	9.6788
416	neg	Fumiquinazolin A	95.6357	14.6704	15.3		107.035	9.85986	9.21184		89.3503	17.6759	19.7827		93.7364	9.20248	9.8174		129.929	6.31865	4.86317		72.1737	6.42368	8.9003		103.7	7.39205	7.12828		123.87	10.9476	8.83797		83.7173	13.2095	15.7787		142.264	14.238	10.0081		162.75	13.1261	8.06517		87.6259	8.0369	9.17183
417	neg	Tryptoquivaline G	128.133	9.80112	7.64916		134.243	12.3592	9.20659		95.4489	15.7738	16.5259		193.663	27.6924	14.2993		227.971	20.149	8.83838		84.7363	6.53297	7.70976		64.0109	32.2912	50.4465		127.005	14.652	11.5366		50.4003	35.4599	70.3566		62.9479	36.959	58.7137		126.757	9.15564	7.22298		48.9912	28.2548	57.6732
418	neg	Berkedrimane B	117.692	7.76125	6.59456		111.452	9.0108	8.08492		105.599	11.8925	11.262		76.5393	11.389	14.8799		85.1679	12.3349	14.483		91.602	18.6576	20.3681		99.1309	11.5849	11.6865		94.8742	7.11867	7.50328		104.487	13.5972	13.0134		78.7843	10.225	12.9785		92.525	15.2981	16.534		87.0849	16.9549	19.4694
419	neg	Secoemestrin C	142.68	18.2324	12.8		135.533	4.38444	3.23495		105.273	18.7522	17.8129														88.141	8.23607	9.34419		103.577	15.132	14.6095		85.0974	17.2282	20.2452
420	neg	Endocrocin	99.2375	5.13945	5.17894		111.9	7.85663	7.02112		88.6841	9.38832	10.5863		51.475	7.33355	14.2468		66.7086	7.91942	11.8717		78.0895	13.8903	17.7877		53.3017	5.50699	10.3317		101.222	6.76195	6.68034		52.6584	8.72072	16.5609		57.6171	5.72013	9.92782		90.8157	8.20013	9.02942		63.6896	6.21338	9.75573
421	neg	beta Zearalenol	107.542	9.11008	8.47118		107.601	12.1703	11.3106		99.9456	15.2023	15.2106		81.8921	10.0471	12.2687		89.55	7.68328	8.57988		91.2879	5.62875	6.16593		90.0327	5.77881	6.41857		92.4266	11.6382	12.5919		97.41	12.994	13.3395		71.0529	10.9944	15.4736		76.6336	10.9339	14.2677		92.7127	5.69706	6.14485
422	neg	Aspercolorin	91.49	6.02	6.57995		104.876	15.2152	14.5078		87.2364	16.3628	18.7569		82.915	7.98508	9.63045		91.8114	7.41712	8.07865		90.6457	9.09038	10.0285		79.47	10.48	13.1874		80.88	13.5453	16.7474		98.2567	17.1262	17.4301		106.85	9.76	9.1343		111.28	10.35	9.30086		96.15	5.3	5.51222
423	neg	Calyxanthone	106.396	6.69247	6.29017		114.6	1.2	1.04712		92.8409	6.7992	7.3235		80.06	7.73	9.65526		105.89	5.81	5.48683		75.7162	7.52837	9.94288		76.42	6.36695	8.33152		80.0942	3.59512	4.48861		95.4127	7.31183	7.66337		78.57	6.9	8.78198		113.957	5.0637	4.44352		68.81	4.69	6.81587
424	neg	Cladosporin	109.909	9.31337	8.47374		108.337	7.98218	7.3679		101.45	12.266	12.0906		81.5593	7.84021	9.6129		94.6136	5.96271	6.30217		86.0948	4.20885	4.88863		96.6	4.20368	4.35164		103.444	8.06974	7.80105		93.3835	9.099	9.74368		79.415	10.8697	13.6872		88.2686	7.23759	8.19951		89.7044	6.80987	7.59146
425	neg	Chrodrimanin	102.41	8.95	8.73938		96.8721	14.1156	14.5714		105.273	18.7522	17.8129		79.58	9.56	12.0131		96.65	5.76	5.95965		82.34	8.25	10.0194		103.899	4.07375	3.92089		98.6464	13.5962	13.7828		105.324	14.1934	13.4759		95.9779	9.96237	10.3799		88.4186	6.19495	7.00639		108.913	12.8528	11.801
426	neg	Aspergillicin Derivative	105.801	6.21168	5.87111		106.655	15.0937	14.1519		99.1991	16.3219	16.4537		83.695	9.72989	11.6254		95.5893	4.14097	4.33205		87.584	9.72245	11.1007		85.1764	4.78815	5.62145		96.545	9.88522	10.239		88.2245	10.9838	12.4498		77.6471	11.1197	14.3208		84.7293	11.7795	13.9025		92.1697	10.4904	11.3817
427	neg	Phomalone	109.186	3.65382	3.34643		114.407	7.61569	6.65665		95.4361	8.44684	8.85078		86.7507	7.21949	8.32211		101.08	4.00632	3.96352		85.762	5.29641	6.1757		90.8777	10.3128	11.348		108.815	7.03289	6.46316		83.5158	12.4826	14.9464		68.8529	21.1096	30.6589		97.0543	6.7455	6.95023		70.0888	18.0333	25.7292
428	neg	Alternariol	104.011	12.1738	11.7043		106.762	13.7072	12.8391		97.4239	18.3327	18.8175		85.9071	7.96159	9.26767		88.6579	5.33037	6.01229		96.8369	5.69487	5.88089		86.4055	7.35074	8.50725		89.5537	8.94116	9.98413		96.4845	11.5749	11.9966		45.9186	20.5725	44.8022		79.0271	14.3052	18.1016		57.6415	21.2418	36.8515
429	neg	Dichlormethylasterric acid	127.057	9.25462	7.28383		126.325	8.36348	6.6206		100.58	12.4738	12.4019		90.6307	9.06432	10.0014		107.343	3.68567	3.43355		84.33	6.51104	7.7209		90.4617	20.9623	23.17		114.082	8.91014	7.81029		79.2952	22.7774	28.7248		61.22	30.08	49.1343		97.78	13.52	13.827		57.64	21.27	36.9015
430	neg	Terretonin F Derivat	103.409	8.87522	8.58268		106.821	7.30983	6.84308		96.8057	11.498	11.8774		76.795	10.2271	13.3174		85.3793	7.08667	8.30022		90.2709	12.1687	13.4802		76.775	7.71224	10.0453		100.076	8.92965	8.9229		76.717	11.799	15.38		66.2614	15.6721	23.6519		82.25	8.71573	10.5966		79.9673	13.9402	17.4324
431	neg	Quinadoline A	108.502	10.6449	9.8		108.829	14.144	12.9966		99.7001	17.7021	17.7554		97.1086	6.80941	7.01217		112.383	7.85112	6.98605		86.7698	8.41325	9.69606		85.1205	9.95061	11.69		101.692	9.37739	9.22132		83.7038	13.673	16.3349		109.797	10.1035	9.20194		127.2	13.3357	10.4841		86.7929	8.35208	9.62301
432	neg	Xanthomegnin	77.835	27.1326	34.8591		113.575	10.2014	8.98211		68.5318	28.987	42.2972		60.8786	12.7568	20.9544		68.1207	21.7637	31.9487		94.7161	25.2406	26.6487		58.483	11.8958	20.3406		119.586	9.70549	8.11592		48.9046	15.3527	31.3932		26.0194	16.8062	64.591		54.4118	32.4412	59.6216		57.2328	39.8185	69.5728
433	neg	Penicillide	115.093	2.43427	2.11505		114.72	11.75	10.2423		100.325	11.9995	11.9606		90.4886	11.9853	13.2451		102.653	10.682	10.4059		88.9595	14.2084	15.9718		96.03	10.8765	11.3262		106.2	14.28	13.4463		90.4237	17.9504	19.8514		71.3793	17.6718	24.7576		89.6579	9.1264	10.1791		79.0406	15.0025	18.9808
434	neg	Fusarin C	101.677	9.98606	9.8		109.39	12.9238	11.8144		92.9492	16.3324	17.5713		90.9343	10.1704	11.1843		111.499	11.7344	10.5243		82.0959	10.1414	12.3531		83.5455	12.4689	14.9246		96.26	10.5253	10.9343		86.7915	16.3173	18.8006		82.8343	19.2894	23.2868		121.381	21.1438	17.4194		69.4683	16.9974	24.4679
435	neg	Atlantinon A	130.525	11.4398	8.76446		120.3	4.32512	3.59528		108.5	12.2301	11.272		180.836	23.7467	13.1317		150.629	7.70019	5.11204		120.214	15.643	13.0126		91.2267	5.78152	6.33754		122.442	3.84648	3.14148		74.5062	6.94416	9.32025		69.7221	40.6303	58.2746		106.889	16.3904	15.3341		63.1274	33.6762	53.3464
436	neg	Drimane 6	100.93	7.37	7.30209		110.327	8.94916	8.11148		91.4825	11.5933	12.6727		86.6314	9.46401	10.9244		99.5764	4.88499	4.90577		86.8593	6.5373	7.52631		78.8077	13.1133	16.6396		97.7841	9.15606	9.36		80.5936	15.9935	19.8446		58.2193	17.2251	29.5867		78.8893	10.0838	12.7823		73.0497	16.5211	22.6162
437	neg	Butyrolacton I	136.04	14.42	10.5998		136.183	7.5258	5.52623		99.8947	16.2657	16.2829		100.955	7.7924	7.71868		118.243	6.11212	5.16912		85.5859	7.90961	9.24172		145.125	11.0823	7.63636		153.3	8.40851	5.485		94.6673	13.9111	14.6948		130.74	11.03	8.43659		145.9	8.5	5.82591		90.0619	11.5362	12.8091
438	neg	Tryptoquialanine Derivat	111.549	7.11446	6.37786		127.418	12.7891	10.0371		87.5456	14.6348	16.7167		96.7964	9.97809	10.3083		111.229	6.42512	5.7765		87.0534	7.57589	8.70258		79.808	11.0919	13.89		106.645	8.78909	8.24142		74.835	14.1519	18.9109		81.4871	34.8017	42.7082		126.438	16.8278	13.3091		63.0489	21.2889	33.7656
439	neg	Okaramine D	117.39	12.27	10.4523		134.26	8.7	6.47996		87.4348	15.0414	17.203		101.199	9.71913	9.60395		120.357	3.64918	3.03196		84.1293	8.16013	9.69951		115.499	9.78494	11.88		118.356	15.3944	13.0069		97.5861	18.241	18.6922		117.314	36.8809	31.4377		166.071	12.8663	7.74743		70.416	20.7202	29.4254
440	neg	NG 012	128.75	7.39	5.73981		123.175	4.22167	3.42738		104.526	8.51085	8.14232		91.5929	9.27476	10.1261		109.443	4.2317	3.86658		83.6766	7.62254	9.10952		108.241	7.28764	6.73277		131.283	3.13635	2.38899		82.4487	7.93387	9.6228		95.1386	13.3649	14.0479		111.944	8.89161	7.94294		85.0973	10.9119	12.8229
441	neg	Chaetocin	123.3	12.4255	10.1		129.521	10.8758	8.39692		95.1966	16.5129	17.3461		80.9686	8.8652	10.9489		102.721	15.5285	15.1171		80.702	16.064	19.9053		99.9836	13.8515	13.9		110.624	10.6099	9.59092		90.3814	17.448	19.3049		87.5614	16.8	19.1865		114.319	18.5884	16.2602		77.7971	16.2065	20.8318
442	neg	Terrecyclic acid	104.51	11.9107	11.3967		108.998	13.8157	12.6752		95.8826	18.2411	19.0244		77.795	7.3588	9.45922		104.733	5.35523	5.11323		74.2568	5.60131	7.54316		44.7123	6.69677	14.9775		124.63	11.382	9.13266		35.876	13.206	36.81		29.7257	9.02306	30.3544		104.856	4.56277	4.35147		28.3419	8.53901	30.1286
443	neg	Geodin	114.879	10.4354	9.08381		135.94	18.258	13.4309		84.5068	21.0298	24.8853		99.95	15.9	15.908		131.66	8.71	6.61552		76.2	13.08	17.1654		28.9073	9.85466	34.0906		122.074	25.646	21.0086		23.6802	27.4742	116.022		12.6379	7.87686	62.3273		140.42	27.2626	19.415		8.03185	4.84986	60.3829
444	neg	Citreohybridinol	119.975	2.84532	2.37159		104.575	1.90853	1.82504		114.726	3.42613	2.98635		125.914	10.4648	8.31105		96.5686	3.84326	3.97982		130.536	11.5294	8.83238		104.518	3.5244	3.37204		104.808	2.58885	2.4701		99.7241	4.37305	4.38515		78.4093	10.3821	13.2409		87.1086	4.88718	5.61044		89.8192	9.10625	10.1384
445	neg	Unugisin E	95.5464	12.3347	12.9097		96.7061	14.3102	14.7976		98.8008	18.8925	19.1218		84.95	7.55	8.88758		99.53	4.41	4.43082		85.2001	5.52654	6.48654		88,51720279+AB47772028	7.02977	7.9417		109.453	10.3526	9.45852		80.8727	12.5137	15.4734		83.7815	16.7272	19.9653		100.923	14.8475	14.7117		81.0885	12.4983	15.4132
446	neg	Dichlordiaportin	116.875	4.94056	4.22722		101.825	1.90153	1.86745		114.78	5.29386	4.61217		76.3086	10.8813	14.2595		91.2793	5.31736	5.82537		83.7499	11.9228	14.2362		99.235	4.08487	4.11636		99.2517	8.1933	8.25508		99.9832	9.15513	9.15667		81.0329	11.322	13.9722		84.5486	8.24549	9.75237		95.7946	8.73904	9.12268
447	neg	DihydroxyZONdimethylether	108.631	3.60987	3.32307		117.033	9.05283	7.73525		92.8203	9.74602	10.4999		88.565	6.66438	7.52485		96.9371	7.6802	7.92287		91.8853	10.1171	11.0106		92.4232	6.38682	6.9104		99.685	12.0442	12.0822		92.7152	13.6328	14.704		83.6436	8.3326	9.96203		95.8479	8.5349	8.90463		87.4176	6.91349	7.90858
448	neg	Zearalenon-14-Sulfat	120.279	8.50261	7.0691		118.6	6.66	5.61551		101.415	10.8005	10.6497		93.0436	11.8003	12.6825		110.829	5.39835	4.8709		83.7932	8.1504	9.7268		97.3386	9.81603	10.0844		120.313	12.0499	10.0155		80.9048	15.542	19.2103		99.09	9.64	9.72853		134.86	8.5	6.30283		73.6621	4.73329	6.42568
449	neg	Amidepsin B	119.986	10.003	8.33686		113.07	14.81	13.0981		106.116	17.8717	16.8416		87.9286	13.012	14.7984		109.595	9.76549	8.91052		80.7654	13.4071	16.6		102.785	7.92107	7.70641		109.24	11.17	10.2252		94.0914	13.6935	14.5534		79.0579	8.0022	10.122		90.1621	7.86856	8.72712		88.1086	10.121	11.487
450	neg	Citreorosein	116.543	4.09947	3.51757		118.54	6.67	5.62679		98.3152	7.82908	7.96325		87.0843	7.25434	8.33025		101.128	4.10532	4.05954		86.0743	5.74102	6.66984		92.0455	6.35565	6.9049		97.7656	10.9117	11.1611		94.1491	12.6278	13.4125		99.6479	10.5067	10.5439		112.821	4.15066	3.67896		88.3337	8.87225	10.044
451	neg	Prelaptin	108	12.29	11.3796		100.623	14.5483	14.4582		107.331	19.0446	17.7438		82.6471	6.06313	7.33616		82.6514	5.89256	7.12942		100.44	9.79168	9.7488		102.026	8.9276	8.75029		95.8108	8.85979	9.24718		106.487	12.5777	11.8114		87.5264	6.07496	6.94071		89.7993	7.95138	8.85462		98.5287	14.2385	14.4511
452	neg	Andrastin B	125.276	13.0687	10.4319		123.725	3.98863	3.22379		101.254	13.6638	13.4946		145.4	20.023	13.771		154.664	9.75615	6.30795		94.2249	13.0151	13.8128		93.4523	10.9362	11.7024		124.242	3.2546	2.61957		75.2181	11.4102	15.1695		73.5	41.15	55.9864		91.21	37.64	41.2674		80.96	33	40.7609
453	neg	Citrinin	55.6325	7.67472	13.7954		163.3	1.86548	1.14236		34.0677	7.89818	23.1838		58.01	5.01665	8.6479		178.229	15.8595	8.89838		32.958	2.15146	6.52788		43.8808	13.5262	30.825		191.525	20.5262	10.7172		22.9113	24.5822	107.293		27.7373	13.7241	49.4788		147.264	17.7458	12.0503		18.7038	9.24722	49.4404
454	neg	alpha Zearalenol	104.356	6.14075	5.88444		105.475	6.85278	6.49707		98.9388	9.2016	9.3003		88.84	9.83	11.0648		95.35	4.89	5.12847		93.03	7.06	7.58895		97.33	9.69576	9.96174		99.1072	8.21385	8.28785		98.2068	12.7073	12.9393		71.0707	13.3702	18.8126		80.7836	7.03973	8.71431		87.4838	11.329	12.9498
455	neg	Hydroxycarnequinazolin A	117.093	5.05588	4.31784		115.41	7.27	6.29928		101.458	8.85522	8.72795		89.2357	9.16802	10.2739		102.416	5.23673	5.11317		87.2418	8.97599	10.2886		110.668	3.82441	3.45575		114.341	7.68141	6.71801		96.7882	8.5808	8.86555		88.2386	7.77276	8.8088		94.1864	4.94361	5.24875		93.6616	6.14776	6.56379
456	neg	Isochromophilone VI	100.37	14.4552	14.4019		103.317	12.3935	11.9956		97.1471	19.0408	19.6		92.06	13.08	14.2081		99.2	5.62	5.66532		92.91	12.81	13.7875		102.67	6.21395	6.05232		101.416	9.43448	9.30276		101.237	11.297	11.159		89.345	15.7068	17.5799		99.4486	8.0757	8.12047		90.7636	19.3338	21.3013
457	neg	Citreohybriddione	108.2	7.11102	6.57211		101.323	12.6112	12.4466		106.788	14.4778	13.5576		85.3171	10.5588	12.3759		99.1943	8.41539	8.48375		86.6302	13.0842	15.1035		110.082	9.35881	8.5017		102.213	7.17137	7.01608		107.698	11.7905	10.9477		128.057	16.2012	12.6515		108.452	9.44493	8.70884		118.857	17.6092	14.8154
458	neg	Pinselin	116.375	1.83371	1.57569		105.4	3.67967	3.49115		110.413	4.11127	3.72354		82.125	9.03816	11.0054		95.2864	4.57952	4.80605		86.1027	7.368	8.55722		97.4608	6.83703	7.01515		99.6808	5.25401	5.27083		97.7729	8.62262	8.81903		81.0993	8.81364	10.8677		87.01	7.4981	8.61752		93.1209	4.4805	4.81148
459	neg	Zearalenone	109.719	7.09007	6.46201		114.62	11.15	9.7278		95.7244	13.2133	13.8035		81.8557	10.1205	12.3638		96.5036	4.35056	4.50818		84.7648	9.07926	10.7111		100.098	3.15438	3.15129		108.388	11.1458	10.2832		92.3516	11.5835	12.5429		85.015	8.80151	10.3529		94.9693	10.6606	11.2253		89.9186	7.91157	8.79859
460	neg	Cercosporamide	129.6	12.2464	9.44941		134.529	2.36641	1.75904		96.3364	12.473	12.9473		102.154	10.2681	10.0516		119.457	4.68446	3.92146		85.4888	7.45844	8.72447		108.511	13.9562	12.8616		124.281	13.0188	10.4753		87.3108	19.0857	21.8595		128.593	10.6218	8.26001		147.45	12.9463	8.7801		87.3208	3.83354	4.39018
461	neg	Sydonic acid	118.35	7.20667	6.08929		118.36	7.17	6.05779		99.9916	10.1659	10.1667		90.56	8.45895	9.34071		104.703	4.01839	3.8379		86.4512	6.67722	7.72368		107.141	2.67421	2.49598		111.583	8.97497	8.0433		96.0189	9.3649	9.75319		95.2307	2.63625	2.76827		101.979	3.39483	3.32894		93.4787	4.03587	4.31742
462	neg	Unguinol	112.54	3.39	3.01226		111.75	0.732575	0.655548		100.707	3.46825	3.44391		92.7429	12.2154	13.1713		110.893	4.2554	3.8374		83.5812	9.90696	11.8531		104.35	2.96	2.83661		109.842	2.82638	2.57314		95.0004	4.09268	4.30807		92.6093	5.05161	5.45476		98.6929	5.05137	5.11828		93.8741	3.27488	3.48859
463	neg	Cinereanin	115.33	6.69	5.80075		110.98	5.04	4.54136		103.92	8.37602	8.06009		92.3593	7.99563	8.6571		105.443	5.60435	5.31506		87.5865	5.65053	6.45137		104.482	2.81988	2.69892		107.427	4.40811	4.10337		97.2586	5.23289	5.38039		89.4671	5.17811	5.78773		96.08	7.27406	7.57084		93.4468	6.74551	7.21856
464	neg	Malformin C	102.554	13.5819	13.2436		116.571	12.7031	10.8973		86.2042	18.5041	21.4654		83.665	8.54529	10.2137		97.9571	6.76077	6.90176		85.689	9.56789	11.1658		98.775	7.40561	7.49746		121.416	9.93847	8.1855		81.3528	12.3942	15.2351		108.274	8.03614	7.42207		120.436	8.13989	6.7587		89.9804	4.65823	5.17694
465	neg	Malformin A	109.169	15.0765	13.8		119.574	13.7177	14.8823		98.8694	20.1921	20.4229		88.7271	8.30266	9.35752		100.759	3.39424	3.36866		88.0579	7.75582	8.80764		108.858	3.11391	2.86051		131.51	14.0603	10.6914		82.7757	14.401	17.3976		129.936	7.54806	5.80907		140.121	6.6	4.7102		92.7965	4.46339	4.80987
466	neg	Norlichexanthone	109.223	14.8763	13.6201		115.979	7.08754	6.11108		94.175	16.4784	17.4976		80.6279	7.05266	8.74717		98.25	5.10108	5.19193		82.0837	5.9248	7.21799		89.6091	9.81743	10.9558		101.079	6.7636	6.69138		88.6522	11.9218	13.4478		87.3129	14.3086	16.3877		107.002	5.18999	4.85036		81.3967	11.3208	13.9081
467	neg	Atroventinmethylether	741.999	205.752	27.7294		366.954	10.6527	2.90302		202.205	206.028	101.89		1238	110	8.8853		291.7	19.4	6.65067		424	25.1	5.91981		99.9223	87.2655	87.3334		298.596	50.2363	16.8242		33.464	100.692	300.897		700	399	57		586	310	52.901		70.1284	44.0424	62.8025
468	neg	Isochromophilon IX	108.737	9.76824	8.98335		116.014	8.57432	7.39074		93.7274	12.9976	13.8674		103.06	14.0076	13.5917		116.25	5.56455	4.78671		88.5634	10.1897	11.5056		114.927	5.73853	4.99318		120.481	9.22579	7.65745		95.3902	10.8649	11.39		111.436	5.91434	5.3074		113.614	5.76873	5.07747		98.1855	5.0078	5.10035
469	neg	Trichotetronin	145	12.8761	8.88005		123.475	12.1881	9.87088		117.433	17.7297	15.0978		192.7	30.1	15.6201		97.3	8.4	8.63309		199.9	38.5	19.2596		132.575	3.43973	2.59455		136.65	7.5395	5.51738		97.0179	8.28708	8.54181		74.805	5.67927	7.5921		88.2221	5.54592	6.28631		85.0233	7.50931	8.83207
470	neg	Rugulosin	142.779	23.6195	16.5		157.593	27.4583	17.4		90.5996	36.2194	39.9774		177.36	14.9	8.40099		197.97	19.36	9.77926		89.69	7.6	8.47363		104.003	51.8756	49.8789		142.815	37.6448	26.3591		72.8237	64.0953	88.0144		86.21	50.79	58.9143		123.68	37.8	30.5627		72.13	42.45	58.8521
471	neg	Chlorocitreorosein	117.44	9.17	7.80824		127.63	9.63	7.54525		92.016	13.2976	14.4514		90.6671	7.92372	8.73935		110.643	5.20631	4.70551		81.904	5.2567	6.41813		86.1486	6.71087	7.78988		98.9794	9.96663	10.0694		87.037	12.0154	13.8049		81.38	8.18005	10.0517		97.0593	7.30875	7.5302		83.9367	6.7023	7.98494
472	neg	Geldanamycin	85.4021	10.5413	12.3431		97.01	8.28297	8.53826		88.0344	13.4062	15.2284		67.4407	6.58069	9.75774		70.8479	6.81925	9.62521		95.2967	4.95333	5.1978		75.4727	10.4601	13.8594		83.7767	10.0769	12.0283		90.088	14.5244	16.1224		69.24	9.54	13.7782		85.49	9.9	11.5803		81.6706	12.9903	15.9057
473	neg	Iso-Rhodoptilometrin	112.938	8.11577	7.18605		116.32	3.17	2.72524		97.0924	8.7129	8.97382		103.001	10.7243	10.4118		121.343	4.57867	3.77333		84.7959	6.9605	8.20854		95.1091	11.2906	11.8713		100.29	9.40524	9.37802		94.8338	14.6948	15.4953		114.129	8.12758	7.12143		123.393	5.70997	4.62747		92.4986	5.14221	5.55923
474	neg	Okaramine B	124.875	2.87562	2.3028		113.225	6.28563	5.55145		110.289	6.91219	6.26733		115.403	15.3768	13.3244		142.929	9.48906	6.63902		80.7322	8.73222	10.8163		106.222	9.68447	9.11716		104.315	9.03916	8.66526		101.829	13.2475	13.0096		121.35	14.1185	11.6345		132.629	14.0323	10.5802		91.5759	5.78972	6.32232
475	neg	Rubellin D	129.264	7.36307	5.69613		130.94	15.77	12.0437		98.7202	17.4042	17.6299		96.5593	11.9814	12.4084		113.921	4.23033	3.71337		84.6798	9.21187	10.8785		118.56	4.60451	3.8837		123.36	9.0591	7.34362		96.1089	10.1621	10.5735		98.7729	6.43462	6.51456		107.107	4.7318	4.41782		92.3329	6.45043	6.98606
476	neg	Alternariolmethylether	113.664	3.05545	2.68813		117.921	8.55891	7.25814		96.3898	9.08794	9.42832		87.5971	8.72846	9.96431		94.86	3.75995	3.96368		92.2155	6.55716	7.11069		99.2214	8.5278	8.59472		105.822	9.5172	8.99358		93.7623	12.7789	13.629		106.659	11.7535	11.0196		110.529	7.10118	6.42471		96.3536	6.82422	7.08248
477	neg	semi-Vioxanthin	129.781	11.6678	8.99042							11.6678			55.5807	17.4732	31.4376		60.9109	24.6704	40.5024		126.519	115.915	91.6186		109.454	8.57786	7.83697
478	neg	Sclerotioramin	88.8208	12.1192	13.6445		110.493	8.04003	7.27651		80.386	14.5436	18.0922		70.0121	8.61005	12.2979		102.861	5.41983	5.2691		67.9239	5.83749	8.59417		59.0318	8.10724	13.7337		99.8416	9.55029	9.56544		59.1255	12.5274	21.1878		42.4557	7.51419	17.6989		81.5993	14.8769	18.2317		53.4864	11.9232	22.292
479	neg	Penigequinolone A	113.65	5.43029	4.8		115.042	6.12392	5.32		98.7903	8.18477	8.28499		105.3	17.26	16.3913		125.31	5.71	4.5567		84.06	13.2	15.7031		90.8582	13.3132	14.7		97.2296	10.8314	11.14		93.447	17.1628	18.3663		247.2	48.311	19.5433		257.079	53.5095	20.8144		97.497	15.442	15.8384
480	neg	Sphingofungin D	116.63	5.96	5.11018		128.142	13.698	10.6898		91.0165	14.9385	16.4129		97.4757	9.78023	10.0335		114.993	7.41594	6.44904		85.0185	9.23793	10.8658		95.4073	10.7577	11.2755		113.47	9.91628	8.7391		84.0813	14.6308	17.4008		217.51	36.84	16.9372		239.94	51.68	21.5387		92.0343	12.2555	13.3163
481	neg	Asperphenamate	119.6	15.3929	12.3867		117.36	10.206	8.7		101.909	18.469	18.1231		77.5071	13.5352	17.4632		95.2871	7.83821	8.22589		81.299	11.7287	14.4266		111.793	5.7615	5.15373		120.749	7.6869	6.36602		92.5829	9.60642	10.376		131.783	14.7644	11.2036		139.583	13.9219	9.97391		95.1142	13.5413	14.2369
482	neg	Apicidin	112.25	3.04	2.70824		111.818	10.468	9.4		100.386	10.9005	10.8586		94.8764	13.8165	14.5627		116.057	5.9566	5.13247		81.7675	11.3354	13.8629		113.94	7.3	6.40688		116.346	10.1212	8.69924		97.9322	12.4791	12.7426		126.117	8.26359	6.55234		137.983	8.47529	6.14226		91.5086	5.07037	5.54086
483	neg	Austocystin D	124.779	7.18906	5.76146		132.82	14.91	11.2257		93.9456	16.5527	17.6194		88.2629	11.5469	13.0824		102.596	4.99742	4.87095		86.1171	10.9569	12.7233		111.96	5.84785	5.22316		111.911	11.2724	10.0727		100.044	12.699	12.6934		227.164	91.6218	40.3328		228.786	95.665	41.8142		100.975	16.4853	16.3262
484	neg	2-Chlorunguinol	123.9	7.75362	6.25797		134.336	15.8294	11.7834		92.2316	17.6263	19.1109		94.8557	14.0475	14.8093		113.971	3.89545	3.41792		83.1084	10.8097	13.0068		100.786	8.87831	8.80904		117.015	12.2367	10.4573		86.1309	15.1182	17.5526		83.16	9.75	11.7244		93.5	11.9	12.7273		89.2768	6.43198	7.20454
485	neg	Folipastin	119.475	6.96198	5.82714		110.3	3.59629	3.26047		108.318	7.83597	7.23422		92.4057	14.4575	15.6457		108.329	4.0273	3.71767		85.2125	12.0556	14.1477		103.17	5.22146	5.06102		108.567	4.18541	3.85515		95.0292	6.69188	7.04192		110.646	15.9392	14.4056		117.813	13.7665	11.685		94.2679	11.9517	12.6785
486	neg	KO 143	93.3257	14.3404	15.4		108.647	10.9176	10		85.898	18.0234	20.9823		92.5671	14.5241	15.6903		102.57	9.49304	9.25519		90.9041	16.0826	17.6919		108.356	8.92641	8.23801		109.283	4.76146	4.357		99.1521	10.1169	10.2034		147.939	51.6699	34.9266		160.414	49.4105	30.8018		93.904	23.4968	25.0221
487	neg	Andrastin A	125.029	6.0421	4.83257		114.275	4.43821	3.8838		109.41	7.49698	6.85217		151.707	21.3823	14.0944		127.429	5.936	4.65829		119.088	15.8853	13.3392		100.929	10.1864	10.0927		110.092	10.1524	9.22177		91.6771	14.3818	15.6874		48.7	38.6	79.2608		68.2	26.3	38.563		73.4	31.8	43.3243
488	neg	Fumonisin A1 Vorstufe	119.416	6.00247	5.02651		114.4	13.23	11.5647		104.385	14.528	13.9177		103.65	14.3536	13.8481		120.507	6.34331	5.26385		86.1434	11.7068	13.5899		131.355	16.0761	12.23		122.603	15.8171	12.9011		107.138	22.5527	21.0501		539.25	150.965	27.9954		524.079	211.11	40.2821		108.821	22.5104	20.6858
489	neg	Helvolic acid	121.469	8.60883	7.08725		116.68	12.6554	10.8		104.105	15.3059	14.7025		93.2893	12.9676	13.9004		108.387	5.74692	5.30222		86.1341	11.3423	13.1682		123.427	8.10427	6.56603		123.525	12.4011	10.0394		99.9209	14.8144	14.8261		152.029	30.92	20.3383		156.079	35.1239	22.504		98.0029	6.4199	6.55072
490	neg	Ternatin	104.4	12.94	12.3946		111.564	7.59587	6.8		93.5783	15.0047	16.0344		84.7429	11.6599	13.7592		100.573	6.11421	6.07938		84.0367	7.84322	9.33308		95.8945	9.80698	10.2268		104.514	9.06369	8.67225		91.7531	13.3539	14.5542		173.721	30.8145	17.7379		188.664	28.9768	15.3589		92.3403	11.7336	12.7069
491	neg	Chaetoviridin A	101.361	16.0091	15.7941		108.225	1.87328	1.73091		93.6577	16.1183	17.2098		47.18	13.36	28.3171		117.01	15.18	12.9733		40.12	9.48	23.6291		7.08646	3.45766	48.7925		105.435	5.15717	4.89133		6.72116	6.20901	92.38		5.60821	6.21043	110.738		116.848	25.9356	22.1961		5.2663	6.4115	121.746
492	neg	Dihydrotrichotetronin	136.207	7.32312	5.37646		120.87	7.83	6.47803		112.689	10.7209	9.51368		176.636	24.1791	13.6887		90.3921	5.80791	6.42523		196.495	31.5506	16.0567		130.523	7.2694	5.56945		128.5	1.9	1.4786		101.574	7.5136	7.39716		49.7764	8.65428	17.3863		53.8557	10.9351	20.3045		93.1797	6.93734	7.44512
493	neg	Cercosporin	126.76	7.68	6.05869		132.31	11.2	8.46497		95.8053	13.5802	14.1748		91.9236	9.67999	10.5305		106.727	5.92227	5.54898		86.2685	9.44988	10.954		122.332	7.64949	6.25306		130.35	14.0436	10.7738		93.8487	15.9918	17.04		132.034	31.969	24.2127		148.264	32.5596	21.9605		88.972	7.90186	8.88129
494	neg	Atpenin A5	111.907	6.09337	5.44502		110.02	3.32	3.01763		101.715	6.93913	6.82211		98.1229	13.1399	13.3913		108.893	3.15508	2.89742		90.0083	10.7421	11.9346		104.58	3.70307	3.54089		108.15	7.76	7.17522		96.699	8.59827	8.89179		73.3693	8.30513	11.3196		83.4493	10.0269	12.0155		88.3378	7.52011	8.5129
495	neg	Nidurufin	90.44	13.2398	14.6		105.344	12.7767	12.1285		85.8518	18.3994	21.4315		75.18	8.68015	11.5458		91.8307	3.68851	4.01664		81.7971	7.97691	9.75206		79.5968	8.53799	10.7265		91.0888	10.7866	11.8419		87.3838	13.7568	15.7429		81.5129	9.02365	11.0702		93.1921	11.1696	11.9855		87.749	5.58757	6.36768
496	neg	Ophiobolin B	87.7014	14.3224	16.3309		111.9	6.78626	6.06458		78.3748	15.8488	20.2219		58.9064	9.8132	16.659		108.593	11.714	10.787		54.7613	10.036	18.3268		19.507	8.84892	45.3628		108.803	6.12634	5.63069		17.9288	10.7627	60.0301						106.814	23.401	21.9082
497	neg	Trichodimerol	150.843	15.2001	10.1		144.171	15.8244	11		104.627	21.942	20.9716		113.915	15.3454	13.4709		131.5	6.70132	5.09606		86.7487	12.0034	13.8369		153.327	14.5347	9.47952		146.177	13.0475	8.9		104.892	19.5319	18.621		344.029	58.041	16.871		371.75	69.6956	18.748		93.3195	9.80148	10.5031
498	neg	Heptaibin	91.54	11.8	12.8905		101.22	7.66	7.56767		90.4367	14.0682	15.5559		77.3871	15.2633	19.7233		98.9757	14.0924	14.2382		79.0897	16.1129	20.3729		81.41	10.65	13.0819		87.8342	7.27341	8.28084		92.686	12.8967	13.9144		59.9093	7.43505	12.4105		73.0314	14.8143	20.2848		82.7388	11.32	13.6817
499	neg	Calphostin C	141.686	8.6469	6.10288		124.325	16.0194	12.9		104.627	21.942	20.9716		91.8936	7.24266	7.88157		101.959	11.4066	11.1874		91.1273	12.1197	13.2998		123.377	12.8881	10.4461		130.71	13.7144	10.4922		94.3901	18.8199	19.9384		93.0186	12.7715	13.73		104.071	14.2319	13.6751		90.1484	12.0809	13.4011
500	neg	Dechloronornidulin	108.48	5.96	5.4941		120.736	10.1213	8.38302		89.8491	11.7457	13.0727		82.3893	11.8099	14.3342		102.549	3.38734	3.30316		80.1943	9.82474	12.2512		93.0645	10.1402	10.8958		110.115	10.0171	9.09697		84.5158	14.2536	16.8651		86.5657	6.26618	7.23864		98.4493	5.13813	5.21906		88.0446	6.26921	7.12049
501	neg	Versicolorin C	96.6986	2.95835	3.05935		97.175	5.00507	5.15058		99.5097	5.814	5.84264		73.1721	9.06468	12.3882		85.2571	10.8388	12.7131		86.9522	14.2901	16.4344		79.7909	13.1755	16.5125		88.1017	8.35911	9.48802		90.5669	15.6035	17.2287		97.2007	13.4135	13.7998		113.581	7.424	6.53632		85.422	9.37345	10.9731
502	neg	Isochromophilon III	84.59	7.6635	9.05958		115.775	10.3068	8.9024		73.0641	12.8436	17.5785		89.4693	10.0961	11.2844		104.501	13.6058	13.0198		87.1244	15.5706	17.8717		147.638	27.2086	18.4292		141	19.93	14.1348		104.708	33.727	32.2105		69.1843	9.55821	13.8156		83.3571	8.69858	10.4353		83.1924	10.0792	12.1155
503	neg	Viridicatum toxin	324.55	65.9455	20.3191		385.425	56.3904	14.6307		84.2057	86.768	103.043		387.443	72.8598	18.8053		477.521	49.767	10.4219		81.4952	14.4157	17.689		83.3325	47.0553	56.467		152.952	72.9704	47.7081		54.4829	86.8267	159.365		157.196	45.6019	29.0095		152.179	49.2433	32.3589		115.376	53.5396	46.4044
504	neg	Macrosporin	110.286	3.3603	3.0469		115.014	6.60389	5.7418		95.8887	7.40966	7.72735		81.2136	10.1356	12.4802		99.7443	3.52015	3.52917		81.3031	8.40725	10.3406		99.8895	3.55594	3.55987		105.851	5.90975	5.5831		94.3684	6.89709	7.30868		90.96	12.11	13.3135		104.15	5.12	4.91599		87.0804	8.64957	9.93286
505	neg	Irgasan	118.227	14.9941	12.6825		121.287	27.1759	22.4062		97.4768	31.038	31.8414		92.8993	13.5684	14.6055		107.421	14.7287	13.7111		87.4959	14.7544	16.8629		103.747	15.4354	14.88		117.89	9.03567	7.6645		88.0036	17.8856	20.3237		94.1	14.1	14.9841		108.7	12.3	11.3155		86.4	16.5	19.0972
506	neg	Versicolorin A	103.154	8.90832	8.63592		119.31	7.33	6.14366		86.459	11.5363	13.3431		74.6857	10.1197	13.5497		94.99	3.17958	3.34728		78.4478	8.50977	10.8477		90.4355	6.1593	6.81071		101.62	6.67	6.56367		88.9938	9.07887	10.2017		84.4357	9.2874	10.9994		95.8157	5.37475	5.60947		88.0115	7.11995	8.08979
507	neg	Cylindrol B	107.6	5.48635	5.09884		102.613	3.70104	3.60681		104.861	6.61798	6.31122		85.6757	12.3976	14.4703		104.469	2.92848	2.80321		81.882	10.4227	12.7289		76.4867	0.981813	1.28364		93.3992	5.84399	6.257		81.8922	5.92589	7.2362		78.6936	4.58443	5.82567		89.6171	3.58428	3.99955		87.8533	4.7334	5.38784
508	neg	Chloronectrin	111.06	4.08	3.67369		122.629	12.7712	10.4145		90.5662	13.407	14.8036		88.6579	11.6694	13.1623		104.769	3.113	2.97129		84.4882	9.4504	11.1855		98.3827	6.00602	6.10475		114.069	10.0821	8.83864		86.2486	11.7355	13.6066		91.15	4.57044	5.01419		101.904	2.45691	2.411		89.4373	3.71618	4.15507
509	neg	Pennigritrem A	122.5	20.085	16.3959		148.225	17.1766	11.5882		82.6446	26.428	31.9779		206.35	37.54	18.1924		320.35	30.06	9.38349		65.27	12.27	18.7988		129.68	13.9016	10.7199		144.461	12.6136	8.73148		89.7684	18.7712	20.9107		174.6	21.6293	12.3879		225.693	19.8837	8.81006		77.2943	5.8822	7.61013
510	neg	Rapamycin	138.171	25.9972	18.8152		157.6	12.6621	8.03436		87.672	28.9168	32.983		85.5	28.5	33.3333		96.9	20.6	21.259		89	34.6	38.8764		95.794	15.6642	16.352		131.275	15.0444	11.4602		72.972	21.7187	29.763		103.208	21.1164	20.4601		97.4521	18.0993	18.5725		109.192	30.9273	28.3237
511	neg	Emodin	106.059	6.18293	5.82969		113.37	7.76	6.84484		93.5515	9.92201	10.6059		77.3579	9.84788	12.7303		100.925	3.31389	3.28352		76.4904	7.72725	10.1023		87.9745	6.66341	7.57425		100.916	9.69556	9.60753		87.1758	11.7646	13.4952		90.1279	5.25769	5.83359		100.265	4.64596	4.63368		89.9713	5.1044	5.67336
512	neg	LL-Z 1272e	110.657	4.48694	4.05482		114.614	5.17701	4.5169		96.5474	6.85085	7.09584		89.1764	12.7317	14.277		106.379	3.04332	2.86084		83.7464	10.8988	13.014		98.4291	3.51572	3.57183		105.862	6.61996	6.25339		92.9788	7.49561	8.06163		95.3621	5.52625	5.79501		104.097	3.32468	3.19383		91.5949	4.16602	4.54831
513	neg	Thielavin B	102.06	6.25	6.12385		107.602	14.4192	13.4005		94.8498	15.7155	16.5688		76.9164	10.0421	13.0559		95.2593	7.41822	7.7874		80.8028	8.97867	11.1118		81.9505	11.2662	13.7476		102.182	7.20243	7.04859		80.2001	13.3717	16.6729		63.8329	11.6726	18.2862		87.5564	6.00125	6.85415		73.2288	14.4299	19.7052
514	neg	Oligomycin B	130.19	5.42	4.16315		114.15	8.72	7.63907		114.052	10.2672	9.00221		93.6264	17.1106	18.2754		112.789	8.12276	7.20172		83.1968	15.0305	18.0662		137.57	14.91	10.8381		121.075	12.0327	9.93821		113.624	19.1597	16.8624		126.579	12.7184	10.0478		136.993	13.3861	9.77141		93.2657	13.5239	14.5004
515	neg	Ascofuranon	106.175	1.81361	1.70813		102.203	2.00034	1.95723		103.887	2.7001	2.59907		84.4257	12.508	14.8154		101.701	4.47641	4.40152		82.831	9.89548	11.9466		93.1483	1.96532	2.10988		102.942	4.3266	4.20293		90.4858	4.75205	5.2517		95.8343	5.85698	6.11157		105.199	3.90864	3.71549		91.0776	3.97237	4.36152
516	neg	Nornidulin	111.6	5.59	5.00896		122.193	5.89932	4.82788		91.331	8.12712	8.89853		90.5564	13.9514	15.4064		110.657	3.96809	3.58593		81.7084	11.0523	13.5265		98.1027	3.15054	3.21147		106.013	8.51344	8.03056		92.5383	9.0777	9.80967		90.7321	6.30432	6.94828		104.775	4.27247	4.07776		86.6299	5.45223	6.29371
517	neg	Chrysophanol	110.408	5.22566	4.73305		124.14	12.68	10.2143		88.9382	13.7146	15.4204		71.0129	9.204	12.961		96.4064	7.07895	7.34282		73.6501	7.38595	10.0284		97.075	9.34555	9.62714		115.84	9.71	8.38225		83.8009	13.4768	16.0819		80.7443	8.45778	10.4748		97.1686	8.0732	8.30845		83.5506	10.3244	12.3571
518	neg	Ilicicolin E	111.15	4.89	4.39946		116.39	7.34	6.30638		95.4979	8.81973	9.23553		90.5143	11.6979	12.9238		103.566	11.1304	10.7472		88.5142	15.7888	17.8376		90.66	5.62	6.19899		103.294	8.19364	7.93232		87.7686	9.9358	11.3205		93.2229	7.2382	7.76441		108.236	3.7284	3.4447		86.0749	5.11666	5.94443
519	neg	Oligomycin A	119.61	12.55	10.4924		113.01	22.285	19.7195		105.84	25.5758	24.1645		96.5029	16.1877	16.7743		115.92	21.4579	18.511		87.2227	27.6799	31.7348		218.9	73.4533	33.5556		190.375	11.8331	6.21569		114.984	74.4003	64.7052		134.429	13.2705	9.8718		129.329	15.544	12.019		104.869	12.2543	11.6854
520	neg	Epiequisetin	245.893	17.382	7.06892		189.417	17.5168	9.24775		129.816	24.6773	19.0095		115.291	16.5563	14.3604		133.821	11.1185	8.30843		86.1068	9.16323	10.6417		313.077	20.4825	6.54232		329.256	49.5429	15.0469		95.0862	53.61	56.3804		180.121	17.3877	9.6533		196.921	22.3936	11.3718		91.7571	5.42972	5.91749
521	neg	Equisetin	204.5	13.4533	6.57864		176.564	24.3297	13.7795		115.822	27.8015	24.0037		128.643	23.9488	18.6165		149.914	10.0375	6.69552		85.8288	14.6448	17.0628		258.418	26.4533	10.2366		241.584	49.2485	20.3856		106.968	55.9035	52.2618		223.721	39.8471	17.811		218.171	37.629	17.2474		102.781	9.09157	8.84561
522	neg	Ilicicolin C	117.864	4.78659	4.0611		112.5	7.62998	6.78221		104.768	9.00711	8.59718		86.65	13.0754	15.0899		103.479	4.54636	4.39353		83.6394	11.0766	13.2433		96.6817	5.49765	5.68		108.747	13.1444	12.0872		88.9052	14.2478	16.0259		96.7014	7.02642	7.2661		112.007	4.46705	3.98819		86.3503	5.42739	6.28532
523	neg	Usnic acid	161.58	8.44	5.22342		157.87	8.93	5.65655		102.35	12.2873	12.0052		114.918	17.2476	15.0086		144.293	9.21599	6.38701		79.6433	10.5442	13.2392		147.5	19.2471	13.04		166.421	13.6332	8.192		88.6302	23.5863	26.6121		126.407	9.35056	7.39718		143.364	11.0315	7.69476		88.2474	3.4413	3.8996
524	neg	Ascochlorin	115.286	3.69961	3.20908		118.21	5.81	4.91498		97.5262	6.8879	7.06262		94.02	14.4474	15.3663		109.764	4.03916	3.67985		85.4872	11.1925	13.0926		94.3336	5.26396	5.58015		106.006	10.7087	10.102		88.9887	11.9325	13.4091		97.6014	7.04139	7.21444		113.493	3.48832	3.07361		86.0539	6.40924	7.44794
525	neg	Skyrin	84.22	12.91	15.3289		94.9329	6.80689	7.17022		88.7153	14.5946	16.451		70.7264	9.79837	13.8539		84.5579	3.5427	4.18968		83.7252	11.6073	13.8636		43.1714	8.60643	19.9355		43.7168	6.11768	13.9939		98.7523	10.5592	10.6926		61.9336	6.57684	10.6192		63.3507	4.92825	7.77931		97.9465	9.51238	9.71181
526	neg	Cylindrocarpon A4	131.05	3.31713	2.53119		122.975	2.75121	2.23721		106.566	4.30958	4.04404		99.8907	14.7296	14.7457		115.664	4.23022	3.65733		86.1453	10.3048	11.9621		107.35	2.5032	2.33181		120.425	1.94904	1.61847		89.1426	3.1725	3.5589		106.076	5.06916	4.77878		117.057	4.11109	3.51204		90.6248	3.10502	3.42623
527	neg	Averantin	121.321	12.6007	10.3862		111.55	4.21357	3.77729		108.76	13.2865	12.2164		71.5579	10.8313	15.1365		83.6493	3.60513	4.30981		85.3809	10.8159	12.6678		88.1814	15.792	17.9086		82.9512	11.9428	14.3973		106.305	19.7994	18.6251		83.95	5.31927	6.33624		92.2836	4.86452	5.27128		90.9656	3.10169	3.40974
528	neg	Methylequisetin	208.53	14.24	6.82875		190.829	14.8478	7.78068		104.443	23.4172	22.4211		139.443	22.3951	16.0604		166.929	14.0989	8.44607		83.7325	12.5622	15.0028		221.85	35.5418	16.0206		213.629	32.0427	14.9992		103.848	47.8535	46.0802		148.193	11.6431	7.85674		152.814	11.3042	7.39733		97.3953	9.68055	9.93944
529	neg	Integracin B	127.229	6.55604	5.15296		115.543	4.80654	4.15997		110.114	8.12923	7.38258		78.675	11.6118	14.7592		93.805	4.81399	5.13192		83.8771	11.4197	13.6148		91.3173	9.32986	10.217		89.265	12.3453	13.83		102.299	15.4743	15.1265		83.8614	7.70415	9.18676		98.5071	4.54438	4.61325		85.0572	5.8247	6.84797
530	neg	Altersetin	240.693	16.5791	6.9		206.25	26.7517	12.9705		116.7	31.4725	26.9688		163.379	28.239	17.2844		191.443	15.0496	7.86117		85.135	11.3488	13.3303		242.605	23.3972	9.6		266.703	35.1174	13.1672		90.9642	42.1978	46.3895		189.8	10.3645	5.46075		200.064	16.4668	8.23074		95.2438	6.47377	6.79705
531	neg	Ionomycin	166.657	8.51414	5.10878		182.725	18.9111	10.3495		91.2065	20.7393	22.7389		111.046	15.5435	13.9973		120.757	11.8383	9.80341		93.0229	17.5963	18.9161		162.095	21.8946	13.5072		218.25	18.1873	8.33324		74.2705	28.4632	38.3236		101.859	10.3601	10.1711		115.69	10.9474	9.46268		88.5333	10.1768	11.4949
532	neg	Physcion	116.379	10.8544	9.32678		112.81	5.58	4.94637		103.163	12.2047	11.8304		72.0957	10.2074	14.1582		95.5036	8.68659	9.09557		75.4698	7.57988	10.0436		109.694	12.8132	11.6808		125.105	17.7194	14.1637		87.6823	21.8668	24.9387		86.23	14.71	17.059		103.94	19.46	18.7223		84.74	16.05	18.9403
533	neg	Flavoglaucin	148.8	12.1893	8.19176		173.2	4.01414	2.31763		85.9122	12.8333	14.9377		86.8444	18.1427	20.8911		94.6421	8.27917	8.74787		91.8889	17.2611	18.7847		35.9067	17.7873	49.5375		111.908	5.0915	4.54971		32.09	18.5016	57.663		132.66	67.28	50.7161		245.3	32.75	13.351		52.25	28.34	54.2392
534	neg	Integracin A	137.564	12.4122	9.02283		120.838	15.9242	13.1781		113.842	20.1902	17.7353		100.733	18.3219	18.1886		114.679	6.50434	5.6718		87.5834	12.9537	14.7901		127.072	29.5471	23.2523		117.498	20.1545	17.153		108.15	35.7664	33.0718		101.9	16.99	16.6732		127.97	11.32	8.84582		79.5173	10.1337	12.744
535	neg	Averufin	103.04	7.67	7.44371		101.128	13.8	13.6461		101.891	15.7883	15.4953		70.59	12.83	18.1754		91.18	5.15	5.64817		77.19	11.18	14.4837		90.7673	11.2789	12.4261		86.5025	10.6964	12.3654		104.93	15.5443	14.8139		83.87	8.49	10.1228		93.54	7.41	7.92174		87.8116	5.01	5.70539
536	neg	Ilicicolin B	73.05	11.88	16.2628		87.54	10.266	11.7273		83.4476	15.7011	18.8156		70.9893	10.2727	14.4708		86.9379	5.50425	6.33125		81.7376	10.9147	13.3534		78.71	13.3	16.8975		86.3119	9.10928	10.5539		91.1926	16.1205	17.6774		58.07	6.87	11.8305		70.09	2.95	4.20887		82.3568	7.58658	9.21184
537	neg	Averantinmethylether	111.51	13	11.6581		109.502	19.5745	17.8759		101.834	23.4981	23.0749		82.3321	13.4203	16.3002		104.699	4.77659	4.56223		78.4582	10.7058	13.6452		108.31	19.47	17.9762		109.592	13.0956	11.9495		98.8303	23.4644	23.7421		118.23	9.28	7.84911		136.26	9.85	7.22883		86.4075	4.10575	4.75162
538	neg	Ilicicolin A	102.504	15.2629	14.89		110.036	9.80863	8.91399		93.1548	18.1429	19.4761		61.3586	9.45228	15.405		81.6893	3.41679	4.18267		75.013	10.1109	13.4788		66.6236	13.3307	20.009		77.3519	11.5165	14.8885		86.1305	17.6164	20.4532		51.85	10.55	20.3472		79.19	7.84	9.90024		63.61	9.07	14.2588
539	neg	Norsolorinic acid	124.279	16.2781	13.0981		123.32	4.22	3.42199		100.777	16.8163	16.6866		76.25	12.27	16.0918		101.19	2.82	2.78684		75.2023	10.6136	14.1134		87.8327	4.93225	5.61551		98.72	6.5	6.58428		88.9716	8.15948	9.17089		66.03	7.12	10.783		82.51	4.98	6.03563		79.75	7.95	9.96865
540	neg	Alteichin													92.8814	7.00786	7.54495		103.982	6.27065	6.03051		89.5453	7.83231	8.74676														74.2114	9.7536	13.143		101.855	5.38799	5.28986		73.1467	10.8333	14.8104
541	pos	Dihydrolysergol	77.01	7.04	9.14167		87.06	6.62			88.4562	9.66364	10.9248		75.0307	5.75061	7.66434		106.4	6	5.6391		70.7	5.4	7.63791		87.84	3.63	4.13251		91	5.21	5.72527		96.5275	6.34988	6.57832		89.18	10.9076	12.231		104.177	10.8637	10.4281		85.6005	4.99255	5.83239
544	neg	Nidulin													92.2371	14.3867	15.5975		112.421	2.82276	2.51087		81.9115	11.4808	14.0161														103.17	5.2	5.04022		119.1	4.11	3.45088		86.21	3.14	3.64227
545	pos	Sphingofungin B													71.25	18.4087	25.8367		94.7893	24.8457	26.2115		76.3181	37.8172	49.5521
[truncated: 28 more columns]
