# Supplementary material for: Validation of an LC-MS/MS-based dilute-and-shoot approach for the quantification of > 500 mycotoxins and other secondary metabolites in food crops: challenges and solutions
Source: Anal Bioanal Chem. 2020 Feb 20;412(11):2607–20. doi: 10.1007/s00216-020-02489-9 (PMC7136310; doi:10.1007/s00216-020-02489-9)
Supplement: Supplementary file 5 — (XLSX 44 kb) [file 216_2020_2489_MOESM5_ESM.xlsx]

## Sheet: Sheet2
Validation of an LC-MS/MS based dilute-and-shoot approach for the quantification of >500 mycotoxins and other secondary metabolites in food crops: Challenges and solutions
Analytical and Bioanalytical Chemistry
Michael Sulyok, David Stadler, David Steiner, Rudolf Krska
Institute of Bioanalytics and Agro-Metabolomics, Department of Agrobiotechnology, IFA-Tulln, University of Natural Resources and Life Sciences, Vienna (BOKU), Konrad-Lorenz-Str. 20, 3430 Tulln, Austria																				michael.sulyok@boku.ac.at
Table S4: Data on the within-laboratory reproducibility (intermediate precision; in %) obtained using seven technical replicates of one sample per matrix
Analyte	Maize	Figs	Walnuts
Kojic acid	16.9448	14.5496	8.77021
oxidized Elymoclavin	16.3365	15.5874	12.7073
oxidized Luol	11.2803	14.667	7.8964
Dihydroxycalonectrin	11.7343	13.6335	17.1168
Aspinonene	8.08483	13.971	10.0832
Ergine	5.63967	6.89913	17.194
Paspalic acid	6.96427	4.45246	11.1853
Elymoclavin-Fructoside	19.8442	15.469	16.8943
Epoxyagroclavin	5.62739	9.9913	8.12211
Deacetylneosolaniol	17.3096	12.7998	19.9435
Elymoclavin	14.0462	10.6853	11.5337
Lysergol	5.3365	8.9063	10.027
Diydrolysergol	6.19058	9.06829	11.3233
Ergometrinin	9.55696	11.6251	19.9653
Phomalactone	14.3304	10.141	12.092
Asperlacton	15.1273	7.41899	22.0236
Decarestrictin	11.5534	15.1915	16.2477
Herquline A	9.63558	13.5199	13.6811
Chanoclavin	16.9459	8.46315	9.74078
Anisomycin	16.905	13.8683	12.8118
Rugulovasine A	11.3401	6.64317	10.7495
Ergometrin	11.1353	12.8056	18.5489
cyclo(L-Pro-L-Tyr)	17.7569	19.3163	17.32
Fumigaclavin A	5.09302	9.82107	8.9199
cyclo(L-Pro-L-Val)	15.2789	13.6909	10.8352
Aspergillimide	12.0669	11.3074	16.3693
Aspyrone	40.2709	12.4943	37.8942
Agroclavin	10.1222	10.2655	6.06182
Festuclavin	5.40644	9.90637	8.57476
Chlamydospordiol	5.23507	9.19987	13.9932
Agistatin D	19.734	14.686	17.3964
Methysergide	12.4959	13.7096	17.2139
NT-2 Toxin	13.1037	11.912	16.512
Penicillic acid	14.387	9.89337	11.5499
NP 8140	12.6484	14.3621	10.2273
Neosolaniol	9.6619	8.35761	5.80222
cyclo(L-Leu-L-Pro)	7.29646	12.6965	11.8021
Pyranonigrin	16.7157	n.d.	18.4698
Puromycin	14.6143	19.5952	29.6115
7-Hydroxypestalotin	9.889	12.3178	12.0778
Macrosphaelide	7.92295	12.3351	10.0971
Trichodermamide	5.76109	13.5011	9.76076
Chlamydosporol	6.71606	10.7853	9.21896
Zinndiol	8.04803	10.4732	6.01548
Fumigaclavin C	7.95949	7.40937	13.4715
Chrysogin	6.82535	11.6472	11.6737
Verruculotoxin	5.32624	11.1052	12.0208
Pyrenocin A	28.7594	13.5489	6.91434
Monomethylcurvulin	9.16863	10.0991	11.4881
Thiolutin	12.0033	9.77147	13.3853
15-Acetyldeoxynivalenol	9.37453	11.0449	10.5369
Pentoxyfylline	7.07633	9.20409	8.30624
Cyclopenol	7.92931	15.1756	9.65807
Aflatoxin M2	6.542	12.7015	9.01636
Paraherquamide A	7.97764	13.4503	11.2509
Dihydroergosine	12.8524	15.0611	12.6705
Phomopsin A	12.6	17.9143	18.6051
Quinolactacin A	4.58312	11.0982	8.00464
Brevianamid F	7.85285	12.1792	10.74
Roquefortine D	11.0219	11.9908	15.4953
Ergosinin	11.7201	14.5629	10.4804
Ergosin	19.0831	8.39255	18.924
Pyrenophorol	11.8488	8.86374	10.6178
Phomopsolide B	32.9186	9.45093	19.2993
Aflatoxin Q1	8.2801	12.4059	11.6627
Clonostachydiol	6.89895	10.974	8.52286
Monoacetoxyscirpenol	9.63069	13.2344	13.3368
Oxaline	16.005	13.6584	11.6082
Ergotaminin	16.8996	8.72398	8.11112
Ergotamin	19.7679	18.9339	22.4005
Dihydroergotamin	12.8424	6.94104	8.01909
Aflatoxin M1	7.15002	12.4158	7.02031
Aflatoxin G2	6.4756	10.2531	11.207
Ergocornine	10.0412	9.67802	13.1336
Tryptophol	8.35544	10.1232	6.47388
semi-Xanthomegnin	56.127	9.95233	28.6744
16-Ketoaspergillimide	5.83458	11.6801	9.45591
Marcfortine A	7.29766	10.4417	11.3803
Aflatoxin G1	7.9959	10.2863	11.9443
Aurantin	5.15513	9.92161	7.85278
Colchicin	6.54095	9.1652	15.3184
AAL-TA Toxin	19.0855	15.1673	28.0886
Pyrophen	9.47798	12.2069	11.3516
Spirodihydrobenzofuranlactam IV	7.52558	12.6177	6.52958
Ergocryptine	16.6222	17.9581	19.481
Pestalotin	7.41937	13.1428	6.60632
Porritoxinol	7.01694	10.1762	7.44083
Aflatoxin P1	8.24685	6.01086	9.79608
Aflatoxin B2	6.54665	10.3364	10.4069
Sulochrin	8.59936	9.56467	8.87333
Diacetoxyscirpenol	4.61518	10.1765	5.69935
hydrolysed Fumonisin B1	14.2661	11.9336	17.2525
Ergocristine	12.034	8.49553	16.3991
Cyclopenin	6.28677	12.7041	6.49051
Aspinolid B	7.42	12.5975	5.82585
Quinolone A	12.1183	14.1348	9.54154
Doxorubicin	5.85296	7.13177	15.8777
Fungerin	8.59847	16.6845	13.4818
Sporogen AO I	6.39247	9.7495	5.92564
Aflatoxin B1	6.54376	11.219	8.59351
Wortmannin	16.6345	15.5297	11.9836
Questiomycin	5.9955	14.7954	7.05221
Eremofortin A	15.2742	19.5751	12.0306
Gliotoxin	24.9412	12.4448	17.0585
Rugulusovin	7.65713	6.27687	9.1288
Paraherquamide E	8.01213	11.9649	10.0467
Ergocorninin	13.3615	11.0814	13.1984
Bismethylthiogliotoxin	14.3711	15.1191	12.2598
T2-Triol	14.5979	11.0097	19.8377
Triacetyl-DON	8.08297	8.80398	7.08743
Dechlorogriseofulvin	6.22379	11.4456	4.6723
Roquefortine C	9.53179	6.52027	11.2319
Oxalicine B	9.11623	9.99423	9.3861
Xanthotoxin	6.84173	11.4906	4.03424
N-Benzoylphenylalanin	8.49111	12.5203	5.20531
Sambucinol	8.40297	7.24819	6.48061
Austamide	5.16338	10.918	13.7649
Tryptoquivaline F	14.2617	19.2694	18.5614
CNM 115443	6.16324	10.2069	8.79039
Trypacidin	55.0536	10.3875	12.5428
HT-2 Glucoside	14.0653	13.5342	10.4102
Aurantiamin A	14.3615	15.6273	17.1529
Cyclopeptine	6.86714	10.9787	8.80287
Aflatoxicol	6.55857	9.27591	9.33535
Vermistatin	5.47707	8.9023	4.33874
Ergocryptinin	11.1212	12.0315	16.874
Asperfuran	56.4721	17.5337	17.3208
Quadrone	4.12546	11.8379	5.24591
Infectopyron	9.99439	n.d.	11.6658
Trichostatin A	12.9907	9.87344	5.12793
Epoxycytochalasin C	11.4363	13.4458	10.4734
Destruxin-Ed Derivat	8.97253	11.1754	6.48276
Fumonisin B1	19.6982	14.5585	15.1835
Koninginin D	8.82527	16.7274	4.58985
Demethylasteltoxin	7.63194	10.3967	9.51341
Daunorubicin	15.9243	7.13156	17.2786
Dehydrocyclopeptine	5.44533	9.69983	7.22147
HT-2 Toxin	8.79233	8.46606	6.62931
Fumiquinazolin D	5.64445	9.68811	8.39087
Cytochalasin J	5.45007	9.89053	6.39595
Ergocristinin	10.9602	9.78639	8.97221
Phenopyrrozin	19.5433	13.3268	6.80367
Sydowinin A	6.64964	9.5917	9.46414
Dehydrogriseofulvin	8.00124	9.65306	4.70521
Griseofulvin	6.15641	8.68675	6.79897
Dihydrogriseofulvin	6.54581	8.1822	6.52709
Methylfunicon	21.4003	10.9804	13.5093
Rorotoxin A	15.1322	19.2936	16.3844
Asperloxine	8.26359	8.1045	8.79189
Brefeldin A	17.9642	19.7388	15.5975
Tryprostatin A	18.6776	19.352	15.3049
Asteltoxin	6.92855	14.1018	11.0526
Roquefortine E	14.7261	10.1862	9.8166
Cytochalasin D	14.7422	16.286	11.8399
Destruxin D	9.2646	12.7649	10.4917
15-Hydroxyculmorin	17.784	17.193	9.77529
Monocerin	6.78215	9.51581	6.44338
Anacin	10.8333	11.6608	13.1995
Tryprostatin B	8.81099	8.4716	11.2347
2-Methylmitorubin	57.8467	18.5519	17.9235
Brasiliamide	10.2947	11.0483	6.89599
Setosusin	19.9062	9.97399	25.8113
Destruxin CHL	6.6136	7.32885	7.91449
5-Methylmellein	9.38296	16.1107	13.0612
Nigrosporoate	10.7032	9.40428	7.47124
Berkeleyacetal B	9.60085	13.1186	8.32954
Antibiotic Y	18.3723	14.528	12.0783
Scalusamid A	6.19115	12.8196	6.74167
Cytochalasin B	5.74255	8.88696	6.43506
Cytochalasin H	19.2835	9.2609	11.6359
Fumagillol	9.05536	9.08632	8.96856
Mycophenolic acid	9.20963	13.4528	11.7134
Benzomalvin A	13.2635	11.9762	9.41745
T-2 Toxin	8.42762	9.1952	9.78181
Destruxin A	5.12869	6.92944	6.75448
Fumonisin B3	16.874	16.7707	7.7034
Ochratoxin B	8.02002	14.065	7.70984
Fumitremorgin C	8.81802	12.8609	9.32988
Aspergamid A	8.13216	9.39785	6.66365
Trichodermin	8.13216	9.39785	6.66365
Benzomalvin C	8.2269	10.1429	5.89204
NP 19199	13.6338	13.3821	14.0435
Austalide F	13.0608	9.13296	9.03508
Verrucarin A	5.25517	9.14726	5.88941
Roridin A	12.7309	10.3465	12.2608
Koninginin E	6.86654	8.6746	4.6429
O-Methylsterigmatocystin	7.92476	11.7939	6.32682
Deoxynortryptoquivalin A	9.8763	15.1782	6.45892
Cytochalasin C	11.5568	18.3278	17.4485
Zinniol	29.1541	44.7978	26.4193
Notoamide Derivative	9.2289	12.0057	8.1743
Chaetoglobosin D	19.7901	13.7928	9.83563
Aspterric acid	8.49702	16.3115	13.7113
Purpuride	4.50849	9.83069	4.82663
Viridicatin	8.49726	15.5924	5.6088
O-Methylviridicatin	6.98932	10.4117	6.51814
Geodin hydrate	11.4078	10.2369	6.04106
Cytochalasin E	12.9242	10.9425	4.90109
WIN 64821	9.13022	13.4822	8.34819
Pyripyropene A	6.57137	8.50917	8.34246
Meleagrin Derivative	9.42354	11.0343	5.25444
Territrem B	7.47903	10.452	4.88015
Deoxytryptoquivaline A	7.55405	14.6963	5.91548
Austalide D	7.27153	13.6026	6.80042
Mytoxin C	9.63806	14.3806	15.3881
Fumonisin B2	12.9933	15.7717	11.111
Cytochalasin A	21.2856	11.6461	12.5329
Aspochalasin D	12.6078	15.6132	9.60743
Verrucofortine	6.25861	10.4201	7.54878
Acetylchaetoglobosin D	24.7798	17.155	19.1478
Isofusidienol	24.2136	10.9421	17.6374
Citreoviridin	7.10374	4.5739	9.54915
Piscarinin A	12.9071	14.3584	11.5621
Notoamide E Derivative	10.1555	8.25016	15.4651
Asperglaucide	10.5377	18.2493	4.40826
Destruxin B	5.28272	8.73679	4.53427
Antibiotic F1849 A	8.4886	11.052	8.54305
Norverrucosidin	5.01977	14.9168	6.8544
Dihydrosterigmatocystin	10.6199	8.7032	9.27873
Ochratoxin A	7.04297	12.9003	7.35309
Chetomin	29.4498	15.5275	24.3956
Methoxysterigmatocystin	5.44287	9.28304	6.85588
Verrucarin J	14.6718	17.5445	17.5864
Aurofusarin	19.8228	11.3255	16.114
Cycloaspeptide A	9.93347	16.5889	6.61219
Sterigmatocystin	8.63799	10.9091	7.18323
Austocystin I	9.86622	9.42351	8.58326
Brevicompanine B	5.3161	12.2141	6.46239
Rasfonin	10.6067	8.94786	14.7249
Austalide B	7.33006	10.8016	6.80788
Rugulotrosin	8.13624	18.6293	4.54608
Verticillin A	9.84905	21.9018	9.87915
Harzianum A	9.91022	8.44698	13.2357
Puberulin A	9.34695	15.15	10.7987
Purpactin A	10.4658	18.4491	7.22376
Verruculogen	9.17563	14.2219	6.53967
Tryptoquivaline A	8.4691	17.9558	6.59532
Carnequinazolin A	8.84304	11.269	11.5694
F01-1358A	15.521	14.8955	15.9249
Myriocin	9.71995	7.37214	13.2534
Auranticin A	8.75712	10.182	9.69144
Diplodiatoxin	11.4657	16.5567	14.3631
Ophiobolin A	55.7273	19.614	15.7013
Aspochalasin I	8.13267	9.78212	7.03079
Pyripyropene D	7.37147	10.4331	5.78399
Harzianopyridine	10.0402	8.61331	7.90438
K 252a	10.628	7.96901	6.90161
Fumagillin	11.3308	9.14273	9.6118
Zinniamide	10.5232	6.17411	4.70599
Stachybotrylactam	9.6919	10.4515	6.31771
Stachybotryamide	9.06657	13.0048	7.90354
K252b	7.41012	13.8042	15.5853
Austalide A	10.7066	15.201	8.26041
Austocystin A	16.4415	8.51628	9.02181
Enniatin B3	8.05666	18.8894	6.43036
7-Hydroxykaurenolid	9.48725	7.7664	10.5041
Aspochalasin J	13.4935	8.20652	8.24204
Ochratoxin C	10.739	15.478	8.65004
Communesin B	7.83603	14.9413	7.86063
Helvolinic acid	14.5535	12.1168	9.94152
Secalonic acid D	9.30749	14.281	9.5454
Nonactin	9.89559	19.2741	7.27097
Mycophenolic acid IV	11.2565	12.1548	6.47235
Antibiotic L 696474	12.306	12.7061	13.5392
Monactin	12.552	22.6571	14.2661
Luteusin A	7.48754	8.81017	8.54547
Ochrephilone	9.82935	15.3354	6.89645
Fusaproliferin	14.3832	17.4005	8.35025
Bikaverin	13.2273	12.9094	10.1991
Mevastatin	7.1325	11.5478	11.5741
Aspochalasin C	9.61913	7.04757	7.68675
Trichalasin B	10.0909	9.14959	7.94217
Dinactin	18.3769	31.4035	23.6373
Rubrofusarin	35.0935	10.855	9.83251
Penitrem A	14.5693	21.7148	7.46334
Enniatin B2	8.90324	24.5847	8.01367
Dechloroisochromophilon IV	7.86366	12.2573	15.4351
Averufin Derivat	10.1905	10.3243	7.99397
K-76 Derivative 4	8.56451	11.7937	13.0526
Ascomycin	8.71553	18.8569	9.88297
Sclerotiorin	75.4301	15.4047	49.2118
Mevinolin	10.6243	18.1157	13.2912
FK 506	10.8215	19.7078	9.75402
Paxillin	13.0565	18.525	14.7463
Enniatin B	9.66204	21.36	5.96964
NP 12318	10.1694	12.2215	8.99694
Radiclonic acid	18.3297	19.9654	19.8894
Fusapyron	7.39755	10.0492	11.7844
Enniatin B1	9.40778	23.1873	8.85997
Aminodimethyloctadecanol	17.1258	12.3029	11.6861
Isochromophilon IV	17.2522	15.8768	10.5407
Beauvericin	6.10439	17.9198	7.33552
Fumitremorgin A	19.6731	29.6107	11.5929
Enniatin A1	7.47132	17.8024	8.84992
Tenellin	15.5549	14.6635	14.7437
Acuminatum C	16.2707	11.2218	18.5072
Bafilomycin	7.65109	16.045	7.36051
Enniatin A	7.75096	17.3174	7.01442
Alamethicin F30	3.87494	19.8653	18.3351
Chevalone C	14.1694	13.2393	8.98491
Cyclosporin C	9.77777	19.6633	10.0482
Siccanin	8.62711	12.5926	9.56825
Acuminatum B	11.8905	8.76283	11.7336
Cyclosporin B	12.7169	19.7517	8.53666
Bassianolide	9.52081	23.7069	7.24141
Aureobasidin A	15.0709	19.0194	11.6982
Cyclosporin A	15.4483	14.2246	13.4701
Emindole SA	7.89011	19.9279	9.69525
Cyclosporin H	10.3129	14.2212	11.4439
Cyclosporin D	10.1972	18.9908	9.14944
Antibiotic PF 1052	17.6093	9.74472	13.7786
Deoxyfusapyron	8.21918	16.9149	12.1445
Nigericin	14.4619	19.93	11.0675
Cereulide	32.844	23.9453	12.2312
Valinomycin	26.4615	22.0786	10.9322
Butenolid	16.7219	18.2941	17.6192
3-Nitropropionic acid	11.0488	12.9665	15.1799
Moniliformin	17.5551	14.8661	12.9732
Linamarin	9.42325	13.1052	12.1567
Nivalenol	10.4176	8.22028	11.5844
Patulin	n.d.	13.0651	n.d.
Nivalenol Glucoside	11.7853	18.4615	14.8269
Lotaustralin	15.5776	9.86721	9.81619
DON-3-Glucoside	19.7867	19.8953	25.8235
Deoxynivalenol	11.7632	8.0207	9.08196
Fusarenon-X	8.4129	7.63649	8.57754
Deepoxy-DON	6.88794	9.93564	6.36299
Tetrahydrobostrycin	13.6499	17.9856	14.4502
Dihydroxymellein	8.57088	8.85285	7.15179
Ustusol A	16.3917	12.1113	8.21967
Papyracillic acid	14.369	9.4662	9.10416
Altersolanol	18.0605	16.8461	18.1792
Gibberellic acid	8.89866	15.9194	19.0393
3-Acetyldeoxynivalenol	13.1187	10.2852	11.4597
Neoxaline	18.9432	19.7712	29.2312
HC-Toxin	12.4123	11.9216	16.91
Hydroxycurvularin	9.75559	12.972	11.4608
Demethylsulochrin	7.60085	20.9029	19.4391
Gibepyron D	7.64137	13.2286	12.174
Agistatin E	6.61672	10.8885	5.54418
Curvulin	12.3361	13.3021	8.20908
Meleagrin	14.6344	13.3458	27.5267
Fulvic acid	11.6589	14.7598	33.0108
Chloramphenicol	7.04363	11.2452	5.88961
Agistatin B	8.5098	2.66957	8.4144
Violaceic acid	14.8037	19.7978	25.6038
Deoxyaltersolanol	11.3072	11.885	12.7902
seco-Sterigmatocystin	22.5248	13.356	18.4441
Kipukasin D	10.1921	13.988	5.29668
beta-Zearalenol Glucosid	13.9073	11.0454	12.4521
Fellutannine	14.1619	10.6557	10.606
Hydroxysydonic acid	8.34331	8.74477	19.2938
Pseurotin A	15.1833	13.9673	17.1211
Abscisic acid	10.8826	19.2696	20.0497
Penicillazaphilone	11.1115	13.8351	16.9883
Alternariol-3-Glucoside	42.4544	22.6524	12.9508
Alternariol-9-Glucoside	39.3118	30.9422	15.4001
WIN 68577	13.7538	16.5178	8.76715
Viridol	9.46151	10.5541	11.4299
Dehydrocurvularin	12.3029	12.3792	9.16451
Methoxycurvularin	7.72348	11.8369	6.48707
Butyrolacton II	13.9713	11.8156	13.5932
Altenusin	15.5475	18.4718	11.6064
Tenuazonic acid	19.9468	7.06404	18.6114
Griseophenone C	12.6383	15.4681	9.53365
Terphenyllin	11.7565	8.94147	10.5876
Radicicol	5.19821	10.2637	10.2005
Viridicatol	7.33346	10.696	8.9318
Heptelidic acid	17.964	19.0412	46.981
Alternarian acid	45.2748	13.3688	27.8201
Quinadoline B	16.3702	14.6954	19.7472
alpha Zearalenol Glucoside	9.45823	11.5164	12.064
Dihydroinfctopyron	8.33443	11.4279	12.4531
Cycloechinulin	7.35297	11.2267	18.1417
Methylsulochrin	13.3511	6.46583	8.21019
Gliocladic acid	5.78435	15.0256	10.1236
4-Hydroxyalternariol	44.2807	50.1903	33.5835
Curvularin	10.0781	12.2487	8.8716
Barceloneic acid	13.3507	13.8571	32.2214
Glyantrypin	8.5535	9.82097	9.33392
Dehydroaustinol	12.9901	6.11764	18.4422
Fallacinol	7.26623	7.32902	10.2917
Aigualomycin D	8.03664	10.6987	10.2479
Asterric acid	11.8198	17.7603	24.451
Fumiquinazolin Derivat	26.358	15.4728	25.7991
Neoechinulin A	6.72092	11.2649	12.6565
Griseophenone B	11.3169	13.7157	12.9913
Methylasterric acid	10.7128	6.20725	11.3468
Kipukasin B	11.0812	11.1891	13.7884
Ochratoxin alpha	10.6357	8.33766	15.3129
Deoxybrevianamid E	11.5819	4.54806	18.5103
Altertoxin-I	9.74968	8.72772	14.549
Alternariolmethylether-glucoside	40.1309	42.5389	7.35025
Butyrolacton III	9.62514	6.8039	14.1036
Tentoxin	7.7159	13.619	8.02527
Drimane 8	11.1023	11.2626	5.38968
Dihydrocitrinone	8.03496	9.33627	15.6957
Fumiquinazolin F	10.7952	11.9202	8.38666
Terretonin	14.9119	10.3784	15.1514
Hypothemycin	9.98147	9.6719	10.8545
Isokotanin B	13.9669	10.5879	18.041
Fellutannine B	8.63048	6.97943	9.64687
Fumiquinazolin A	9.39964	12.6566	15.2267
Tryptoquivaline G	19.5544	4.29656	19.0058
Berkedrimane B	20.0133	17.0524	14.3825
Endocrocin	7.32296	7.49444	28.4981
beta Zearalenol	9.88208	3.98817	14.7019
Aspercolorin	13.344	9.69191	19.8535
Calyxanthone	7.66323	8.91922	35.9963
Cladosporin	8.51362	5.72383	8.02541
Chrodrimanin	8.2311	13.002	10.0361
Aspergillicin Derivative	12.9886	9.70636	14.3019
Phomalone	8.59107	9.17304	10.2999
Alternariol	9.30633	5.83969	8.23728
Dichlormethylasterric acid	9.56069	5.52972	9.28331
Terretonin F Derivat	7.97759	17.6807	9.93695
Quinadoline A	11.1189	9.01035	17.5719
Xanthomegnin	21.1132	22.2844	39.4113
Penicillide	8.75032	13.208	14.8395
Fusarin C	18.8605	14.403	23.8944
Atlantinon A	19.1443	13.0245	9.46015
Drimane 6	7.68466	7.07328	9.77048
Butyrolacton I	9.58272	18.4537	11.8037
Tryptoquialanine Derivat	8.57564	9.33961	17.5769
Okaramine D	7.61256	6.2403	13.2274
NG 012	6.85042	14.6326	13.6171
Chaetocin	43.0388	29.3297	24.5681
Terrecyclic acid	29.0533	5.63236	15.7355
Geodin	n.d.	8.469	n.d.
Citreohybridinol	8.05512	5.96019	9.54917
Unugisin E	9.23206	14.3487	11.965
Dichlordiaportin	10.9363	9.22893	8.03797
DihydroxyZONdimethylether	6.50054	13.0439	8.79589
Zearalenon-14-Sulfat	9.56055	11.789	16.7792
Amidepsin B	6.3763	16.0767	10.9401
Citreorosein	5.47057	6.35683	11.184
Prelaptin	13.8169	18.013	11.2206
Andrastin B	13.6739	10.0277	15.1011
Citrinin	23.0987	13.4207	28.0548
alpha Zearalenol	7.27312	6.86703	10.9423
Hydroxycarnequinazoline A	8.61838	5.11446	8.93769
Isochromophilone VI	7.81274	6.8753	7.53194
Citreohybriddione	19.087	14.3584	15.0244
Pinselin	6.73076	6.36267	9.21496
Zearalenone	7.95324	7.80667	8.65508
Cercosporamide	19.1553	9.12745	10.4147
Sydonic acid	6.60939	3.07633	6.96273
Unguinol	4.75153	9.70259	9.68298
Cinereanin	6.24474	9.7595	10.5239
Malformin C	13.4842	6.06696	23.056
Malformin A	14.1633	6.63328	18.5001
Norlichexanthone	6.992	7.48665	9.67985
Atroventinmethylether	49.6716	77.5628	76.6724
Isochromophilon IX	7.86052	10.7172	8.56286
Trichotetronin	17.5166	13.4428	15.6736
Rugulosin	32.4089	19.555	8.91699
Chlorocitreorosein	7.01128	8.0487	6.99415
Geldanamycin	15.1106	9.43256	7.86297
Iso-Rhodoptilometrin	6.50435	10.7698	6.79427
Okaramine B	8.23959	15.9118	11.7906
Rubellin D	12.3426	9.71566	9.09947
Alternariolmethylether	6.77496	5.80157	6.84554
semi-Vioxanthin	12.0155	7.28927	11.0234
Sclerotioramin	12.0046	11.1132	12.424
Penigequinolone A	16.1153	16.1203	16.7911
Sphingofungin D	10.2954	10.0257	19.3294
Asperphenamate	8.78563	14.2913	8.02793
Apicidin	8.45659	20.6097	16.0785
Austocystin D	11.2459	6.80142	16.3026
2-Chlorunguinol	13.6673	13.4264	8.01331
Folipastin	6.38712	16.9397	7.46409
KO 143	9.03076	8.4583	12.2189
Andrastin A	10.7407	15.2835	7.11026
Fumonisin A1 Vorstufe	33.3032	40.3809	36.5761
Helvolic acid	9.13005	14.9076	13.4862
Ternatin	13.0675	23.4648	17.5529
Chaetoviridin A	29.8063	42.5806	31.4945
Dihydrotrichotetronin	10.0616	14.0268	10.9979
Cercosporin	8.30694	3.88308	12.8923
Atpenin A5	9.54467	10.8404	2.79189
Nidurufin	9.48959	9.99493	9.37776
Ophiobolin B	n.d.	17.3045	8.17747
Trichodimerol	6.31919	25.3638	19.256
Heptaibin	15.5838	34.6135	19.8306
Calphostin C	12.9198	19.6333	16.593
Dechloronornidulin	7.44566	15.0761	9.33285
Versicolorin C	8.32162	7.34599	13.8143
Viridicatum toxin	12.1124	9.66225	9.17119
Macrosporin	13.2351	7.49023	9.51707
Irgasan	9.18544	9.24159	11.8114
Versicolorin A	11.5349	7.80944	12.0431
Cylindrol B	15.8686	18.5658	8.6498
Chloronectrin	6.95727	18.4971	7.90884
Pennigritrem A	17.5867	16.3678	10.8481
Emodin	10.0874	4.95754	10.2453
LL-Z 1272e	8.81319	17.8322	8.70261
Thielavin B	15.5773	16.1178	4.89678
Oligomycin B	11.4061	18.9594	9.72168
Ascofuranon	4.42783	18.2781	9.3446
Nornidulin	7.40161	16.1692	10.1334
Chrysophanol	3.87447	6.99065	12.0515
Ilicicolin E	13.3696	20.9449	11.4037
Oligomycin A	11.414	17.1112	10.1088
Epiequisetin	11.2746	19.9363	9.5355
Equisetin	12.271	17.2103	6.19497
Ilicicolin C	8.34983	19.7059	10.052
Usnic acid	11.6947	12.2165	14.2344
Ascochlorin	7.27664	21.3031	11.3789
Skyrin	10.3716	17.351	12.9373
Cylindrocarpon A4	10.5573	21.5762	12.591
Averanrin	14.2155	14.2332	19.5813
Methylequisetin	7.4289	19.6308	10.0193
Integracin B	6.83149	20.8737	13.2115
Altersetin	15.6556	19.909	12.4543
Ionomycin	5.97816	17.9973	16.4537
Physcion	8.72127	8.02452	11.0527
Flavoglaucin	44.8986	31.0626	31.2197
Nidulin	11.1664	17.3744	12.9729
Integracin A	12.9863	12.4838	14.8605
Averufin	14.4227	11.1672	15.3044
Ilicicolin B	13.3454	20.9894	11.0493
Averantinmethylether	4.23081	11.8733	13.0052
Ilicicolin A	11.1825	14.6256	13.3769
Norsolorinic acid	8.96065	13.1354	13.4157
