# Supplementary material for: Validation of an LC-MS/MS-based dilute-and-shoot approach for the quantification of > 500 mycotoxins and other secondary metabolites in food crops: challenges and solutions
Source: Anal Bioanal Chem. 2020 Feb 20;412(11):2607–20. doi: 10.1007/s00216-020-02489-9 (PMC7136310; doi:10.1007/s00216-020-02489-9)
Supplement: Supplementary file 6 — (XLSX 303 kb) [file 216_2020_2489_MOESM6_ESM.xlsx]

## Sheet: t-test_matrixvergleich
Validation of an LC-MS/MS based dilute-and-shoot approach for the quantification of >500 mycotoxins and other secondary metabolites in food crops: Challenges and solutions
Analytical and Bioanalytical Chemistry
Michael Sulyok, David Stadler, David Steiner, Rudolf Krska
Institute of Bioanalytics and Agro-Metabolomics, Department of Agrobiotechnology, IFA-Tulln, University of Natural Resources and Life Sciences, Vienna (BOKU), Konrad-Lorenz-Str. 20, 3430 Tulln, Austria
Table S5: Results from pairwise t-testing of RA and EE obtained in the investigated matrices (a value < 0.05 indicats a statistically significant difference)
	Almonds vs. Pistacio RA	Almonds vs. Pistacio EE	Almonds vs. Walnuts RA	Almonds vs. Walnuts EE	Figs vs. Almonds RA	Figs vs. Almonds EE	Figs vs. Maize RA	Figs vs. Maize EE	Figs vs. Pistacio RA	Figs vs. Pistacio EE	Figs vs. Walnuts RA	Figs vs. Walnuts EE	Figs vs. Wheat RA	Figs vs. Wheat EE	Grapes vs. Almonds RA	Grapes vs. Almonds EE	Grapes vs. Figs RA	Grapes vs. Figs EE	Grapes vs. Maize RA	Grapes vs. Maize EE	Grapes vs. Pistacio RA	Grapes vs. Pistacio EE	Grapes vs. Walnuts RA	Grapes vs. Walnuts EE	Grapes vs. Wheat RA	Grapes vs. Wheat EE	Maize vs. Almonds RA	Maize vs. Almonds EE	Maize vs. Pistacio RA	Maize vs. Pistacio EE	Maize vs. Walnuts RA	Maize vs. Walnuts EE	Walnuts vs. Pistacio RA	Walnuts vs. Pistacio EE	Wheat vs. Almonds RA	Wheat vs. Almonds EE	Wheat vs. Maize RA	Wheat vs. Maize EE	Wheat vs. Pistacio RA	Wheat vs. Pistacio EE	Wheat vs. Walnuts RA	Wheat vs. Walnuts EE
15-Acetyldeoxynivalenol	3.0035321616e-06	0.28974946404	3.4306106098e-07	0.036452448213	0.05199904163	0.15173667176	0.037824111647	0.43620914302	1.0522416809e-05	0.6418061146	7.6532364182e-07	0.32119717286	0.23045132107	0.34650081295	0.017035156501	0.92681974669	0.00048188973749	0.16129913969	0.0095882480735	0.33024717822	5.8594590624e-07	0.28698256084	1.1022410143e-07	0.047095556263	0.0044064585841	0.54523840936	0.890932459	0.33371517723	6.0558864207e-07	0.81300654523	7.4045697772e-08	0.059554178154	0.0425598733	0.16090978542	0.43492210548	0.58102586106	0.46274092181	0.71143573884	9.1550619784e-06	0.60242493302	8.8686101752e-07	0.083902532354
15-Hydroxyculmorin	0.03803347888	0.25232074977	0.00076244612552	0.027735387788	0.049776064043	0.099473284761	0.22199137157	0.3085404313	0.76886337203	0.85828377614	0.081424700033	0.30095271883	0.093815535554	0.84931678806	0.28697641056	0.45807207757	0.0056856842923	0.33628584265	0.048973064348	0.79626490083	0.0054797605886	0.5802539034	4.2718677364e-05	0.093030222228	0.15209492118	0.37086200358	0.34747411816	0.70571091113	0.15790326426	0.48093265105	0.0038115794331	0.10601149109	0.18887725751	0.35999643998	0.70743878325	0.14346781656	0.56693881142	0.31879026536	0.069063812027	0.76606938507	0.0014911186563	0.54197509589
16-Ketoaspergillimide	3.9722425836e-05	0.41984764947	8.1700758167e-10	0.017725022188	0.00014886997457	0.045219426602	0.48449608327	0.068153577031	0.0030861826446	0.40351709553	2.2079455126e-08	0.43441213089	2.9618355697e-06	0.35917065856	0.13217830182	0.51098425752	0.00097860996489	0.38497506625	0.0024624987816	0.90416079193	1.1342085317e-05	0.9302286014	4.8168289566e-07	0.19211077736	0.16098676931	0.82260603284	0.0089735266332	0.36832149517	0.0017581566003	0.79912861097	1.2819976379e-06	0.028449499478	0.0032693871326	0.19157630617	0.72619045508	0.25102084427	0.0050788698992	0.57289460898	6.3647217433e-05	0.89341154142	5.325716608e-10	0.13947908002
2-Chlorunguinol	0.0041139684547	0.92382728625	8.5722553326e-07	0.002400648475	0.064307768921	0.10321263689	0.098517436249	0.22425677962	0.54463254185	0.089669010172	0.029924031074	0.4189042427	0.36702345779	0.67540030606	0.00061870497554	0.94369989929	0.00088938412122	0.27026073328	2.367837549e-06	0.68849505123	2.4138604606e-05	0.98048846435	9.6360913557e-08	0.1037860347	0.00023989153835	0.50054578716	0.00029985527781	0.49946523494	0.0050595436616	0.433750962	0.44072775452	0.0082042270202	3.3943698626e-05	0.0016334812171	0.1324531782	0.39666730945	0.0041493005393	0.62593081323	0.54442357301	0.36750995354	0.00033284302173	0.29088635768
2-Methylmitorubin	0.46657527156	0.038730830529	0.0032920250557	0.00085588311601	1.394218732e-05	5.3756226869e-07	2.5078505527e-05	2.5825306798e-05	5.9859973027e-06	4.5380523066e-06	4.4960278132e-05	4.5196261341e-05	3.3050095933e-05	8.7385003908e-06	4.1825807056e-15	3.5523986434e-11	7.6398751338e-07	3.1032661025e-06	2.8825626811e-14	4.3641324382e-11	9.2234534778e-13	7.8320765373e-11	1.5576403021e-14	3.0132185629e-11	6.5875384454e-15	3.367719826e-11	0.011303980523	0.0012725543974	0.13014712065	0.10136127068	0.90668902689	0.98909460115	0.11608995579	0.071000109382	0.0092479501815	0.12281464675	0.72609567182	0.0041283061109	0.17376642199	0.24266209508	0.76672704126	0.00033489424926
3-Acetyldeoxynivalenol	0.004221911389	0.077855547086	1.9669004668e-05	0.80206522408	0.020420934573	0.056488954888	0.010263951516	0.088160307718	0.072628583648	0.42328460766	0.00017678438946	0.47602673	6.3671975737e-07	0.077425743729	0.039141881606	0.16978572189	0.0038810355457	0.95945934669	0.097692353938	0.22600585899	0.00048289204516	0.50560312412	0.00018517489485	0.49955935891	0.65893956169	0.17553030645	0.48554648029	0.76078875923	0.0019457872988	0.099463457665	3.6053459005e-05	0.9101038192	0.29266534179	0.25313983447	0.00032949623468	0.94581563059	0.0041865544531	0.73699591631	4.6184092377e-05	0.078719069995	6.718668472e-09	0.7804447758
3-Nitropropionic acid	1.0034323584e-06	3.4633227163e-05	3.428957357e-07	3.1523235e-06	1.259510885e-05	4.5152379038e-06	0.0030842724332	0.085866701648	0.002169848987	0.015400663429	0.00027027565227	0.94324596402	0.40769380831	0.36768578422	1.0235173348e-07	3.4929643561e-07	0.00029040467032	0.020837707103	0.28489095608	0.0024507589403	0.035936950953	0.00069887012891	0.31264048989	0.024250035605	0.0037138399447	0.016149259088	2.7242653854e-05	1.2365628956e-05	0.038930025885	0.3938912286	0.73299555265	0.087606950036	0.012435856102	0.016209292772	1.8403158592e-05	4.6592830868e-05	0.0068348873592	0.73719638004	0.059497645427	0.33377852625	0.0013384648258	0.35598096906
4-Hydroxyalternariol	4.8550956408e-07	0.86491876494	1.1839546799e-05	0.66700318984	2.8125401686e-05	0.56480928478	0.42671502249	0.056341493982	7.0203219852e-09	0.13184763399	4.1239036531e-08	0.73358086986	0.00086204016629	0.0013465831124	0.045471369979	0.33485728993	3.0492645299e-06	0.030778045918	0.01513887548	0.012122934462	3.0726510491e-06	0.17895668275	9.8569283981e-05	0.039460594272	5.3418865553e-05	0.00032999164693	0.02996730743	0.040020869524	0.00018731175464	0.027892596452	0.0012389624773	0.048045428766	0.0010006024047	0.1633787136	7.3762840345e-05	0.00059378657881	0.036390828166	0.060633211391	2.90815826e-07	0.00088326265067	2.4832020206e-06	0.001308537451
5-Methylmellein	0.490361035121	0.772817987141	0.213962963362	0.738944560558	0.167142258046	0.910548165838	0.312488214773	0.040953049788	0.484557227021	0.724168798644	0.875758100635	0.834161594777	0.035808508931	0.243959068227	0.085438814048	0.45414022021	0.019246237739	0.435660474044	0.043560293088	0.313969366233	0.052917281074	0.703442004056	0.024045283826	0.357581160353	0.429559302849	0.8103806048	0.515306273969	0.027703263452	0.813722053871	0.161384479386	0.394808163808	0.037407325796	0.583681640731	0.605975343447	0.152278338459	0.235483422172	0.058808397491	0.36252286349	0.104653521395	0.510872262601	0.045004939067	0.197794325326
7-Hydroxykaurenolid	3.1475845493e-06	0.023014524337	0.16540947688	0.77420618662	0.0045344184866	0.55514652271	0.0067230220145	0.93941351992	0.012916858794	0.26694896757	0.094312436523	0.86495407017	0.0044121627429	0.16624744037	0.88568300745	0.25222204985	0.0033053740824	0.16786613808	8.3700992359e-05	0.11234215679	2.8357831174e-07	0.0058006658363	0.16749324053	0.32168213192	0.75596396354	0.91268816292	0.00024562526597	0.44808314708	0.21262188493	0.24503810053	0.04765205881	0.80773444432	0.060193574425	0.2793781831	0.76634938647	0.23338553396	0.00012453179753	0.10394477323	1.3020815869e-07	0.0024730311384	0.16237841069	0.33481422246
7-Hydroxypestalotin	0.0054470286808	0.7845198771083	0.0044604725393	0.109817980011	0.0324972397745	0.196328011103	0.9434216088727	0.0111236210344	0.4531303125111	0.4476047482793	0.0825975370596	0.7498906413625	0.7305019220096	0.0332199681808	0.6568110101767	0.897569952994	0.0314885356901	0.1867567895523	0.0201094497168	0.2210899913372	0.0055298024858	0.7168338682131	0.0027688367045	0.109135710405	0.0306476734877	0.351267332938	0.014334453061	0.1402420437756	0.3660896159899	0.1781825536415	0.0635094232717	0.0050156501741	0.2137141184488	0.3148990290673	0.0200662986666	0.266269312706	0.7550452505005	0.8740617828513	0.2338280894676	0.2576535266476	0.0428062552259	0.0177326291744
AAL-TA Toxin	0.0026617118882	0.16815597492	5.6314602767e-06	0.042070606127	7.7162622588e-06	0.010415704401	1.4430442448e-05	5.1813456302e-05	0.033966811784	0.15187641441	2.2465726178e-07	0.00023170538274	1.0060071797e-07	0.0045509043422	1.3586629367e-06	0.024882320654	0.19409337142	0.34145879709	6.4481475053e-06	0.0009812110666	0.0044807601923	0.091357349004	1.4484320932e-07	0.0054413174067	2.4336955134e-08	0.0031451685599	0.0080070876136	0.0036619726772	0.00010174408214	0.00045409113477	0.00024037789291	0.060637984755	2.526579416e-07	0.003124959587	0.0080286639261	0.07698845736	0.19292444949	0.74001796617	4.8456668119e-05	0.019865632769	4.5565405628e-05	0.38302714964
Acetylchaetoglobosin D	0.33536950999	0.3452614814	5.9369472587e-05	9.7652172218e-05	8.4436921501e-06	4.1632822133e-06	0.0012804937931	0.0030765842811	0.0007547328459	0.00040007625792	4.5850592621e-05	0.00026438616462	0.026330419479	0.029633569058	8.3796797358e-08	1.1671360565e-08	0.00067106697016	0.050583133558	3.0887365229e-07	1.4434170258e-05	5.1070747575e-05	8.6404121565e-05	1.1321200466e-08	9.6830167775e-07	1.3856943424e-06	9.0706966209e-05	5.7045379564e-05	2.1754607264e-05	0.03130174612	0.018710332193	0.021501305487	0.12234614536	0.20384363888	0.085723638702	2.0880996205e-06	8.79406917e-07	0.046112022305	0.12968389964	0.0060190251032	0.0043949843042	0.00010189224261	0.0045037348975
Acuminatum B	7.8209069411e-05	0.066683494236	0.00045564350011	0.22590377496	0.0091090554792	0.46119626602	0.041670419768	0.12498283352	0.43441720423	0.35642772624	0.33974919108	0.66114592784	0.0041306681152	0.60817185345	0.1249756264	0.12245101174	0.0014061103787	0.50693986642	0.014659697315	0.23457469826	1.0443075313e-06	0.75333267045	6.4691729724e-05	0.85386159505	0.68796355283	0.97008785909	0.2754722923	0.032006480021	0.00071221526446	0.29916206524	0.002510899274	0.22249910453	0.6756232145	0.65548925144	0.20888122973	0.22506686692	0.066999957925	0.2947995236	0.0013061410105	0.79380618855	0.00076440495936	0.9092768738
Acuminatum C	0.0053859595342	0.15622878867	0.0009005737015	0.10419846111	0.029809296607	0.00077788660247	0.059638868998	0.040431422668	0.1277632769	0.026687677168	0.010640220632	0.52106470367	0.011492672154	0.037869661567	0.018999349382	0.040420241263	0.47038788035	2.6133251693e-05	0.031632469401	0.014907638688	0.41335960662	0.0036995479521	0.037051560515	0.012158940344	0.17937066458	0.00032036654334	0.85497204706	0.30291307961	0.0084451582009	0.84933566569	0.0011322106238	0.37033687602	0.14735515381	0.41531189747	0.00020418335346	0.016218585345	0.00077594457769	0.39530042251	0.79318741143	0.42990312893	0.13353508369	0.66373492763
Aflatoxicol	0.00055176171136	0.18873041474	1.0362801537e-05	0.048601497297	0.021390945768	0.024609672761	0.26445366885	0.027363363029	0.039579025085	0.17345650011	0.0001226586648	0.6699485947	0.0079782764327	0.0052000978984	0.04460953577	0.22634215293	0.383575855	0.054884565023	0.058948627519	0.41040857868	0.0010187573549	0.71080094033	3.1665946364e-06	0.1439993554	0.0019979862755	0.064052997486	0.0041463790774	0.55359905892	0.47333584898	0.33615674668	0.0033783318756	0.066904254814	0.0013109883419	0.34232202375	0.79208722509	0.81707777115	0.0025642652398	0.55426329434	1.1416770885e-05	0.10749865145	3.8404490668e-07	0.015012373893
Aflatoxin B1	1.8870690133e-08	0.41968330465	4.3706551896e-11	0.0034939128459	0.0006028782123	0.031500903647	0.0008163592268	0.18582267306	0.00048611487343	0.023011489493	1.6309132841e-07	0.29743626224	0.32121058304	0.42953492673	0.085376420514	0.055314580356	0.15442001417	0.53915747502	0.00016572486216	0.17255724086	0.0005952857938	0.026229727858	2.4396615284e-06	0.97896539943	0.44102154458	0.26838592234	4.2916718402e-05	0.19929673298	0.078298495669	0.09580286795	0.0021168476742	0.017783334348	1.6242282495e-09	0.0057378604731	0.0014992828562	0.2433184819	0.00035160182533	0.81435957069	2.2253968346e-05	0.10570656188	1.02702533e-08	0.10933424109
Aflatoxin B2	0.00029669498203	0.76447390422	3.3522724579e-08	0.069994037875	0.538515219	0.19902143672	0.0084757857328	0.10753765608	8.096504479e-05	0.05994181507	9.9847761376e-10	0.33213350934	0.11461203853	0.45313425496	0.62580779516	0.48379068155	0.31202211996	0.6096579403	0.020795054164	0.51907305157	0.0022299606721	0.27896329532	1.7086103966e-06	0.24838185165	0.04544109754	0.90113695137	0.012595095683	0.81709810644	0.61845500531	0.49532659057	0.021346806903	0.019911916407	2.8514544999e-05	0.015026394687	0.057434876909	0.51927050508	0.0034599074919	0.55403362592	1.3349334839e-05	0.28031726325	3.6865878273e-10	0.14296358194
Aflatoxin G1	1.766736444e-06	0.50892788891	6.8111518487e-06	0.004960362485	0.81209694127	0.050078651277	0.75616860683	0.010810096518	3.4524182735e-06	0.088247064655	5.6567883094e-06	0.068596707558	0.21564259947	0.98391640943	0.039718117629	0.023671251199	0.033251726294	0.26583805978	0.032210934012	0.025093144685	0.036552279943	0.045859748582	0.012876191059	0.92880604209	0.082597340473	0.27906242775	0.621525063	0.6744908527	0.00010686993735	0.67582990024	3.5678380814e-05	0.00086462447697	0.30753435225	0.0053829690691	0.25530971135	0.061432035548	0.25178965367	0.029378928019	1.0343001547e-05	0.12102203803	5.4684893946e-05	0.094544494353
Aflatoxin G2	1.7078513979e-06	0.58366052524	7.3824048516e-07	0.15841872125	0.76225988187	0.17156129808	0.047119969948	0.22907059179	8.6263637913e-07	0.49057165492	5.726728577e-08	0.99098543035	0.51374429735	0.79989336375	0.52656937965	0.89395241259	0.62288790029	0.34815129831	0.058021196433	0.67773438111	0.00036332123123	0.6213305339	0.00037603853535	0.3420435464	0.44415629524	0.43241844021	0.066008913468	0.63587157744	0.0074757806819	0.84846998462	0.0036766503884	0.1998325698	0.30790725329	0.47421555321	0.82444072429	0.29913839068	0.070265068107	0.44877597067	3.7871107714e-06	0.66820197344	1.5460562345e-10	0.78504773239
Aflatoxin M1	0.00015788623701	0.80574118768	0.00034401241303	0.75043865805	0.28807435341	0.96146609356	0.8516890994	0.0094725964984	0.00035737578079	0.62178619745	0.0060548681854	0.53212763859	0.023570795876	0.039408351627	0.10344026801	0.13031956193	0.045496206663	0.073738143925	0.043852739538	0.65509656684	0.00015325361239	0.11182638195	0.0023575089913	0.12203285712	0.41901287559	0.72407239489	0.30672772381	0.11939981731	0.00087417918497	0.022564720545	0.028887345667	0.024586351483	0.022689685847	0.90184009793	0.081497705455	0.13950287382	0.04207295827	0.93158468479	2.5551609691e-05	0.074620488572	4.9951288036e-05	0.083887888996
Aflatoxin M2	7.8157415652e-06	0.47551722204	0.00016896936764	0.088239831171	0.0045655797739	0.48652382872	0.0072110176361	0.27466455834	0.0048407267077	0.97657657164	0.16199080989	0.5696958412	0.0001575025518	0.36782488634	0.083615215534	0.27791845969	0.00057144491618	0.94386263254	0.78194178672	0.13305704713	3.7562948918e-06	0.91008981567	4.7253532963e-05	0.47334967918	0.6809876778	0.14409076911	0.29942987861	0.53997982505	0.00015339002426	0.25863153	0.0011958215458	0.046138492309	0.062382908803	0.51703609662	0.023985795823	0.78377529684	0.54809755696	0.66102094765	8.9172018031e-07	0.34693850488	1.0948133855e-05	0.036555014145
Aflatoxin P1	0.00075483609908	0.81955910817	1.3622561035e-05	0.036600410333	0.012005286524	0.92299795701	8.7639822602e-05	0.63550146808	3.8987355484e-07	0.69754138592	1.1208712104e-07	0.00063579995549	0.5905390125	0.73210202775	0.39778313663	0.37144954174	0.0017189711672	0.24926060565	0.17594137777	0.41887721076	0.0030728204652	0.25745378203	2.0404319918e-05	0.099457797479	0.0042874274677	0.20048531643	0.039606517098	0.71515960398	0.043924807393	0.51798420641	4.5556411834e-05	0.0028043908866	1.4763651274e-05	0.023180195357	0.029360269307	0.89723386013	0.00020764100199	0.47778049741	1.3319009857e-06	0.88545078451	2.6786626227e-07	0.0028476864127
Aflatoxin Q1	0.00934527719294	0.36211409835665	0.00839707068801	0.51184254950035	0.331070802214	0.50236010414023	0.00018577069869	0.40823875398915	0.00808972179118	0.71130648086155	0.00149392575041	0.99463595265445	0.93548275598829	0.69244487995886	0.45565831664667	0.85215744735549	0.10627639116681	0.66439608566041	0.00127605922442	0.82631587892181	0.00470041587138	0.50119383712691	0.00502895984017	0.67007029631047	0.1009960731138	0.87735872635333	0.00158852921973	0.99063884011441	0.20155332359606	0.26184580862065	0.09575008971401	0.42551840152113	0.92839481171526	0.73613814191645	0.31390912220232	0.70139293379781	0.00026646145487	0.63551795017037	0.01008342809719	0.45527356521972	0.00245057117052	0.70511520309062
Agistatin B	6.2385241924e-05		0.0012775540325		7.8732821789e-08	0.044733993713	1.0211417356e-05	0.31064222246	0.06299836708		0.24753338849		0.0039475560591	0.23672678779	0.25072317927	0.011321955274	8.1263984243e-05	0.8669528761	0.8780718621	0.19614571986	0.00032216823961		0.00054762970517		0.95667151813	0.12661859023	0.2279280959	0.30837242813	7.0708714665e-05		0.0003380265417		0.83185822802		0.52374321132	0.29688506755	0.96517810927	0.91777636977	0.011677434404		0.010308672601
Agistatin D	3.1185853642e-09	5.0568598436e-07	0.00054888314238	0.00017258287687	1.1577746688e-06	7.3108452041e-05	0.00045192771233	8.6824445437e-06	1.4888772734e-07	2.1211147083e-08	0.0074178171161	0.50090743682	3.1277092655e-06	0.00042439183176	0.39456692201	0.59096207371	9.9290411543e-06	0.00028521921406	0.62698464299	0.43992529245	1.0090438153e-07	1.3740437582e-06	0.00035365437393	0.00058261703132	0.95785623377	0.73911675608	0.89653760906	0.83729891793	9.0601045442e-06	5.0426799089e-08	0.0072379122793	2.6671441765e-05	1.8855509998e-06	1.9595859745e-10	0.33485470827	0.87144710355	0.58889127415	0.72310402727	2.3713022312e-08	3.2355740008e-06	0.00019878716051	0.00079273716273
Agistatin E	0.0019276465671	0.67338928158	0.00020633341221	0.0035825250522	0.01394582257	0.0049994129971	6.1711979149e-05	0.00047361730427	0.00020393205332	0.067222026211	7.3372868643e-07	0.49818906749	0.00046319692788	0.0010537817706	0.00010590810306	0.0035439798892	0.0028239102685	0.40050657768	5.4988823063e-06	0.0024262484473	4.1841103597e-06	0.030862255898	9.0177939126e-07	0.85004172979	5.1410086518e-05	0.001019160699	0.018584373429	0.97778510496	0.037004684466	0.64018594679	0.026589333791	0.0018956472202	0.40534914979	0.036713823928	0.36394745305	0.50083640456	0.045487312221	0.35695026072	0.0045620355024	0.35208064861	0.00018094748889	0.00093443770035
Agroclavin	0.00873368991353	0.00041984657294	0.65569085260717	0.00359837124235	0.04393061088178	0.22060755158891	0.13235082443344	0.15327270899704	0.00106339849756	0.00254141078115	0.04291409497464	0.03128874656572	0.00660524871618	0.68435568975819	0.01183876170763	0.01172804261527	0.00439842943129	0.10734413890443	0.26414460015959	0.88607714766397	0.17841184120825	0.04712889707211	0.23607333076834	0.47816234935195	0.62026574203761	0.33535079891837	0.9699596649651	0.01797492316795	0.07857333966415	0.0456266541005	0.80655371145095	0.41752910378095	0.05219260587408	0.16028292626192	0.03433525073187	0.1571696269544	0.35910272390979	0.40721744257675	0.10656393227321	0.02203872319459	0.36667970994418	0.14462279443659
Aigualomycin D	0.001206650898	0.87578873174	1.2642232945e-08	0.027120561062	0.010838502396	0.070988212565	0.33559121369	0.46180770993	0.68902915624	0.11000514915	7.1849900156e-06	0.51542444496	0.084547120361	0.13913248318	0.24694200905	0.29540320349	0.13226376061	0.73244065814	0.049647643685	0.9243079331	0.04538540344	0.36172243442	7.8051814367e-07	0.42282213666	0.89885047947	0.45093864189	0.011299337241	0.12514217313	0.45177301965	0.20016511829	0.0016314079277	0.16735928997	1.2689767932e-06	0.043262569509	0.24316849745	0.65818763958	0.03809803349	0.25815728887	0.020447148912	0.79251517735	1.1205927641e-07	0.052333762375
Alamethicin F30	0.85053343080512	0.84899567258284	0.0767467239671	0.14938912220776	0.25474252584949	0.6841083189949	0.73986076436315	0.70589078525393	0.26393218841037	0.7855116444013	0.55602812927515	0.04079110618025	0.37311686392608	0.66151221641234	0.01352657010582	0.17941544959197	0.00142686085739	0.27480148744967	0.00094588368642	0.17630876174493	0.00538453461129	0.17951922720671	0.00032425284713	0.01119533694832	0.0031754176666	0.1855527342426	0.1598355080912	0.9615588569667	0.15781303471767	0.88366042936083	0.84742645512311	0.11200430626525	0.05404704847292	0.04642341078144	0.64817897127842	0.95573920591986	0.22618764405182	0.91809893411322	0.74778667220036	0.81172233556252	0.08415681231752	0.20388035306471
alpha Zearalenol	0.017445363144	0.71610835757	3.4138998132e-07	0.0019795649736	0.031172390319	0.13466132941	0.016258999765	0.29728343228	0.7056504113	0.26171263369	8.5679209977e-05	0.021623065108	0.12972394963	0.36971944302	0.28895535304	0.87831824001	0.0052885636457	0.20420564069	0.00026829506776	0.060949259302	0.00087768912242	0.84488603664	5.5202740555e-08	0.0047295067463	0.1359372797	0.9039947872	0.00060113266488	0.042596747482	0.0074752204701	0.076034641319	0.11493218721	0.51848584332	2.8217510462e-06	0.0047785758568	0.53141020912	0.80355746453	0.0014856610563	0.12181704902	0.13941328291	0.97055266405	6.7165361211e-06	0.028106357314
alpha Zearalenol Glucoside	0.16889788433	0.71101407441	0.00017744675401	0.29676678381	0.03127503096	0.96587774312	1.9749769659e-06	0.43002400378	0.18702613725	0.57136495479	0.022745800515	0.11422984198	0.017335310671	0.57013176302	0.69369662994	0.71792507889	0.013344804529	0.67626994107	5.3195692482e-05	0.29564559908	0.068924582075	0.38574389668	5.9081480968e-05	0.098384321402	0.84204189677	0.77813849643	3.563314538e-05	0.65719093801	8.0904203745e-06	0.96877787955	2.367966818e-07	0.20921275242	0.00025050810838	0.35360474299	0.58925068942	0.59367157889	0.00015635708591	0.35049495268	0.08420248183	0.38703530001	0.00026071683075	0.17937695345
Altenusin	0.059031534378	0.39374570353	0.00020479416707	8.1426292856e-05	9.4310008322e-06	4.4386943781e-05	1.275296523e-05	9.6812189416e-05	3.1961932954e-06	3.1554748359e-05	6.9711771099e-06	2.3220729784e-05	1.3983977073e-05	5.156759145e-05	8.8646637062e-09	2.4578570914e-08	0.00011626288648	0.00077607067621	5.6162458729e-06	0.0009740309831	0.0016788123424	2.3161005999e-05	2.6615854855e-12	1.3273040756e-11	7.559671937e-08	2.3221079332e-07	0.0059546654086	0.0014575165039	0.85238767179	0.01523688962	2.1144758427e-05	2.2978305101e-05	0.0022029691498	0.00098404051107	0.021267654804	0.28240173182	0.29124262563	0.0065152889925	0.41635671214	0.97673953404	5.123745946e-06	3.7738532215e-05
Alternarian acid	0.85640247395	0.17212127314	9.0266116288e-05	0.38973677826	0.0022375026077	0.041530844402	0.17210713538	0.0069167692041	0.04570317767	0.019818648761	3.9579885975e-06	0.095884946113	0.083637406044	0.089014946108	0.0551836085	0.1853146513	0.95562012111	0.87859139817	0.30751679148	0.14357342281	0.087174273412	0.042470770835	6.1394927864e-05	0.11432923378	0.22272817594	0.28348585617	0.23355748047	9.4719567205e-05	0.31953938564	0.0012738057902	4.7198153455e-05	0.012829512513	0.0017188680411	0.88687550922	0.0010252091003	0.0047424844941	0.016765993999	0.65247966071	0.005997390343	0.0025564467095	1.1531421093e-06	0.020130480245
Alternariol	0.76774170117	0.67243534326	0.0051547065988	0.10546722985	0.0010262022673	0.7247894124	0.0014844072626	0.0022919706555	0.0012419562935	0.90378741885	0.61155761796	0.027719816201	0.90517919203	0.9440166008	0.7164611775	0.88541001872	0.0077635932009	0.93773020091	8.4828689799e-05	0.0028648305775	0.63312112834	0.89747484234	0.0072635640222	0.3255032766	0.0085047740826	0.91097176366	0.00029720185661	0.0014150070964	0.00029979387138	0.0023820038095	0.00223625023	0.0065239831809	0.0059173975762	0.04086055756	0.00071963969154	0.73614311198	0.0014286061909	0.0020069813426	0.00089243337058	0.99478173062	0.54396400126	0.1972766117
Alternariol-3-Glucoside	0.0027002195196	0.0027680625712	0.03600328557	0.041886441948	0.036229786326	0.032614016266	2.025510863e-05	0.00010020644303	6.6227304124e-05	5.8126031636e-05	0.54848927614	0.00036885194326	0.00045837769638	0.00017414924682	0.00018425125813	0.0085345255519	8.4904201976e-06	9.4472223384e-05	0.11144485685	0.78476584428	0.0067624589941	0.16193812862	2.485213073e-07	0.096198296232	6.0406289134e-05	0.38361887289	0.00095947645757	0.012986232257	0.3227540647	0.15275038866	7.6855006367e-06	0.24102870731	9.2702011002e-07	0.0033492160837	0.035758453134	0.02246240304	0.0063034115478	0.60692774656	0.015387119072	0.038508914098	6.0571517146e-06	0.48720302311
Alternariol-9-Glucoside	0.0012522307434	0.013139229492	0.60807096683	0.062082620208	0.016479436142	0.026882335088	1.3002756285e-05	8.4650276253e-05	1.8139103631e-05	2.8308597956e-05	0.011034566742	7.5224282739e-05	0.006890061525	0.0012798347223	0.00073770894721	0.013299400338	6.6750931855e-06	1.1516886329e-05	0.14795711346	0.089556296474	0.58649276662	0.94420448256	2.2323406492e-07	0.10809764037	0.001269471201	0.085569520124	0.0027182449932	0.068594955435	0.24110325142	0.020512092719	9.704528508e-06	0.88715710952	1.5170509187e-08	0.028806596064	0.68660498786	0.26393193356	0.0053530214384	0.46417849101	0.0021024434084	0.071602411838	0.30303040295	0.42294465483
Alternariolmethylether	0.021039462707	0.12329905738	7.0625606593e-05	0.0037497090408	0.0099311033083	0.053201199412	0.0054248384739	0.26987908638	0.35712689933	0.32074740304	0.00014278281187	0.0020122458968	0.026903712873	0.78217831093	0.52051045137	0.15453614329	0.00010411978417	0.34571579144	0.17200928583	0.99342373248	2.2951444327e-07	0.90085873189	3.9032678743e-07	0.0021280366764	0.0033626909043	0.66625487806	0.70547856697	0.13939905108	0.012149580917	0.89034730682	7.369908859e-06	0.00030511547842	1.5781937961e-05	0.00029809416001	0.16109337791	0.11056761673	0.20266557921	0.64710423936	0.052841067817	0.70972145985	3.0319094767e-06	0.028924441865
Alternariolmethylether-glucoside	0.68214305403	0.30050251725	0.7893970212	0.56683210339	0.00020729105247	0.00014018665533	2.1201529605e-05	0.00044893720187	0.00031621221024	0.00038667003279	0.00029693696754	0.00026011252196	0.00015512801847	0.0010024405802	0.00025060928549	0.11998229063	2.7141148886e-05	2.1375986231e-05	0.22360285519	0.0056581690169	4.0293217519e-05	0.0025652717053	3.146545413e-05	0.0062149791633	0.0053388282526	0.039394996307	0.05106787176	0.28366418246	0.028604572841	0.86913875088	0.03343007672	0.42463964962	0.86878039279	0.44223906157	0.77616728941	0.43388419307	0.11521031039	0.91132839251	0.54305767548	0.99897205548	0.61607530395	0.65229652474
Altersetin	0.17763678542	0.76140289994	0.00026936738841	0.44840710655	0.35132971085	0.89220526579	0.050315005076	0.069219668017	0.18053133312	0.66028714131	0.018522931921	0.1545400304	0.084503109376	0.79438230331	0.0002980685832	0.15025286224	0.016751290607	0.076107583449	0.24676932809	0.19342117241	0.00021819185889	0.059998433445	1.5535811971e-05	0.032562079779	1	0.40588499734	9.3911730746e-06	0.54626512586	4.7529864116e-06	0.0031894222067	7.9491451636e-08	0.0019407218187	0.0011014292129	0.17449218089	0.024168250203	0.86310741258	0.55572236542	0.89784682135	0.015943407912	0.72817482578	0.0041050759814	0.5545831545
Altersolanol	0.00015896520924	0.0098466439453	0.21137323783	0.27923003287	0.0020804039634	0.010862266641	0.9600843031	0.22592524722	2.5969726986e-05	0.00021593383936	0.00096909763078	0.41575982489	0.01776742046	0.0042742287713	0.0053413922792	0.023634071429	0.10604370012	0.23743014375	0.10021824147	0.82393664824	5.6072984228e-08	3.7246031154e-06	0.0058084673425	0.88060462884	0.00037103616612	0.00018456572254	0.0015951106954	0.063191466632	1.5529965964e-05	0.00019522569931	0.00090701754843	0.9711195073	0.046170127563	0.024418584887	1.1464443458e-05	1.2060058625e-05	0.013475868333	0.00018444543317	1.1481817961e-06	1.2432180055e-06	1.8170931559e-05	0.008793765058
Altertoxin-I	6.5851169137e-06	0.72836145477	1.5813661023e-06	0.027012558013	1.8231277356e-05	0.049656498705	0.12889949838	0.0050116342133	0.066202136248	0.21095643978	4.5543402166e-05	0.53457435428	0.0024866892225	0.35376483461	0.13128049887	0.59135571285	6.618428418e-05	0.10352564052	0.00034914625641	0.58772639191	1.0166166234e-05	0.46188693891	1.8223643028e-07	0.066090160451	0.011026805878	0.50428084828	0.00028636532986	0.93526576885	0.0044918899376	0.63886650958	7.8184993967e-06	0.0070246930784	0.00078711424287	0.12023662353	0.038105343392	0.76666597685	0.039683481978	0.71237903076	0.00015517774887	0.98165339677	9.2667686939e-07	0.23235550458
Amidepsin B	0.14537160823	0.13907753833	0.86851354124	0.29629271528	0.37191932669	0.27823040677	0.15554184946	0.2716085028	0.67020028425	0.72785587886	0.43349622268	0.8233704319	0.027583505905	0.09067068151	0.0022396704333	0.11192064569	0.00028752129918	0.01189137904	2.9410986812e-06	0.044101651277	2.1620317658e-05	0.0057826265475	0.0008411811505	0.01134900582	0.0041869910304	0.18472413977	0.028057154187	0.79599723571	0.096764117121	0.064530637751	0.025652806536	0.25186233797	0.15612718543	0.41006076911	0.20080453972	0.63813967568	0.00012081456602	0.37244403009	0.00064364758275	0.026149007256	0.11665242457	0.076913527795
Aminodimethyloctadecanol	0.0031951364551	0.059912495863	0.006536681467	0.95823288293	0.00026129752869	0.72008471816	0.70725431507	0.28028545371	9.8281240641e-05	0.0012363060557	0.003667258776	0.60632281765	0.010247753814	0.33073565507	0.03095526012	0.92956504673	0.66981713141	0.6457113004	0.53716347664	0.2207895672	0.0101749638	0.077121414084	0.1544805715	0.87021775508	0.12842924357	0.25450234608	0.020187964321	0.2459186095	0.0083884011022	0.0101338832	0.072752939962	0.18110896331	0.00015980404936	0.0013033224945	0.23883853636	0.28186970976	0.059185790486	0.97320329816	0.033313466803	0.015282679709	0.67688590641	0.22403974244
Anacin	0.00209560506141	0.84288094886122	0.00019952175229	0.88373591060536	0.11942165745552	0.99413699045659	0.10003849672986	0.07840866407161	0.0008546078551	0.77737843692778	0.00014979251804	0.84668837399987	0.32407682334698	0.28608718477025	0.02473006596598	0.71777911722172	0.09958981141486	0.69928497576904	0.0145188052543	0.57777814146002	0.00228137452148	0.77328609507239	0.00109030287345	0.76632492539544	0.03600096224216	0.75640014124667	0.46279003545277	0.14584896054996	0.11889517365095	0.06773948904284	0.02823065701832	0.10063298318012	0.24410875047948	0.95982587683857	0.95961169085169	0.34503065874072	0.56153062066851	0.73503549555089	0.04402484026122	0.3200943217254	0.01146453846969	0.34245877701507
Andrastin A	0.84662967772	0.054993775492	4.4895010292e-05	0.0037684169275	0.0036039247063	0.18098172456	0.00013828835841	0.0081024350548	0.0031195432914	0.011721208508	0.00032167783067	0.0021590551399	0.00036191314227	0.0054946108976	0.0074228542596	0.88098880248	0.015704686386	0.18067375988	0.0017970374145	0.023736464573	0.0095613520399	0.01238808994	1.3015309828e-06	0.00033667617456	0.00033570158091	0.017728756622	0.0036578334212	0.02612064808	0.0037420322454	0.089055672342	0.016626047679	0.2149982646	0.00015278752432	0.063439454226	0.0089177987851	0.030205918054	0.010938800749	0.20174638701	0.012772729178	0.32919193752	0.34406801841	0.82226183942
Andrastin B	0.69211104028	0.16902837049	6.2432490128e-07	0.02322924471	0.17862277423	0.20198360938	0.0026536716029	0.35210710608	0.12379907411	0.027885426626	0.00014576391363	0.6323843276	0.00017308972807	0.013401584951	0.20939831318	0.85980226169	0.049310805308	0.34387141304	0.015079125665	0.17117918249	0.27544567798	0.22191432354	0.00011858699201	0.12117790913	0.00037387116682	0.0023586831293	0.0080358659459	0.14238576411	0.0094019871788	0.066449021457	0.33609344965	0.43272709781	3.065488226e-07	0.00062807889373	9.4265089863e-06	0.00040341457891	0.25587301668	0.67589174763	1.6727734472e-05	5.4458835527e-05	0.51325910424	0.0082375043145
Anisomycin	5.6375124971e-06	0.0019070923322	0.039652369077	0.051308377185	4.1173215078e-06	0.024734562936	0.43321433102	0.11812692164	0.015266624309	0.046351860117	0.0013133556956	0.49269496448	0.10585384485	0.018480474951	0.00020385307056	0.12149446557	0.17014249274	0.4921823766	0.10149363524	0.52803983431	0.0024535567312	0.02313258919	0.024284400516	0.85442094199	0.012993433703	0.070411360164	0.00026893669333	0.21383812909	0.16864611989	0.0073499524446	0.0032143048942	0.27369005914	6.2941691698e-05	0.020483133133	2.5567577867e-06	0.62668357524	0.66309982141	0.12038523407	0.21735061061	0.0013444612687	0.00015594322081	0.035909711875
Antibiotic F1849 A	1.8217266006e-06	0.0046340415017	1.7441991386e-05	0.01525416325	0.064267910992	0.020725841114	0.89599836983	0.036313456996	0.00014184812451	0.22599565247	0.0015710176035	0.74225413263	0.024508725288	0.035183626074	0.004682917273	0.84626802322	0.00030176070228	0.0042213510044	1.900468974e-05	0.13228089853	1.5786126776e-09	0.0008466602632	1.2337758545e-07	0.0038196784388	0.0038140274642	0.68189811129	0.025289870562	0.21638676427	8.520713658e-06	0.0057078487909	0.00046799649059	0.030064581748	0.076934567474	0.39347342563	0.66538041861	0.61674429618	0.0052976087513	0.44007788893	6.3191730043e-08	0.0067004777911	3.6397064076e-06	0.025795443188
Antibiotic L 696474	0.00054608842804	0.68486556812	1.1663539753e-05	0.33409511132	0.0031113180334	0.12405552018	0.032426387844	0.066811260921	0.51869211462	0.17365606157	0.35987668814	0.33880199783	0.0014706865358	0.073505115799	0.0080028099796	0.2055838849	0.00014101678403	0.0081018217673	8.2026371342e-06	0.64150814493	4.1422158142e-06	0.075871694152	2.0059418837e-07	0.020908743122	0.080256745081	0.37194412781	7.1574104152e-05	0.53671561765	0.0055230793297	0.3263465949	0.071068152592	0.16051492353	0.03428002715	0.51093911347	0.45985526986	0.73063260722	3.0636205666e-05	0.7557346366	0.00058097985774	0.44543560338	2.9597374707e-05	0.19627691452
Antibiotic PF 1052	0.9699391116	0.46110699297	0.17105119008	0.87600588954											0.00043863549236	0.63161711996			0.78558962584	0.92988156998	0.1237656002	0.12513832627	0.6729290267	0.58817214882	0.027416618625	0.98125939281	0.35202404741	0.6158942805	0.37008597458	0.0052485127516	0.6826923226	0.32872639399	0.30990849467	0.0057526871288	0.33652143357	0.61667595453	0.44680735002	0.90538066922	0.65853934492	0.11783651492	0.37549920326	0.56548778632
Antibiotic Y	1	1	1	0.059382888668	0.00056924537943	0.00031037500612	0.00050489818428	0.001484188134	0.015240736955	4.2619363427e-05	0.0008291990541	0.00030285690812	2.8791495819e-07	1.3617230678e-06	0.014363207612	0.0014704436952	2.0657479975e-07	4.6641500258e-05	0.01318957187	0.042907053329	0.12504818129	0.00021948011393	0.0187355209	0.0046588899573	7.3682484051e-05	1.0886161689e-05	1	0.011987767425	1	0.0033227703706	1	0.26308551466	1	0.025670278915	1	0.47349017944	1	0.0051825407055	1	0.36548416069	1	0.057324539385
Apicidin	0.29645794045	0.52205196922	0.00094315633388	0.39918509709	0.67279292315	0.39587667998	0.00046991678761	0.070329069085	0.27398408967	0.075670956479	0.011489283311	0.95747003128	0.010202501711	0.026245870339	4.2234324086e-05	0.90896146161	0.015346396701	0.42404058137	0.003515782019	0.79584095049	0.09175489177	0.7062390957	5.2719724673e-05	0.42023261709	0.5872401551	0.37282987313	1.4789734458e-05	0.60141823385	0.0017395881485	0.77566300639	6.6729780491e-07	0.10031576077	0.00071816306364	0.097001635997	0.00045994761636	0.2179244147	0.012978047421	0.24290058841	0.067804795182	0.39892245771	9.630572061e-06	0.034275989399
Ascochlorin	0.00080564572009	0.043984612599	1.0333948542e-06	0.00023219349205	0.052309694346	0.72545262505	0.57047248301	0.90986224711	0.0029693808397	0.021396396234	8.1902024568e-05	0.00013250171333	0.95836013543	0.58168843396	5.208163886e-10	0.016861764065	0.0073747542369	0.03589336755	0.00022640488034	0.0073163275112	2.946555631e-09	2.826160451e-05	2.4649015027e-10	9.2031666901e-08	3.7178433603e-06	0.13343328742	0.000408506215	0.58952308806	3.2173729876e-06	0.0027959622001	1.7681524791e-08	2.078580054e-06	6.0730253565e-05	0.0017220677105	0.00019136006448	0.37827426967	0.34633043486	0.58020445475	1.5872221748e-06	0.0087128730993	6.0360424987e-09	9.3646486447e-05
Ascofuranon	0.39151227923	0.73977358964	0.00029843532556	0.040147763468	0.49467983451	0.66460452362	0.058357319044	0.075465013354	0.20701440581	0.26960439999	0.0015861618558	0.0018610032139	0.11586439593	0.099563137575	7.5610573878e-05	0.0056649184878	0.0034982180221	0.001028810408	0.0027887603083	2.6047535169e-05	7.5874923547e-08	1.2383794922e-05	9.2373110225e-07	3.0728934706e-07	2.3337985226e-08	8.8243200474e-05	0.0014251078195	0.10234709243	3.4597316711e-05	0.0010753730175	3.8368937627e-07	2.5078320292e-06	0.00029853361868	0.0026096895072	0.0042256496414	0.12010623228	0.28614754407	0.80483091149	8.0609909105e-06	0.0016601266643	7.6001103349e-06	2.6202893343e-06
Ascomycin	0.015921456569	0.066117607506	0.055864955888	0.44636421337	0.72414724592	0.65266379905	0.2372359279	0.18600541714	0.036632576362	0.26247254783	0.32666592588	0.29210918124	0.012387981284	0.10212352801	0.14542531278	0.39288840332	0.12803317205	0.66871524699	0.012252166871	0.50691188641	0.77390583852	0.60477002229	0.017591084533	0.17795384795	0.38833612871	0.33839997848	0.059824247508	0.030041129536	0.00051362585275	0.85109956902	0.59114228121	0.00094747576537	0.00017660717045	0.0081796039713	0.0018595412923	0.01170537131	0.00017060056241	0.55343061637	0.31691349082	0.50213889494	1.8840688448e-07	0.00017439514438
Aspercolorin	0.80590337863	0.30215830426	0.0003300505831	0.023219777595	0.043530276759	0.014919227908	0.00033538301376	0.19751383058	0.14649366942	0.2642264233	0.0058593066866	0.99242318697	0.50314603616	0.32572657038	0.52715964852	0.021531915252	0.04409477487	0.64092573772	0.0053319021181	0.21129132828	0.82409337663	0.200085569	0.00014046877753	0.66074724018	0.0259846598	0.24196859693	0.047344279422	0.054747047559	0.059581705046	0.64141406481	5.0165279174e-06	0.30478230216	0.0029917455401	0.29662252535	0.021579887969	0.23785775304	0.00028496690782	0.76475556186	0.074199072315	0.89486405862	0.043660894153	0.36083021308
Asperfuran	2.9980204723e-05	0.66216503783	1.4725476378e-05	0.12351409087	0.0039262437205	0.059435478497	0.19980731912	0.0019866510884	1	0.010404114839	0.81047031566	0.00095629520956	0.00010181620895	0.0036707407317	0.054394975123	0.71437118807	0.0010627126714	0.074831484372	0.31342497211	0.023452975936	7.155566472e-07	0.93172468383	4.7190206561e-07	0.45227500627	0.021713689214	0.04085270144	0.53029227858	0.011314624573	0.17756809042	0.01564642867	0.21033062609	0.038988143491	0.64820594854	0.11662780027	0.0028159578251	0.020657202068	0.092298542308	0.84230368302	6.1889272186e-07	0.027710957907	1.1050259011e-06	0.067373829501
Aspergamid A	8.7631588132e-05	0.35850244684	5.2643002696e-06	0.099229678206	0.0032031253091	0.41371719611	0.67118299357	0.18794610289	0.57422474434	0.99773951937	0.012829433027	0.36181126481	0.032213911407	0.88126885954	0.069801705985	0.42214934592	0.00035401048461	0.15198298467	0.0005573330118	0.62176226109	8.8580239651e-05	0.12749942286	4.0456078506e-06	0.039874581019	0.0069379725406	0.18281463723	0.0051969202888	0.64608774704	0.27411084641	0.12914317635	0.0040418847331	0.033512947079	0.010054998437	0.31204005056	0.10962542058	0.49581834299	0.061798273712	0.23622933771	0.0014219214733	0.86408967848	3.8436026941e-05	0.2895939561
Aspergillicin Derivative	0.08307640132	0.39046094422	1.2318525875e-06	0.31204601934	0.008125531357	0.24307704429	0.30048094392	0.41299362747	0.18150092313	0.026940968383	0.0053991265746	0.72738540246	0.72636286666	0.90996879709	0.03660315552	0.72457941716	0.0004590751633	0.14088009809	0.00020533301992	0.34949489357	0.0024143728149	0.65192576877	9.8760811051e-08	0.18009384456	2.1155865157e-05	0.17046214014	0.0020074089439	0.56839875292	0.031314767975	0.10307505296	0.083896422022	0.5553362201	0.00013599591617	0.034033917884	0.0011420040692	0.29048299554	0.13780669528	0.50503567922	0.1686699553	0.03796872137	0.00013488578694	0.844435652
Aspergillimide	4.3945926471e-06	0.017323078107	7.1276098508e-06	0.0021929850353	0.0033434599211	0.10714649857	0.69780704745	0.33777690716	2.2366292506e-07	0.26293004966	4.4838372377e-07	0.021210277004	0.022676737996	0.21559143003	0.21638732257	0.24835236428	0.00036754645015	0.59087281682	0.0010073955946	0.78587744781	5.2774194498e-06	0.1141111733	4.0333851652e-06	0.0096337662255	0.00018081568261	0.40266806734	0.0045696303008	0.26144345621	2.008778916e-06	0.020653719291	4.2526137891e-06	0.00083291648496	0.52010088931	0.11741127762	0.00032431695736	0.86291427882	0.053542240512	0.45387124626	2.1692315654e-06	0.054335998761	4.2862954219e-06	0.0098583519837
Asperglaucide	0.0018179145557	0.0065513501661	2.8124884841e-05	0.0016652797012	0.0039277014182	0.00082928571493	0.023401651001	0.00064320756061	0.36326837686	0.8493363584	0.96827986576	0.071319244871	0.0051997799866	0.050094031515	0.021299322346	0.91446030402	0.00019564640218	0.005491273045	0.0029199156094	0.76923586641	0.00010109004648	0.010616078636	5.4713321696e-05	0.043829406643	0.015036836322	0.18015773757	0.068396767025	0.41983164672	0.0070998686886	0.0046095171955	0.00093708294594	6.8929355341e-05	0.26922732635	0.13563993114	0.72467157658	0.10120602394	0.097071470823	0.04037541387	0.0023569140905	0.078827256338	3.415638301e-05	0.45092403854
Asperlacton	0.0024637943319	0.0043653854943	0.288334062	0.033685662185	1.4580430805e-08	4.8040207275e-08	2.5170149754e-06	2.3486629808e-07	2.5512177689e-08	1.0131646439e-07	4.5620185798e-06	4.5839405922e-08	7.5599984756e-07	0.00064410075552	0.00043662099658	0.0008482564068	0.86302060776	0.74163991214	0.00063577491687	0.001159508656	1.9020296748e-05	4.9661747551e-05	8.1083167401e-05	0.0001582433371	0.0019910990211	0.050440024325	0.1558753089	0.51765345696	0.000720795389	0.0020752251387	0.072247767192	0.014577740144	0.086002290843	0.20289382326	0.00014502908009	0.0003021642725	0.31528027398	0.00095481673369	0.00017935120406	7.7495152014e-06	0.014659472723	2.12353188e-05
Asperloxine A	3.3054439701e-05	0.071964665117	1.798046208e-06	0.007788501965	0.0049355384416	0.010277452787	0.0016808324696	0.070976924465	0.048278028441	0.37327096882	9.5432153592e-05	0.7614728835	0.21935803148	0.96491475152	0.65383155875	0.14162106716	0.095840613325	0.97437823957	0.0003299895203	0.3163012669	0.0060110026158	0.59497673223	9.197741527e-05	0.888366557	0.27318051782	0.95408988496	7.0284193047e-05	0.25988345174	0.029897158334	0.3686861138	0.48638203459	0.048279863908	0.0019155699074	0.25781207277	0.0021254184003	0.033614233577	0.0004879557252	0.14576983255	0.0013220968903	0.47661150202	1.6581207063e-05	0.76412830085
Asperphenamate	0.16549115496	0.070946635298	0.087917030285	0.038589296229	6.1601740736e-05	0.0045037768588	1.1811946964e-05	0.06442606622	0.0018707040631	0.046797497523	0.0002073009746	0.12773730336	0.00025511383922	0.073387462062	0.74075186436	0.49063397045	6.299278483e-05	0.073061472209	0.36974785379	0.67597337517	0.10970002788	0.49995119011	0.13554251262	0.33998126571	0.081096192433	0.46387479986	0.20969546916	0.17769117315	0.020787142146	0.76217631961	0.35508892549	0.4792579853	0.016237237968	0.56364890429	0.12309850427	0.068282258329	0.010682095006	0.69452389627	0.74795186377	0.88405536883	0.018491219017	0.69655386186
Aspinolid B	1.2186978004e-05	0.06037052334	0.00028215385062	0.025287556542	0.026846489042	0.0086864881791	0.037807027502	0.0065972053924	0.0017113758602	0.5842978169	0.0056980308616	0.65642291642	0.010750658153	0.11613532515	0.083003064084	0.16207988682	0.0019294390027	0.121188953	0.0011888647222	0.12828729184	1.9828664366e-06	0.4323807188	5.0901722409e-05	0.14773339581	0.12786298368	0.58208843048	0.0043063179508	0.8923776963	0.99575056418	0.048424799722	0.87307686191	0.021109181415	0.82114377463	0.42582652437	0.58994063066	0.61098680161	0.0035694375769	0.54308760129	1.1917651875e-05	0.27639415609	0.00028598223848	0.10523289999
Aspinonene	0.0024734870497	0.0021222123484	0.0010868492091	0.0065109689299	4.6123000629e-06	7.073607486e-07	9.3645583218e-08	1.6968776222e-05	1.7447478085e-07	0.00025434436679	8.5823212002e-05	0.0037849689442	5.4872264189e-05	5.9438095922e-05	6.5629002351e-10	0.025368818978	0.54979445217	0.0097177880862	1.6129456593e-08	0.11234704192	2.3837631598e-06	0.84060716082	0.00011656938376	0.89351085814	0.00012577805776	0.033993894332	0.00050687027351	0.23811658979	0.31798798657	0.053491946752	0.0028141957701	0.048782681727	0.003767127373	0.67986036017	0.77413752729	0.80148530991	0.057898543468	0.31803405013	0.021968625941	0.017534417298	0.00082295036134	0.014803913267
Aspochalasin C	5.173116857e-05	0.64042213811	2.3435062507e-05	0.11705966701	0.034322884009	0.82954312982	0.0086543569225	0.68800259924	0.046346280735	0.83016893269	0.020578141859	0.16732128663	0.014767421482	0.35762557498	0.24877302533	0.52599087237	0.010450102973	0.4035128343	8.9549896778e-05	0.49884311928	0.00040430363236	0.25600322217	0.00017075275419	0.044524820117	0.43949314657	0.91031445354	0.00023320266495	0.90602749077	0.10340506579	0.3462154599	0.23233970875	0.018418710245	0.39519699485	0.11229554875	0.57404559799	0.50537484387	0.00013892041225	0.39821716048	1.7702165104e-05	0.14523279967	8.3594086452e-06	0.01053138396
Aspochalasin D	2.5656778919e-11	0.0021257292567	2.7359102088e-10	0.00048120091869	5.6040392392e-06	0.35636216563	0.091090049271	0.067258626391	9.3768287201e-05	0.013311682297	1.9471202442e-05	0.0027543354332	4.9136218678e-06	0.88910710354	0.00048253224394	0.62300553949	1.6646988424e-06	0.30125405471	1.3138646857e-06	0.040998863216	1.0408485497e-06	0.021065516611	2.9980398446e-07	0.0094064536352	0.00033908306864	0.34935495021	7.883911251e-08	0.013711811927	0.00037430026314	0.59293120663	8.1715252562e-05	0.20340336576	0.15864741866	0.37207462278	0.78603147504	0.45827351322	8.8916487491e-08	0.062102437531	6.6657881798e-10	0.01415992802	3.8145727281e-10	0.0032397700863
Aspochalasin I	3.1212956391e-07	0.0061705974951	2.1451233001e-06	0.0069010478837	0.006160394716	0.11345168663	0.42627924252	0.27115042671	0.015164815107	0.40810412567	0.014069734301	0.40597316393	0.026490306756	0.72923196546	0.019921500121	0.72389801977	0.00028281617793	0.30745321359	6.0002790441e-06	0.78300474355	1.3596480087e-06	0.075028213366	3.8275827798e-07	0.075469199848	0.0021635845669	0.48624057849	4.3026762878e-05	0.3525534772	0.0064066832353	0.0042658608424	0.01414364693	0.0080582784167	0.77379872059	0.95712781335	0.14368873986	0.23195728338	0.00023286306911	0.51641181196	1.2612860655e-07	0.2352227353	9.8524988997e-06	0.23660240245
Aspochalasin J	1.1919860321e-06	8.0804859194e-05	7.2056556386e-07	4.9135911162e-06	0.00079730136902	0.00030956202613	0.0010068853163	0.17656193568	0.52006515656	0.94000714223	0.093725562709	0.10931462067	0.00088593157216	0.021616528936	0.06334032891	0.65564547386	0.00010896556277	0.01159568754	1.174771067e-06	0.080158042755	3.2462706137e-05	0.011008775191	5.4742052423e-06	0.0014257860923	0.060674921789	0.5451711078	1.5702029822e-05	0.0053104984087	0.0017981172124	0.15645170761	0.0073553223917	0.0068964949376	0.088612817403	0.061159683931	0.95140301488	0.20363870521	2.6551229274e-05	0.18626790979	2.5411335334e-07	0.018616227955	8.5036422894e-07	0.0015266309712
Aspterric acid	0.00036540621832	0.431267477752	0.48903894610413	0.16641828626999	0.41836054739412	0.00090859893116	0.19940660976697	0.23655710755986	0.00036273023909	0.00102880431075	0.22836142853681	0.00991191935365	0.45768340433632	0.08447691911129	0.63456995014163	0.09750411902814	0.90870079570593	0.09716603481194	0.37932022161081	0.54259872968888	0.00460081821373	0.21457009160441	0.36444022583713	0.55116812961933	0.48466194824895	0.86650934122403	0.49394090980048	0.01983772763081	0.0022756838806	0.04361426476893	0.86927600481757	0.18090360898053	0.01480358562544	0.40357386754833	0.11530897742982	0.04440544310513	0.05270124692739	0.61599596943916	0.00011368523262	0.10204219002074	0.07835359100444	0.38012855233654
Aspyrone	0.001352919035		0.087274917718		2.7910323139e-06	3.4490918404e-05	2.2666635193e-07	1.2953637541e-06	3.8455310839e-07		0.13624923793		1.1943819356e-06	1.4357045053e-05	9.6436901937e-05	0.00010809699209	0.17004755449	0.4526559695	2.1061598061e-05	9.675757611e-05	4.0546801128e-05		0.044922739014		0.00012868467402	0.00030998258998	0.66680767586	0.61066039458	0.16362434344		0.075450260889		0.040333079309		0.011971394216	0.32925961571	0.040607887535	0.051800327826	0.00020436923369		0.20819088629
Asteltoxin	0.00059619940524	0.40538713594	2.9541681145e-05	0.026124370185	0.0032969645736	0.013368486904	0.011765973882	0.16014958115	0.68939592927	0.022706562587	0.0026212089966	0.60090372241	0.68021425115	0.65323761905	0.1147776664	0.166321032	0.000781909547	0.23258986309	1.3613604253e-05	0.84493968532	0.0002744551868	0.40441915803	4.378030727e-06	0.41165558288	0.00089393033681	0.51550050233	8.6283755525e-05	0.068272325498	0.017762064851	0.15152753505	0.47781717139	0.35424204017	0.003720948714	0.049362462536	0.0019597758264	0.057615694976	0.0041652305451	0.53615799241	0.37617565671	0.13750568071	0.00089595531416	0.96525541126
Asterric acid	0.0024574074853	0.52063546112	0.00050723082343	0.56858084133	0.31927693905	0.99613358271	0.011947074993	0.40103442979	0.0073671547131	0.54858927504	0.00068584957982	0.58348204446	0.00048724222746	0.99277221926	7.563897825e-06	0.0060366494914	4.7912981471e-05	0.0064449981606	0.090858439629	0.013796634977	0.20172552785	0.0028763056958	0.32134583669	0.012126027722	0.50480363141	0.10145354224	0.0032725831814	0.37312702998	0.72242335126	0.076386853826	0.041849083201	0.81068367212	0.078353467404	0.20888098286	0.0003304680677	0.99109298044	0.060388311242	0.74483433747	0.11800366375	0.82333564453	0.72622092595	0.81083159737
Atlantinon A	0.13355794061	0.95778576403	0.24656585432	0.79659100381	0.00076028194636	0.017004330434	0.00011034802429	0.0031863280081	0.00022873517914	0.019793588999	0.0004535666141	0.12004423901	3.438073641e-05	8.9326306913e-05	0.67187083695	0.19334609383	0.00078165228843	0.14599687012	0.0067162106167	0.010943145721	0.10888329057	0.21578934577	0.19591048526	0.57138378736	2.1503115491e-05	9.8982742803e-05	0.0084354751098	0.025886027014	0.015980918882	0.027012470808	0.035183591428	0.025438761784	0.62670746659	0.77976031647	4.012844836e-07	0.00010074056602	0.21312202446	0.41241414264	0.00013030920462	0.00058502333679	0.067851813564	0.014102842051
Atpenin A5	0.026753332174	0.20580856384	1.3706348759e-06	0.00014346177851	0.94243332266	0.17035061784	0.001739030688	0.7425691488	0.23891683837	0.68513025408	0.00028764985703	0.0092221765811	0.25127426389	0.2236589766	0.00086640053093	0.34783915357	0.034405840039	0.035352712716	8.1355095065e-07	0.0047687830679	2.6047351768e-05	0.022467486678	3.6360165645e-08	5.8156516316e-06	0.021789632474	0.253867812	4.6351709637e-05	0.053222273806	0.00070264984097	0.35883139299	0.11735383204	0.0031824557987	1.5984902665e-05	0.00034239744957	0.02844623899	0.84425604	1.3695641846e-05	0.077122905353	0.00032289005964	0.28504481102	6.5974960365e-07	0.00019844089377
Atroventinmethylether	1	0.60664940482	1	0.55430993463	1	0.12877736875	1	6.1679545511e-05	1	2.6099361703e-05	1	2.3716000317e-05	0.085034095457	0.0041504774148	1	0.4291496121	1	1	1	0.14988202591	1	0.26827902768	1	0.25327777329	0.26975196913	0.087934369693	1	0.23232486384	1	0.082131323204	1	0.10891296352	1	0.39675014083	0.078591719776	0.11923167209	0.5387774348	0.40252041683	0.028922495451	0.1095928195	0.042163920805	0.12395689835
Aurantiamin A	6.0585282792e-06	0.0022067466437	0.0015853721863	0.020385929812	0.00017052057617	0.0013079587203	1.8291442312e-05	9.4926819997e-05	1.108667272e-07	7.2762682296e-06	8.8491512352e-06	0.00011728908057	0.00096243805633	0.00027056107845	0.90290426646	0.16351440303	0.0024816517555	0.00054936998545	0.050270138467	0.9384604409	0.0012707470713	0.17570267951	0.052757840376	0.85027878899	0.31146734442	0.39319680954	0.0016950876335	0.044593540677	0.00073373030671	0.03532385215	0.93991436218	0.52261183675	0.00055867994407	0.058167285616	0.13829909574	0.34457535152	1.8831490942e-05	0.15632402036	3.446528364e-07	0.0058646903608	1.1140711368e-05	0.051251237546
Auranticin A	0.16497500173	0.70902811926	0.0053139542743	0.18902867623	0.015109898749	0.77779215587	0.057392282652	0.25200659596	0.30444527446	0.91370350438	0.71703491764	0.3044839782	0.0070377399455	0.78826181674	0.00062530928294	0.099240933734	4.211801752e-05	0.079758668412	0.00036281458564	0.26352945849	0.00038781018368	0.079105563296	1.6364057717e-05	0.019819745107	0.0053763395646	0.15883822249	0.45856835633	0.32322044055	0.42388582462	0.25167393638	0.023042009903	0.050360939544	0.17005267923	0.38071274868	0.37045007071	0.95948630751	0.18298125081	0.50819310318	0.072294690996	0.72778179434	0.0026657427332	0.2525198965
Aurantin	0.00030172815128	0.35077808845	1.4597681391e-09	0.24342095482	0.025021772353	0.012861088382	0.0070627222688	0.045045353242	0.0028411523204	0.17450322295	5.0733700447e-08	0.4331205275	0.61174681152	0.093951775677	0.023814984952	0.061348520649	0.0018746691415	0.001604568126	4.0413363299e-05	0.016282003104	1.9191533983e-05	0.024340558704	2.9079645124e-07	0.021653315857	0.0034107584157	0.025879723112	0.00020460505695	0.21699173646	0.3442169501	0.84190942559	8.532912525e-06	0.54344465715	0.00029444710423	0.70638097573	0.058995224779	0.41854742299	0.0026073206138	0.95622285988	0.0013639243923	0.84062577674	1.643200728e-08	0.5712612206
Aureobasidin A	0.11794016231	0.0097493527101	6.5105682063e-05	0.2637275698	0.086693330934	0.41603064971	0.84370623006	0.44945263955	0.6566650313	0.0030162611385	0.011768063646	0.85436101693	0.4954422423	0.082634891095	0.17280559082	0.36792275967	0.020172598101	0.68650978288	0.014025752333	0.93899802101	0.028821636681	0.016607827162	0.00063414089352	0.75256631231	0.060256065998	0.10776590714	0.048300907449	0.11925788423	0.48987784569	0.00078306168809	0.012305447462	0.49657356486	0.0010462239624	0.00141227807	0.33047466317	0.22226379501	0.37363762039	0.026951788197	0.73083822561	0.2276298252	0.0039235402671	0.053235235901
Aurofusarin	0.0020407113771	0.0040767619479	0.2266918003	0.48882842927	0.01583822931	0.089206348397	0.010308931992	0.030048141827	7.1437055689e-06	3.4417729679e-06	0.00057184023043	0.00080007729755	0.15006243065	0.16007840962	0.049100514236	0.22500737573	0.86885082137	0.87313725472	0.045018118861	0.18096843939	0.00013251165901	0.00075405698523	0.0063918187825	0.054899781417	0.33202196776	0.37932991386	0.91367133496	0.97932430863	0.00060382061368	0.00047398628149	0.1162265764	0.33780985027	0.0027317460851	0.00065371260193	0.11792333056	0.63830433336	0.093569498209	0.5929990893	2.0389068405e-05	0.00061214721778	0.0012257964985	0.17218666809
Austalide A	0.0027215992817	0.30522519739	4.144882695e-07	0.00034191389402	0.037652185519	0.077725734282	0.00060920101778	0.17578482285	0.61767172888	0.24510787184	0.011264009971	0.27193233405	0.010644866969	0.092955367219	0.0034825624303	0.55056549913	0.0008289841998	0.05374760612	9.3032637504e-08	0.28892970414	5.4199773171e-05	0.19697957954	1.1920853967e-07	0.0031310488727	0.053118330285	0.85138673364	2.0826685713e-06	0.49453306137	6.0674363647e-05	0.7422596049	0.022092723248	0.0018784542712	7.1001324865e-06	0.0028301286112	0.23903993301	0.74476955544	6.025379086e-07	0.44457976481	0.0014929859767	0.32754640205	1.3952827541e-06	0.0088555373063
Austalide B	0.12083560566	0.47821570541	1.2793328643e-05	0.0026997758841	0.048545054826	0.073104967336	0.52548872283	0.58324306566	0.20927433589	0.15121901586	0.034502058375	0.2507515713	0.12179081956	0.39771455515	0.020757841289	0.8787801376	0.0017642392547	0.088564332949	0.0013273578405	0.27202884246	0.0019113371684	0.46204225495	3.5542459377e-06	0.008978032331	0.011282948457	0.34181409997	0.022964564589	0.27844047781	0.084254172841	0.51135196887	0.20057989069	0.12312145348	3.5346576724e-05	0.0024174568386	0.55220646128	0.35245840678	0.050122492279	0.81531808942	0.47746164358	0.66284494787	0.00015771427554	0.051120897275
Austalide D	0.22361143754	0.9066536982	2.3045400084e-06	0.0021826913023	0.021281661514	0.017420341795	0.15640979826	0.0010210890932	0.08149155696	0.015844286929	0.018139997469	0.66286210771	0.02045375397	0.082557671517	0.18553119237	0.72107586886	0.0047927605664	0.11100305788	0.016526748823	0.16889071665	0.039217736441	0.66200202077	1.2849554925e-05	0.050708072574	0.15672804989	0.9128493664	0.06948441103	0.12392767724	0.50595108719	0.17211139768	2.1513768607e-05	9.2637335305e-06	1.0421304257e-05	0.0023718206999	0.96860487429	0.57195514631	0.04223632345	0.072154651632	0.1758848183	0.51336997534	1.7683297337e-06	0.025053455084
Austalide F	4.6925562528e-06	0.88251319597	2.7315376326e-06	0.094759554797	0.0031238209957	0.27256717612	0.22745107083	0.10238159798	0.084432561498	0.21682425313	0.0007812724847	0.44834720593	0.018058683305	0.69268718431	0.026769259036	0.47442423693	0.00020606715405	0.73345147638	9.7458012284e-06	0.19009549706	5.5915793553e-07	0.39544243447	3.0439520245e-07	0.30354642571	0.0049184266496	0.96818900825	0.00013260620426	0.4443173346	0.60362794593	0.51662602525	0.004899002955	0.037648218833	0.0066385849857	0.075290823454	0.22577082063	0.48053702477	0.00076294153145	0.18739768431	6.5522601547e-05	0.39704529716	5.4528858667e-06	0.27449760883
Austamide	4.98384388e-06	0.86501186854	9.1464868393e-09	0.026609681335	0.06495358212	0.25074717944	9.5207513122e-05	0.057454802534	4.3359125037e-05	0.35631560595	2.0447650878e-08	0.054576463758	0.82055083635	0.32184820734	0.8689362314	0.26625783452	0.18775784892	0.67269978112	0.00013515955897	0.56861207308	0.00054817632931	0.33501267568	1.2163196938e-05	0.41578726938	0.24565024229	0.70706193593	1.3185521598e-05	0.037970861749	0.20587244273	0.059766349156	0.009266529637	0.65161865783	8.5740941576e-05	0.041373724643	0.12781784884	0.11219915103	7.4171499246e-05	0.88965096369	6.5297321979e-05	0.15218271488	6.0511756181e-08	0.65787405544
Austocystin A	0.079582784429	0.1375136972	5.1047311975e-05	0.0060939537397	0.18977585898	0.099965395729	0.0004633572909	0.023190091748	0.8387049725	0.62036805578	0.013440373942	0.024701233236	0.00037339570668	0.0055380754569	0.0012515203475	0.39080975295	0.00049437725568	0.0059591289116	1.8776855335e-07	0.24498174621	0.00019069772636	0.0070120654664	6.0489408453e-06	0.00021052711604	0.91200005185	0.80525707396	5.7107967428e-06	0.99952100887	4.7253468826e-05	0.018420501416	0.011350319422	6.8129326554e-05	1.4925102409e-05	0.00044509967717	0.00027974002717	0.48065120563	4.8301267954e-08	0.31106591335	1.0759615427e-05	0.004997986436	1.4009749495e-07	8.1197432342e-05
Austocystin D	0.063486911587	0.61459274035	1.0248854404e-05	0.07962738721	0.002615485869	0.17503099999	0.017784877482	0.073934648531	0.02996767179	0.21923701937	0.074598395709	0.7283769477	0.00094942036107	0.048867595656	0.0036617645579	0.83693855348	3.2103294957e-05	0.32038077995	0.072965132378	0.44143652201	2.7002821191e-05	0.85034098649	2.8571082937e-08	0.19293853118	0.0034863544813	0.45524598915	0.039631060882	0.52226528848	0.028770998268	0.25349523586	0.01250061369	0.038864091404	2.2775512083e-05	0.042048491453	0.51881790568	0.5433865759	0.043939305643	0.9078570582	0.0052411042858	0.21028933531	3.2068489817e-07	0.017406318399
Austocystin I	3.6919712514e-07	0.047858063399	1.9700934402e-07	0.0025113700676	0.015627954637	0.063271761348	0.12488183404	0.043940715004	0.016978562544	0.96052359181	0.00090684987204	0.14845968029	0.0040036517554	0.098691521878	0.0025467033371	0.78613890511	0.0001391370302	0.070740913682	0.00045105159158	0.73990413207	1.3153523756e-06	0.062545672076	9.6873069677e-08	0.0068319411787	0.012487194147	0.8193366422	0.14160426989	0.96249748729	5.7874686208e-05	0.025849449515	3.3736586091e-06	0.00073206632651	0.015644754408	0.093285754648	0.13433235089	0.9847131448	0.015113064385	0.9519815074	3.4449379222e-08	0.087082846514	1.0100890573e-07	0.0084720978808
Averantin	0.37255069801	0.14801011205	0.019413008664	0.0054713670468	0.42722132636	0.2161833087	0.024356592242	0.2306448982	0.96770374504	0.89607796141	0.0097568252522	0.057373188208	0.043062854029	0.053385295403	1.2187704545e-05	0.039101184291	4.7745233486e-06	0.0038067554748	8.5877117464e-05	0.011572521146	4.3550377401e-06	0.0023079034892	0.019055481306	0.00016497548759	0.0010739833208	0.67464875778	0.025254362192	0.6340508107	0.0086137299376	0.11167395404	0.10198411199	0.0016565370142	0.0093836882076	0.045292525575	0.087240294255	0.22563649009	0.52226263647	0.12558170109	0.037719782837	0.043318108953	0.32075466501	0.0065755167991
Averantinmethylether	0.87151245142	0.26994680324	0.00098015960869	0.085156465711	0.093652761345	0.7685030054	0.00013040919465	0.10526754413	0.083406687396	0.11164663343	0.0090723162792	0.0074775850932	0.014723740268	0.068413307007	3.5735441972e-05	0.16356758976	0.0013942795888	0.042131335406	0.28969459639	0.13507038208	3.2735668508e-05	0.0090035442615	0.91085786356	0.0025067529432	0.72481784114	0.81489455224	5.3850939383e-07	0.66812096475	9.5121918866e-07	0.0029245832499	0.36454773027	0.00030016737739	0.00081775474778	0.14505161535	0.0015298237828	0.2306731322	0.25602305016	0.21415315641	0.0012913985702	0.01431247135	0.83564480524	0.003845316959
Averufin	5.4929800664e-05	0.54650958735	0.28607520627	0.19073679699	0.66414335319	0.099216972728	0.044517686945	0.049762481442	0.0096905424393	0.076900312943	0.26465793146	0.025988344909	0.0089306242971	0.0028265641303	1.8066951092e-06	0.0010161256765	0.00020152151865	0.0063120974391	0.00083710601687	0.058284434512	3.2075518959e-08	0.00045539919265	1.3526057271e-05	0.0002131712589	0.037314699449	0.72295748529	0.0019547569968	1.0652148251e-05	9.7228192431e-06	0.0010862051203	0.0026317298892	0.00045251691272	0.066301339473	0.53962390462	0.0012977504602	0.00054366023014	0.2222839108	0.026678199502	3.1230699857e-05	0.00021519744198	0.00065537416904	0.00010285358287
Averufin Derivat	4.0933180894e-09	0.00090972670444	4.7298955051e-07	1.5181552292e-05	0.032753422143	0.151669256	0.24895117645	0.01326068504	0.12734817272	0.34330169751	0.060738640526	0.026483016534	0.0020998815856	0.097000055684	0.00016242516352	0.61503889182	0.00030147032675	0.11714563139	1.6350111872e-05	0.30134059439	6.5476975368e-07	0.010868540653	2.7248857238e-08	0.00092873374837	0.038475038274	0.95566366032	0.039766974771	0.019576668296	0.00051209231335	1.4061592324e-07	0.00011125442759	2.5235570876e-08	0.21222044665	0.0021746330076	6.9585388569e-06	0.59675622933	0.00019475063097	0.18011725566	1.0360180571e-11	0.0033131185824	2.9385954376e-08	0.00016189406912
Bafilomycin A1	0.6960266314	0.5102509947	0.012091729765	0.084753043048	0.0029251371422	0.78304935713	7.1664744779e-05	0.77652939496	0.0020265712019	0.71172957967	0.37573194657	0.041249368653	0.045950644426	0.0010310098742	0.75847640875	0.076191463749	0.070406589706	0.052803168494	0.083810684899	0.03565252005	0.64215877273	0.032830930856	0.19010219024	0.4395278047	0.53620504446	0.00025725813434	0.0038121990886	0.56155503409	0.011687528756	0.91230532757	0.00019620148812	0.0099612848333	0.0088501831899	0.0086366315851	0.072950425988	0.00078008494382	0.00047189638239	0.001221008951	0.054403723296	0.0013489697024	0.22313287884	6.3618922927e-05
Barceloneic acid	0.00013027320669	0.50567239415	4.9744470135e-05	0.052166840718	0.00061820243281	0.2335412563	0.013689214464	0.41729872691	0.87679432141	0.3408026776	0.00014286925407	0.23554900557	0.69833647107	0.40377181568	0.0032035662508	0.19827533577	0.13706574242	0.57300988923	0.0060897459341	0.32745231595	0.078468429616	0.30495421905	7.9701808817e-05	0.95811092206	0.06530717848	0.28022883	0.0018703257997	0.49819668429	0.0150125484	0.94247242924	0.15140925179	0.04025700433	0.00018708117897	0.020272920127	0.0003192101385	0.99124778373	0.017268531256	0.64846399978	0.7916947367	0.66270465775	0.00018146334817	0.16879223029
Bassianolide	0.033953815032	0.42116177567	8.9407106566e-05	0.022087839378	0.022156474374	0.0048482628046	0.30416005024	0.1674154235	0.61061803191	0.0021389683868	0.96105329841	0.15687421739	0.016109003103	0.044153180138	0.041327921718	0.99003480898	0.001748286183	0.022584053815	0.00016679716669	0.15744569323	0.0027468173814	0.64223079182	0.0010213654055	0.13578583437	1.545722486e-05	0.89983641355	0.00024052732423	0.042682461716	0.092640021001	0.017970989562	0.10507401575	0.96275289717	0.51063728707	0.009592890339	3.5840425468e-05	0.88478389495	0.046100848996	0.24556364868	0.0030806422455	0.57291462043	0.0024912809569	0.2215237049
Beauvericin	0.4721170559002	0.3061325316616	0.0257001347067	0.1395191361602											0.0192330582119	0.9630669825506					0.0338019178657	0.4713340514674	0.0018291951821	0.1746672394884	0.3327055744292	0.2749409984158							0.017352937713	0.0418819756376	0.154031218255	0.2446264855501			0.2563147846016	0.0907818817898	0.0063695571763	0.8662968950761
Benzomalvin A	0.048045251445	0.76717661512	0.00012388853999	0.72849203734	0.011494075364	0.91758872323	0.89890586757	0.30761461679	0.53895388838	0.72695248931	0.16050847766	0.84254562693	0.019530963201	0.82849674211	0.010723722153	0.42685251498	0.00023258262537	0.43843799075	0.0001580492336	0.75942067273	0.0009068299781	0.65075161398	4.1922117189e-06	0.29615586428	0.0076882112252	0.5674812069	0.0078807242396	0.28540632805	0.45772412209	0.46546271708	0.19440779636	0.19831152487	0.051701128603	0.5575597299	0.75793099741	0.8863601331	0.013626266783	0.40343656236	0.078089862709	0.89537477235	0.0002670813716	0.66190624752
Benzomalvin C	0.00014219183739	0.27825875191	6.1423687267e-06	0.026242265845	0.12070216101	0.10141879104	0.27413229742	0.0070511292887	0.013253439456	0.42545006363	0.00017215189763	0.36727602855	0.076274854668	0.52138217084	0.034255882176	0.86934255218	0.0029300199835	0.29922981219	0.00030637289259	0.37857875458	1.4615640859e-05	0.55415971534	6.9709917333e-07	0.12029529363	0.04033764061	0.65490825225	0.01135136399	0.31011224027	0.11492188005	0.02198421631	0.00098623113537	0.0020278183009	0.0059885225568	0.10678995679	0.82341468395	0.45809273034	0.006211295159	0.11951994191	3.6286536682e-05	0.93298745083	3.9191425394e-06	0.19991251974
Berkedrimane B	0.0009706339637	0.80546969885	2.4541644501e-06	0.71591117822	0.00021632062652	0.48079733719	0.70483340336	0.64405268002	0.26967962914	0.33295541509	0.0081003371179	0.76703434887	0.0031545014725	0.16789914222	0.12405469246	0.5866695422	9.3231590231e-06	0.12458000847	5.7305368111e-06	0.037957363515	1.6857671333e-05	0.81033884031	8.2929558842e-09	0.33537829424	0.0051422963924	0.87340344642	0.00027764275516	0.26952453255	0.43160477918	0.17335585948	0.0021822236517	0.48949305643	0.0004488584234	0.54571356012	0.14714442811	0.66957497022	0.0046131851691	0.056748234249	0.018347890678	0.89755047063	1.5914926821e-05	0.39784766677
Berkeleyacetal B	0.021106528073	0.75031453533	8.2761016625e-05	0.19502035652	0.0012062520564	0.042758656633	0.68213092702	0.14198706198	0.063324573646	0.021933851129	0.14816031938	0.18996563388	0.0052054338585	0.19203466253	0.54599137675	0.77276806631	0.00090256957279	0.047741116352	0.0011814711111	0.59669890591	0.011695892523	0.99202988106	0.00010694875998	0.25205883056	0.11129801374	0.5266478722	0.0021279107156	0.44882279264	0.063723325538	0.53379090381	0.42993592545	0.61057401421	0.0019747409731	0.13919285319	0.25772121583	0.39741171606	0.008983038091	0.90373723003	0.12741814907	0.46414226373	0.00019017734011	0.73079469967
beta-Zearalenol Glucosid	0.14170990915	0.83195803279	0.0079158437992	0.53678453501	0.00013701894238	0.001033673101	2.5503304257e-09	7.2136132348e-05	7.1843140115e-06	3.5950752295e-05	0.023283833675	0.0032586415444	0.0020643494782	0.0092364265566	0.014449562665	0.10728625854	0.038693375396	0.28921885712	1.0119911167e-08	0.055688614593	0.00076664327188	0.109240413	0.99946027244	0.22170031027	0.038194591044	0.090816491047	8.2279279407e-08	0.63993520895	3.380268262e-07	0.38923519106	1.3736433942e-08	0.25742699881	0.00022279696285	0.58290727575	0.77698134337	0.63899461397	2.0792614395e-06	0.8571618088	0.45765213127	0.52207688454	0.03315125935	0.37088113607
beta Zearalenol	1.0200208113e-05	0.42618028902	1.550997692e-08	0.00039622494045	0.00088159656951	0.0053803785489	0.078383527381	0.64631351031	0.82713157245	0.039793319339	7.7296488892e-05	0.068225173504	0.094089218848	0.28507814667	0.25591967683	0.64048037108	0.00031629239576	0.19720164377	2.3855477445e-05	0.27385170763	0.00013458086915	0.97541403265	5.8771070503e-08	0.036777054317	0.0015214272915	0.74322191042	8.619740999e-05	0.011669339979	0.030682792409	0.079571122338	0.0046930804005	0.03399899564	3.5357169538e-06	0.0023851094167	0.0012252348042	0.34182411798	0.0028628837087	0.40591192303	0.024326524776	0.69241361462	3.3782968226e-07	0.042692962843
Bikaverin	0.00025371668929	0.011800114036	6.116787973e-05	0.0045276710347	0.028191081157	0.010775783123	0.010781511405	0.0094675851166	0.050064802318	0.87703441925	0.010408795161	0.41405243059	0.71963918805	0.35837317989	0.20243273354	0.15418570506	0.18214083259	0.19266493472	0.0002770704141	0.21960839536	0.00065102623523	0.20529356129	0.00011266721931	0.07460532438	0.35300441649	0.80760242912	6.9788139492e-05	0.72998653717	0.17187828812	0.0098108238637	0.75815481426	0.0031011321566	0.15009228303	0.27294007611	0.063052505405	0.12178354597	0.0061385500438	0.17151293028	0.027566808397	0.38589722834	0.0062197788974	0.16894491919
Bismethylthiogliotoxin	1.8260804604e-05	0.40646947957	2.5741499957e-06	0.048721898929	0.50910258021	0.14238862833	0.22552817514	0.399144008	0.00048070489675	0.66097247014	1.3630643625e-05	0.82527326122	0.41254052168	0.56710622975	0.065148000462	0.12000114634	0.056305244487	0.98282906072	0.0038447651748	0.38308941268	9.6673295825e-06	0.66239264582	5.1556556503e-07	0.79568383135	0.088064271855	0.55750386686	0.033882128911	0.46811732276	0.0027140918399	0.77343732072	4.0460232651e-05	0.22875020509	0.012374644566	0.50184535052	0.72685504747	0.24122705108	0.025137159489	0.7186351363	1.3349524477e-05	0.98377889333	1.9223401303e-06	0.35625208722
Brasiliamide A	4.8929135187e-06	0.75457913879	2.6960461968e-09	0.019919620326	0.00029927115359	0.019435399335	0.21383668731	0.0067150339562	0.81006409055	0.016003200275	0.00027519083005	0.79332984734	0.00011963243461	0.039579497224	0.74472428049	0.48608075382	0.0023255805275	0.12456682207	0.00029544134719	0.51271565892	0.0010327052981	0.62190604213	5.8257745815e-06	0.14263643694	0.32602011446	0.52045736256	4.4327560867e-05	0.84663316832	0.2161506181	0.85373814339	0.003181662832	0.0026017288718	1.419455307e-05	0.012316976597	0.32785687088	0.98642006149	1.6140515547e-05	0.85694214895	1.6113716813e-05	0.77540865536	5.3245535278e-08	0.044960956068
Brefeldin A	0.00030379514797	0.75801303912	0.00019707707213	0.13073886524	0.51705841637	0.15458340883	0.71707121421	0.7963062608	0.010166874226	0.26558637167	0.0022244090816	0.029128458387	0.8336561287	0.10511890919	0.030245774866	0.03490553405	0.042949153641	0.77385244044	0.10158806176	0.93783518325	1.2657643871e-05	0.20061487132	2.271678526e-05	0.0074586361781	0.01327119885	0.047763876386	0.43036940199	0.36796998582	0.14099249744	0.50105136799	0.047719208002	0.098923880793	0.23842043365	0.1305854748	0.31801418359	0.59275445921	0.81353672352	0.25902447241	0.0072770980719	0.48591944595	0.0016446071115	0.38256824741
Brevianamid F	0.0033976907435	0.46115179959	7.436597281e-07	0.87973627934	0.48652787369	0.97576802783	0.47310576623	0.013059936333	0.006086098059	0.34818930241	5.3859955841e-10	0.8621636949	0.0017050477598	0.023065398685	0.024257585164	0.4634666783	0.0073459492076	0.39049693747	0.033323313443	0.64822405321	0.00025582010639	0.9094719533	2.3274866985e-06	0.35381097334	0.26468715385	0.54685250476	0.93745109614	0.11379982738	0.0031724187062	0.44513461263	2.7767630773e-06	0.02105622248	0.054065172916	0.31239681984	0.052479599468	0.097547165703	0.088378115747	0.731947464	0.00096454794931	0.36573467973	3.0227753799e-10	0.025703143542
Brevicompanine B	9.8087311162e-06	0.0013475511907	1.0913974505e-06	0.00020559474074	0.00029318733397	0.00013880966616	0.0013007414169	4.4653057718e-05	0.31197383516	0.059181220227	0.027604581262	0.84895403611	1.7489604192e-05	0.00029977315328	0.047917232129	0.012062494815	0.025820977245	0.11365782952	0.2248475869	0.0054510078221	0.0024890939557	0.82039438843	0.00024223345861	0.15140698825	0.0016513172205	0.01107833145	0.25109580827	0.67661851724	1.4113371671e-05	0.00031003187467	2.2268812222e-06	6.8084033711e-05	0.04332016194	0.092267793924	0.048455532741	0.74941929123	0.004493945813	0.97359856495	1.2481240734e-06	0.0029214833637	1.2328338295e-07	0.00040471596583
Butenolid	0.0052623943572	0.022948778071	0.42138022983	0.012722495436	0.69829904268	3.2605641168e-05	1.695059026e-05	0.00026577367105	0.0075793489132	0.00019607601071	0.020532539243	3.6102405795e-05	4.1000313993e-05	0.016919765923	0.00082357545455	5.1634298778e-05	1.0454434626e-06	0.58443337653	0.02810333464	0.0023367306677	0.0002165939691	0.0001983439754	1.1214627074e-05	0.00044847454132	0.84550597178	0.038455420379	5.4072225765e-05	0.0041540622161	3.1383664811e-05	0.0014527489364	5.1581047888e-05	0.31008233146	0.0031466490926	0.0023698301318	0.00072967532404	0.0084829161233	0.055933839789	0.74238068265	0.00013571384707	0.00086693293628	0.00023081579395	0.34158269155
Butyrolacton I	0.26029142216	0.98746007281	0.11716674643	0.36872888361	0.00018920574887	0.15448263655	0.00012206283985	0.41586394923	0.0010565783399	0.071925777731	0.0051742699775	0.43074175812	3.6696978026e-06	0.16568235122	0.031653935931	0.95883658208	0.0002810376034	0.42387251426	0.45583471795	0.6995057037	0.013265702918	0.96340488278	0.0076266221498	0.61030823639	0.21251503699	0.98202783452	0.059523815642	0.55740625914	0.019782619537	0.48160774991	0.010452529801	0.82546486984	0.54507503471	0.23923648253	0.00067185392843	0.90500787652	0.031495792541	0.51337304884	0.00022081360098	0.90322978233	0.00011454530536	0.35582185872
Butyrolacton II	0.0041671859365	0.60311176243	3.0714833712e-08	0.0079616791696	0.70295639237	0.92955755509	0.79109215552	0.227333301	0.0043097600598	0.56148459216	8.3226482876e-07	0.012306418439	0.17807408568	0.11851967245	0.0052131223515	0.0031656829761	0.021417252469	0.002933927397	0.059173154136	0.016029116431	6.7795961616e-05	0.01133704683	7.8883242539e-08	0.00024261881873	0.0055490023601	0.0019689688833	0.52818626697	0.24695993326	0.0049580122027	0.64253276571	6.2335758488e-06	0.0013809994551	0.00031832584686	0.015366040374	0.20340971968	0.10898939675	0.14491488675	0.040503197857	0.18941749034	0.073828404287	0.00035582396889	0.69737753064
Butyrolacton III	0.1407387622636	0.77720239788019	0.6926327597749	0.97342586823899	0.56824202109119	0.93309057194909	0.00766548120018	0.12624493380029	0.39931270928029	0.73377179761848	0.8526709019661	0.93017961169674	0.0755236178	0.32847501583013	0.01679269545691	0.92546923691247	0.00750780103036	0.87433874293884	0.58560586848456	0.63966676359789	0.00096481701842	0.77469423720681	0.00910776139486	0.8999657202063	0.42251287513393	0.42719386874289	0.01575582618875	0.38601760413108	0.00197506629161	0.08243030631334	0.00940857218694	0.14913763973504	0.28772940326205	0.67584809409324	0.15623180209874	0.36878046843056	0.2416541322232	0.10697757301063	0.01742922157726	0.41056776062035	0.09394894395107	0.31213437458137
Calonectrin	0.0003570792981	0.072330245655	4.3047439836e-05	0.011081335501	0.0011477903038	0.38620202968	0.76661363919	0.53897324975	0.45974012772	0.025992072658	0.44317255296	0.0050569104405	0.0061141306797	0.85521989032	0.21220379062	0.66884740045	0.0081753697143	0.99966360205	0.010312200527	0.7433566587	0.013825401842	0.19284331825	0.0057731730701	0.11843361789	0.36578024202	0.8701272882	0.00075686710965	0.84565982875	0.64503730038	0.07267229059	0.20234872208	0.015722729189	0.0081417280951	0.58856554674	0.67563837497	0.65566604147	0.0078351345888	0.69938478428	0.011242111615	0.31347795745	0.0029510883009	0.24157870264
Calphostin C	0.75238004516	0.26759564531	0.018602537372	0.1910980026	0.00099677579209	0.48024012813	0.84362565504	0.88221282179	2.142949317e-05	0.61236493131	0.51690632071	0.031283414869	0.00026789837562	0.70764604273	0.0031217315446	0.0040575776203	8.832962951e-08	0.0081740435282	5.7349178242e-06	0.0068943722727	0.00065346290656	0.014948697784	0.0001435091713	0.00055911637607	0.010268478966	0.023960420347	0.0029916325229	0.55836860424	0.0006641395593	0.5148875198	0.66356908978	0.040357230933	0.0082380632071	0.013009946898	0.52436670791	0.36480060166	0.00082582258162	0.62642177978	0.65969627149	0.98743026537	0.0063908964662	0.043759550503
Calyxanthone	0.25155923868	0.0034377604539	2.0110464854e-05	0.27448956094	0.10032088632	0.018978077995	0.71033743146	0.066249666311	0.4094592057	2.1956912086e-05	2.7554181216e-05	0.089592829319	0.35588171673	0.00032854655415	1.0243735309e-06	1.7955191487e-05	2.0664595878e-05	0.00078996733787	5.8906191278e-06	1.1360209906e-05	1.4278559401e-06	8.7230920211e-08	0.00020160642487	2.039848273e-05	1.8428720264e-06	0.50857828931	0.16205055028	0.22840382757	0.6469037754	3.6004139163e-06	2.8737237913e-05	0.98263577112	3.3380023489e-05	7.4852412627e-05	0.36168723767	9.1571137306e-06	0.55595785481	9.1858454545e-06	0.84832599279	1.3553506772e-07	2.7444921584e-05	1.1762786003e-05
Carnequinazolin A	2.2101043073e-05	0.22059524875	6.3056811543e-08	0.00017028924049	0.045808575349	0.4920785173	0.72328120074	0.020654024476	0.023236272096	0.70302351348	0.00018756277746	0.0028394168484	0.00045936036029	0.014057431793	8.4148160544e-08	1.2857926054e-05	8.2534387934e-05	4.6048826729e-05	0.00024135453718	0.0013530618984	1.5360062717e-07	9.8918638322e-06	3.4081925231e-09	9.2596868416e-08	0.11171988399	0.08294560812	0.046114187603	0.018664454612	0.095863494774	0.0060451392678	0.0016585977684	1.0765779384e-05	0.0014628606636	0.0035040359216	0.0046041159007	0.023036100483	0.00071187644009	0.35453270678	5.8008704873e-06	0.0071344804377	4.2022513619e-07	0.00012292164099
Cercosporamide	0.0021439301377	0.99083092235	0.079364616636	0.71565497733	0.91733394842	0.9210903287	0.00048604954687	0.57749247276	8.0163386926e-05	0.82777456481	0.028536858798	0.22538420866	0.35253888301	0.82008133184	0.0038046319306	0.27331049342	0.00072626090714	0.077098127358	0.87222797662	0.10953453857	0.70094408925	0.056745921257	0.036627654102	0.017165057279	0.011147422092	0.31881484832	0.0040537165531	0.76807866478	0.52077382934	0.38978711372	0.034784727517	0.028290254898	0.0041311036037	0.29660988602	0.3987359562	0.81295871936	0.011242014437	0.99895210395	0.0037191905265	0.73675393263	0.29978343309	0.42971013592
Cercosporin	0.96246087969	0.54622607694	3.5641830564e-05	0.23214069758	0.0029167865591	0.26928764859	0.015288477562	0.57253554158	0.0024798358387	0.08149760487	0.13699519522	0.99218611184	3.6479886691e-05	0.30630363798	0.00076336467521	0.60854036212	1.023654047e-05	0.15621404587	0.68457002306	0.27759513829	0.00065220763979	0.9758538099	2.2136073096e-07	0.13772143516	0.30101260357	0.80938763531	0.10937219738	0.49953901272	0.11114936942	0.16655519629	0.0071436673464	0.5241648075	2.5035716315e-05	0.058120371593	0.005689676549	0.84501117206	0.4615971614	0.48832457512	0.0050379910011	0.80411183084	7.12790768e-07	0.28686669983
Cereulide	0.066686827268	0.12814625011	1.7746228799e-06	0.002361267185	0.21998677786	0.42752799207	0.075707901429	0.11060671903	0.63178260545	0.38126588788	0.00036548195075	0.010108859176	0.17134341167	0.36337230514	0.031544720295	0.41619111302	0.0082029636278	0.17134971321	0.0051072696821	0.034323712375	0.0030691166231	0.058269928527	1.6137461334e-05	0.0024788452063	0.0014214703655	0.087417405165	0.031279137823	0.064141559634	0.10630454685	0.2258321386	0.84723316679	0.7532565613	0.00036046781806	0.08522048868	0.025446420937	0.18307753654	0.29409016161	0.3677922922	0.29014484041	0.75363262299	0.032397637353	0.34669660663
Chaetocin	0.00019126321858	0.0034612345184	0.00024928405738	0.26583321394	0.35632268078	0.88791128359	0.38216894759	0.7420793512	0.00018826683403	0.008797399053	0.00032966217828	0.27965750476	0.0086532189309	0.451549298	0.0028790972674	0.12434536207	0.0012228004103	0.20571885547	0.0083724182311	0.12930576087	3.545400403e-06	0.0017025890465	7.1843715285e-06	0.05260618026	0.16097838826	0.60169717551	0.66426449903	0.78229846234	0.00023112929868	0.017282741841	0.00056453378088	0.40351476019	0.47124878697	0.23253152861	0.018559712163	0.31810416882	0.091794870338	0.30173510591	8.9826950195e-06	0.0039706577477	1.766851905e-05	0.11502505157
Chaetoglobosin D	8.4381363035e-05	0.94467156219	1.831648919e-05	0.89171143244	0.022288080849	0.69268986578	0.1201997335	0.24903802976	0.18315960165	0.57676484833	0.026766705755	0.77674435333	0.029990411124	0.32670141805	0.42008098246	0.13870303384	0.0095888218461	0.06005566096	0.48180706708	0.61115285625	0.00031050493078	0.075008358008	3.690981416e-05	0.08595148402	0.76030238802	0.55274527939	0.85055614129	0.42176995381	0.018100692978	0.38409756742	0.0041039386893	0.3381217036	0.074337011669	0.80319628221	0.40934903589	0.51606295666	0.41593677047	0.91606297544	0.0065267984313	0.49428939691	0.0017247423725	0.43104326333
Chaetoviridin A	5.4576731613e-05	8.6907150696e-05	0.00012425090086	0.016475108949	0.0033029004092	0.00014844547342	5.2767361498e-05	7.9863077299e-06	0.010564329428	0.039330844242	0.98508173729	0.0073254083063	0.00013629675355	1.2026496766e-05	0.001280826476	0.0037544249001	2.0132849681e-05	2.2397692483e-05	5.873371577e-07	1.0437998015e-06	8.3882664217e-07	2.6254657196e-06	4.8381084114e-05	0.00034432691331	2.3112446403e-06	1.3020284256e-06	4.8681429043e-09	1.4682017406e-08	0.019750625289	0.016774010404	1.7222621392e-08	1.3625004639e-08	0.0058595011799	0.0010835320802	9.0998384723e-08	2.0591917613e-08	0.59500297847	0.67392304601	0.027523630009	0.023872882181	9.1182115786e-09	1.7815848258e-08
Chanoclavin	0.0012353846234	0.010298025983	0.00059233706071	0.001394457264	0.0045622679947	0.00013799450267	0.0016582294596	0.00055783935019	3.8450421325e-05	0.067265405596	5.1832686777e-05	0.17715552904	2.2966568075e-05	0.0043874856986	2.1784144005e-06	1.1956890478e-05	1.1764467789e-05	0.10813789303	0.98822323812	3.3420562896e-05	0.024896961626	0.004197288488	0.0052505663394	0.0073936311714	0.085031636878	0.00044664495663	0.024578226915	0.35725815377	0.33841935975	0.048709589434	0.28762289336	0.0070633545751	0.80752557941	0.47490824417	1.606983651e-05	0.24285519745	0.60557613175	0.69498482341	0.22547388221	0.14488653573	0.092773726244	0.036572546271
Chetomin	0.080795714439	0.10449480809	0.57859829963	0.71662922679	0.0082178257928	0.0093988353386	0.2621565984	0.078377305517	3.3229139122e-06	4.0791207943e-06	1.2446957231e-05	3.4690787996e-06	0.76818284981	0.30992130798	0.0001222923238	0.00042029769712	0.00012632126376	0.0034560199981	6.2880583135e-05	0.00036847052828	2.2805905264e-08	1.788422063e-07	1.585573891e-08	1.0025561962e-06	0.00015438608528	0.0033030570701	0.031195436372	0.058200245177	3.260214696e-05	6.7260233436e-05	0.0003917016608	0.00096446361523	0.03661859216	0.028973671039	0.0115109904	0.040943803672	0.41586706979	0.66431091468	7.0945247413e-06	0.00016426130908	5.4186167691e-05	0.0026201431471
Chevalone C	0.00013382837093	0.33130213782	0.0051524836699	0.033560097589	0.056216661226	0.11816067381	0.1695584473	0.95164710592	0.73329979191	0.25322218013	0.062397114481	0.51341492706	0.78158315576	0.0020887081483	1.033301251e-07	6.9527682672e-06	0.00018443572594	0.00024542233463	0.00081026022311	0.0018663089032	2.7568163169e-07	3.2837008735e-08	0.0001655327123	0.00014387350917	2.5305394261e-06	0.038986759594	0.023069463915	0.24557954148	0.19103969519	0.42176894787	0.81993260148	0.54349469469	0.06468340253	0.073666827729	0.0046211500393	0.0076384137417	0.11328373268	0.011252094145	0.28718865285	0.0023215300531	0.032734887569	0.00071096866311
Chlamydospordiol	5.9067525866e-10	0.67816631242	0.00022659136175	0.13973592886	0.2758880632	0.0065059840246	0.15776758682	0.00061417398479	1.148720558e-07	0.0051153868072	0.00025050609385	0.14869944637	0.042388877718	0.00080992708491	0.87920900102	0.82495581455	0.55674582078	0.15508198335	0.11068115961	0.54769186139	1.1117646195e-05	0.97690982978	0.00013034381431	0.51547444562	0.053094019737	0.53886380968	0.014435710583	0.43096954374	3.7931678184e-07	0.11009305234	0.00039415874738	0.024233634444	0.013971059575	0.17742704946	0.00080360654633	0.4463798442	0.61569676624	0.94191498209	4.1799069941e-09	0.16387634208	0.00053733627929	0.029710741217
Chlamydosporol	0.47985153639	0.80153356397	0.00048852770494	0.17964511724	0.33158019851	0.65610507445	0.0035727390922	0.10460441208	0.5451553169	0.29434025021	0.003051357033	0.025819148228	0.025690039265	0.766091999	0.33339301879	0.62395723143	0.99029980308	0.39107555622	0.0033341503944	0.89920574679	0.54967242556	0.69648563762	0.0028719093501	0.62431401365	0.024668389995	0.33265480339	0.015948867066	0.51935596998	0.00017538176341	0.36498686104	3.0229416824e-05	0.16285080449	0.0012041289024	0.07731481161	0.14208424449	0.53638516299	0.053452778697	0.17218321673	0.00064425937629	0.31049328742	0.00014350125432	0.0549081337
Chloramphenicol	0.017788222072	0.38159998227	9.5724154176e-07	0.093123138733	0.46861498337	0.68767095545	0.042174045998	0.11174688252	0.038980971621	0.155085645	1.2505937533e-06	0.071598349779	0.00072166706884	0.37933470349	0.0032801191888	0.35796097681	0.00049774592523	0.15393566145	0.0083461028788	0.50299202648	0.00015030823497	0.93414817437	2.5357273665e-08	0.016091336672	0.21050929224	0.5824857872	0.27979823137	0.5632368836	0.0040068812631	0.54185791251	3.897042212e-07	0.0046359645372	0.00078309864697	0.013860164597	0.00892644851	0.6900690079	0.0062087553645	0.96215163211	0.00085936553507	0.62543287137	1.417377598e-06	0.039909902757
Chlorocitreorosein	0.19619974044	0.11058967458	0.35800479577	0.039385790426	0.18138026469	0.1193788352	0.05195901736	0.54028935728	0.024525585167	0.85862192685	0.8710548476	0.30467035217	0.27262190109	0.32994946894	0.00037672032176	0.69132893676	8.5862933323e-05	0.099048602156	5.5223983566e-06	0.18548636025	0.0019567459399	0.090391042978	0.00043541516951	0.042071727234	1.5757027756e-05	0.47657906436	0.0028517679025	0.26348177042	0.00042323921894	0.47942739746	0.073188602552	0.14422575698	0.087517133452	0.4695113659	0.013478402666	0.69659477099	0.25699770796	0.5651217928	0.0012669131095	0.29902120898	0.2908941819	0.1383188414
Chloronectrin	0.075649183771	0.50794807962	9.8905804688e-09	3.2310400568e-05	0.13386943845	0.33717984412	0.61343551754	0.2341070414	0.58431905502	0.20500508994	0.0016886634904	0.021205139474	0.081691751244	0.76277782034	1.0658095765e-05	0.70113342959	0.0016678338704	0.34840016338	1.9508709839e-06	0.83621552657	1.5730011171e-05	0.96396471774	1.3847318852e-10	0.013668499195	0.00082346755776	0.53371049368	0.030285667031	0.64301592791	0.91562952205	0.69097872423	2.2063433406e-07	1.4796690323e-05	1.5010002036e-06	0.00072602617104	0.46817936733	0.65232778389	0.027361413888	0.51460163676	0.047691999901	0.41495711607	2.106687653e-07	0.027281947984
Chrodrimanin	0.79653400475	0.85588467203	1.0994353438e-05	0.0016454242264	0.003502907134	0.0035982512032	0.008513958171	0.00091978138459	0.012317493269	0.0068121955608	0.048921384627	0.89196762644	0.00024761585625	0.0043445066277	0.10181346498	0.79124533006	0.00060470433413	0.082370450085	0.22817631552	0.36765546319	0.14788861261	0.87112353262	8.5662399251e-06	0.072909676065	0.69878367266	0.59178504879	0.95158118131	0.070636052099	0.81224813812	0.1137388027	0.0001479800958	0.00076723191357	0.00017746868473	0.0043300646077	0.0013613427328	0.22869612188	0.087607128527	0.62905432793	0.048804932023	0.3124396404	5.191134181e-07	0.0036096126898
Chrysogin	0.036129101868	0.017488603103	1.4492280203e-06	0.17363223505	0.34094800317	0.014795505255	0.0010504501241	0.021061448187	0.0048781424304	0.82572984646	2.3759911154e-06	0.18394513263	0.17106551799	0.20496493799	0.35093975601	0.23053254943	0.91116102094	0.18586938327	0.007428771245	0.83472209633	0.0066277688619	0.21881142758	8.4432378944e-07	0.91572799909	0.31335794406	0.97182190293	0.0012486580735	0.18139474592	7.2153208761e-05	0.016840615722	1.208929621e-06	0.70364951167	6.837244643e-06	0.21810139654	0.051643426795	0.22237109617	0.0090030013359	0.80168299534	0.00091587303213	0.24090210272	2.281402058e-06	0.94637920978
Chrysophanol	0.50012308845	0.026629871902	9.3472690684e-06	0.0016999469322	0.0050684837655	0.32993377491	0.061959654621	0.063793083547	0.0032584538414	0.00015270236916	9.7295134853e-05	4.2637786728e-06	0.00020226189824	0.11337501004	2.0396262551e-09	0.011783890625	2.7013414341e-06	0.028375656529	1.3244151544e-05	0.42376272658	3.4333878973e-10	0.00022259471714	3.1545529542e-11	6.3194387197e-05	0.008758779148	0.49314242031	0.0001530676275	0.027636904125	8.6975918001e-05	7.0508252767e-05	5.0053903346e-06	1.3725159701e-05	3.672110504e-05	0.0037963889366	1.1624794853e-05	0.043002256843	0.005072666305	0.9695625895	6.3555074296e-06	0.00057034867071	9.0380331741e-07	0.0001199519233
Cinereanin	0.010725806531	0.33542270565	2.7664654009e-06	0.00020462892224	0.019313027539	0.012525201326	0.43999579979	0.10427439189	0.75863086664	0.092817272375	5.6480111179e-05	0.0074933515423	0.0060878272818	0.0061244273167	0.027021877313	0.43188854203	9.1392162682e-05	0.0014421885034	4.9817020828e-06	0.025000390418	4.7969683687e-05	0.085676680278	1.7705021587e-08	2.8351471995e-05	0.0041463825059	0.10447916274	0.0032644157658	0.15449373585	0.66881393802	0.7015934871	3.3248568829e-05	0.00066538840852	8.2299591284e-05	0.0011636339758	0.97312237083	0.5007157658	7.3697389974e-05	0.26174439373	0.003108657556	0.60622517142	1.0738320518e-06	8.3253920339e-05
Citreohybriddione	0.028220744578	0.68420282535	0.0087825398782	0.41716785975	0.00042163526171	0.074786418448	0.0001433731214	0.0025017143125	2.2534877763e-05	0.046028813624	0.31597573825	0.023109064621	0.00058817501469	0.0082479242027	0.67218573975	0.39482673799	0.0006731155149	0.018311162707	0.017335184765	0.18752960132	0.012751697578	0.6763578332	0.014014191459	0.99638837928	0.67991287243	0.89959778864	0.026599636987	0.046466099033	0.40267899279	0.10351775332	0.00062724865143	0.19874443131	0.00037924285767	0.69078793261	0.97382528606	0.28695639067	0.030135030134	0.19239857838	0.041098274185	0.56442705174	0.010260205718	0.9002960792
Citreohybridinol	1.3717445774e-05	0.11945182753	4.0447862405e-07	0.0056076798774	0.0012516780816	0.00014087700681	1.9478563753e-06	1.2190591702e-05	1.3491479426e-05	5.5043110181e-05	1.8021891907e-06	1.3855989424e-05	0.001173007255	0.00019953024007	2.2224019181e-05	0.00024725933092	0.19132561765	0.010180390865	2.0572046975e-05	0.00017239630399	5.5895823602e-08	4.9283607812e-06	2.2392332146e-08	2.2247414528e-06	1.4768333552e-06	1.5884131757e-05	0.00022372638285	0.037273583268	0.075315985378	0.25497852454	0.89443711694	0.82193825796	0.0057941185495	0.078097105618	0.77520195929	0.99113117888	0.00032823794218	0.030003882043	1.3252261055e-05	0.070082199851	6.2872356758e-07	0.0024853906636
Citreorosein	0.23415302165	0.45228317868	0.00083760226805	0.34377678272	0.041955051652	0.53686548758	0.025108730521	0.58374733495	0.0021297120879	0.021757436648	0.012349366424	0.4907607404	0.19895634567	0.16039498295	0.0046094112029	0.2604211471	4.3113442342e-06	0.0066370276655	0.0043900376161	0.045785326601	0.032323354523	0.49623455041	6.0988311326e-07	0.0034951954215	5.4213300332e-06	0.47520516356	0.87942789448	0.79016463391	0.28033761074	0.12879315265	0.00043238874618	0.29575501905	4.7887350609e-05	0.010720418686	0.19827183094	0.61978629555	0.13285301387	0.34066855557	0.011752739973	0.81705466832	0.00094532784887	0.085390191652
Citreoviridin	0.51008096013	0.63275453782	0.0040600558033	0.056050135587	0.11692142562	0.079136566346	0.057507317736	0.55694052025	0.048948349694	0.033059498922	0.34070226407	0.88797609264	0.90246068289	0.64245124127	0.85001803165	0.12708335316	0.25160018453	0.71997097245	0.0074076391189	0.95117214047	0.50750346839	0.078698071519	0.042585489827	0.63810158347	0.15134468571	0.98480663551	0.0011364608762	0.025861045569	0.00046776469829	0.010472618996	0.16258565786	0.42216163725	0.0013076936162	0.017594943039	0.025711851687	0.037178479183	0.029390359127	0.91259616678	0.0074623253424	0.015873288316	0.23827507704	0.51164375486
Citrinin	5.3467960061e-06	0.76432061094	0.11386670364	0.097288494326	0.00097643067413	0.56212765781	0.00070731328628	0.0059700633891	0.00040339077587	0.17195701208	0.31854572369	0.0001848856465	0.033376799862	7.9702088814e-05	0.0017287774441	0.74118100794	0.50778026277	0.73059955957	0.00099938965486	0.0060458291674	0.0021876519451	0.39754578465	0.17973509885	0.006648455646	0.074977839423	3.0197536259e-05	6.351416784e-05	0.015999698627	0.087160565925	0.0015183464365	0.00021716861475	6.4163125604e-05	0.00060283771796	0.04664519246	0.0013566871934	1.8807534178e-05	0.046730687766	4.325636443e-06	0.45182659906	4.3627381201e-05	0.013945495069	0.00019978728889
Cladosporin	0.066912860076	0.37215031518	4.6386078337e-06	0.00096160383759	0.00022204851858	0.0019158228762	0.68029315632	0.26043333416	0.022964163219	0.0010638214985	0.001821596871	0.31280713416	0.0014706072182	0.088652913183	0.054448560387	0.39713154575	5.5106042407e-05	0.015419054187	0.00011961082436	0.052829094359	0.0049127043484	0.79531765696	6.8415387171e-07	0.0065218425816	0.0081990158831	0.18964299914	0.0011761593087	0.053773042827	0.023587328072	0.015535060625	0.011121868773	0.081916274216	4.5496255503e-05	0.00042292859576	0.088733125862	0.40662875741	0.0048187273322	0.4098093646	0.38535512204	0.15139120522	1.7954771989e-05	0.031729900346
Clonostachydiol	0.00014180599069	0.21016059573	0.48627163166	0.47808847435	0.10512651344	0.19928445018	0.49515909389	0.0822219041	0.0029033285333	0.98353646643	0.3655405302	0.47140762944	0.1063639919	0.54297575192	0.0023639343214	0.87534489171	0.0005221400409	0.21678620479	4.768413217e-05	0.84783169436	2.5324862961e-06	0.22517090952	0.0020004834326	0.44730706183	0.042074806514	0.62490900236	0.0063191149505	0.99310712967	0.0043340598376	0.093954240304	0.08811888377	0.32612099341	0.00047334258476	0.49200549701	0.60352150042	0.69497189158	0.029059022035	0.65695220659	0.00031427565581	0.55482380229	0.34722454874	0.89273257532
CNM 115443	3.7776808699e-05	0.098180199437	1.333309361e-08	0.21043312689	0.070051712392	0.077571070411	0.00045026468576	0.0028985044634	0.0013438284743	0.003050948872	2.962960617e-07	0.67066370651	0.33400102341	0.010873098012	0.96123105135	0.2679116884	0.27395268108	0.88227621141	0.0013211369075	0.14917667583	0.0041363426498	0.044810117327	7.466276093e-05	0.71833916067	0.54832498846	0.10538505819	2.8319705334e-05	0.53233335201	0.28828107586	0.13893162569	0.0011154209232	0.041094655136	3.7610827959e-05	0.0096961982039	0.24401116774	0.34120652404	0.00010080603765	0.54577375909	0.00012697120546	0.41851839908	2.8357481361e-09	0.038690567759
Colchicin	0.00021470449047	0.025601362616	0.00016004472153	0.021521343282	0.0033721474147	0.061336754479	0.021867432355	0.0033990928271	0.043887875113	0.39360847156	1.802634518e-05	0.31796784991	1.6333024564e-08	4.72717928e-05	0.0039310718015	0.16719936338	2.0695862234e-06	0.00037495110931	4.595196669e-05	0.24045887997	2.6699301699e-07	0.00019544821541	0.0071076391295	0.00020450161009	0.025234633609	0.79562766717	0.00068881628314	0.60839265013	0.13338749553	0.0015252023469	1.4735071682e-06	0.0014882250252	5.1727025594e-06	0.85654470719	0.00015368138151	0.1824396478	3.5374110962e-05	0.24681115672	1.2291213671e-08	9.8068470521e-05	0.062499788078	0.0001441022143
Communesin B	2.9100604748e-05	0.00031984521099	0.53085368356	0.010415605135	0.22519758646	0.062273524753	2.690860033e-06	0.61669107708	0.024241805293	0.18514625314	0.16760886453	0.83744408984	0.30788610081	0.54578180113	0.57621634668	0.1062424416	0.64671118665	0.66214379084	4.6039755732e-06	0.95026921244	0.014899388753	0.66607575714	0.3849544861	0.74123732022	0.1630315464	0.90916893392	4.4198926879e-07	0.028020501717	2.7106003295e-06	0.47199296334	2.94281987e-07	0.70740775291	0.0010785890552	0.16038090767	0.020432467824	0.06531592688	4.2870068642e-06	0.83798553394	0.15624485848	0.75378254842	0.021758337254	0.61336686949
Culmorin	0.21013018022	0.0015872414651	0.00052227529244	0.0068980641593	0.51739097213	0.0070247483966	0.34575364233	0.19145175149	0.13746197327	0.24430720205	0.0031673322048	0.34876766562	0.22413336275	0.37859445387	2.9372133142e-05	0.34747040795	0.0023018728806	0.10204782259	0.015122122149	0.62432305142	1.9676720335e-06	0.28393579508	5.2433068208e-08	0.27750690688	0.0088933812273	0.44405572613	0.093039567731	0.10324580184	0.018594336217	0.56587836086	0.0006040621286	0.53204506187	0.00011852832074	0.83974841671	0.034636806071	0.080514621374	0.83969531682	0.73119749786	0.0042283930389	0.95054376254	8.3020979181e-05	0.86913801593
Curvularin	0.0065941984314	0.9929879918	3.4706181294e-06	0.065341551741	0.0026892991217	0.037900629957	0.00021868738239	0.010338376608	0.29382680953	0.052059698255	0.0014936487292	0.77418363063	0.0022983968107	0.17520887153	0.16065708163	0.034276692137	0.00065256044271	0.0024611333558	0.87181366662	0.017892532028	0.0019355031323	0.038478334252	1.4820340497e-06	0.0029209418677	0.31918737677	0.011960333809	0.045625697517	0.70083800054	0.0002265478957	0.71584985576	6.6473942485e-07	0.036729981318	0.00011297627692	0.082906084545	0.69708149899	0.45065009645	0.16818885818	0.5721265068	0.0072636789607	0.46902373858	2.5553504499e-06	0.27114309829
Curvulin	0.53743300696	0.59391606863	0.38775362993	0.034486188215	0.15890388136	0.17927025528	4.3339007103e-06	0.08457461851	0.51443564324	0.34444415946	0.0042348921203	0.045498583882	0.0011043666341	0.22995184974	6.5677344329e-05	0.55462748039	1.5418732836e-05	0.0043941239583	0.32607080178	0.052533633658	0.00038410249603	0.17059317101	5.7386631026e-08	0.00018998338054	0.41288454081	0.37111101988	4.141889761e-05	0.5669240145	0.00021847108602	0.93678187035	3.2416799406e-09	0.00068278462569	0.14038233942	0.045691475326	0.0003143755994	0.83201002969	0.1478136381	0.73816143181	0.0015968185999	0.74299273758	5.8781829871e-05	0.038201137796
cyclo(L-Leu-L-Pro)	0.020657764173	0.98679206776	0.00018634859275	0.65234197267	0.25261003559	0.090568056935	0.46301464694	0.0014982137379	1.9708995148e-05	0.013699085803	1.0650229875e-07	0.11255616829	0.37127567832	0.0073244144892	0.048702083712	0.71539365814	0.14755543083	0.031696760288	0.064017744684	0.51606190652	0.00012232311465	0.63766037762	1.6954813146e-06	0.3787448377	0.052227795562	0.89443657243	0.47520487108	0.893338497	8.8187895793e-05	0.84919858176	2.6286112721e-07	0.59991131234	0.00026344614539	0.56764916088	0.48481272964	0.59853983287	0.94233214195	0.31323963786	3.6719059677e-05	0.46834273136	2.2009819406e-07	0.25158014226
cyclo(L-Pro-L-Tyr)	2.4022504727e-07	0.28278671585	1.90037857e-07	0.06154278789	0.67674941158	0.071368948216	0.00014006270983	0.0023094588487	3.2183059074e-07	0.0051603891641	1.8552742033e-07	0.94494193869	1.824370966e-06	0.0001414487424	0.42589845663	0.28895733818	0.2406608073	0.29448836522	1.7961358684e-05	0.0066368745819	3.29238299e-07	0.023074688399	3.9666759415e-07	0.25793215812	2.1835015305e-07	0.00045766800589	6.0776305189e-05	0.18696310973	2.3778192426e-08	0.87885746816	2.1377930988e-09	0.0017689481325	0.031659132642	0.0041427093995	6.732129936e-07	0.0028617710232	0.021737383128	0.010802716724	6.0861594867e-11	0.010962082998	4.0570171794e-11	0.00012710953577
cyclo(L-Pro-L-Val)	0.011437338936	0.28193417406	0.001484783206	0.52708676253	0.00036827477243	0.75767627382	0.8141687937	0.0025681975901	2.2641594061e-08	0.12723249598	4.6885055622e-09	0.52885171716	0.45868549289	0.013082490842	0.31137236927	0.94977231502	0.0041906058728	0.69830917052	0.0068719340589	0.062302652342	0.0029974410682	0.25307396609	0.00059073121711	0.47963607904	0.017639445592	0.027986750833	0.00053884182989	0.069495109882	5.1225237468e-06	0.055045962918	1.5044125932e-06	0.011903373387	0.00048905345616	0.37002741311	0.0015437246193	0.031220258789	0.64126441997	0.30973241483	2.512085625e-05	0.062152946579	7.5203400765e-06	0.025636117833
Cycloaspeptide A	2.42097732e-05	0.26236800837	2.3226259022e-08	0.0012122031299	0.0051036952323	0.014269276227	0.097158248496	0.0037033444789	0.49722441625	0.11031904918	0.00064579163311	0.56101692297	0.0060017514004	0.23374246819	0.012037090985	0.43581667568	0.00021273621842	0.0071171008276	0.00027833869656	0.8558967029	4.2922347982e-06	0.10473196999	2.3052196776e-08	0.0013046546498	0.0092427509452	0.072629416032	0.0063193152631	0.40575810544	0.0024637337547	0.064563764626	2.5715240407e-07	0.00015382766015	5.3740696331e-05	0.020409114033	0.83277697216	0.17502148462	0.0078918635475	0.05019181651	3.0354698901e-05	0.71969579026	3.2172590739e-08	0.068318254401
Cycloechinulin	4.7032197314e-06	0.20812800188	9.2044489638e-09	0.64512985815	0.004804303092	0.5011099838	0.00021645914348	0.95536580058	0.00016627265754	0.3324187316	1.427528058e-09	0.094959769107	0.33467254528	0.51797785247	0.018088544486	0.76059679998	0.62280456301	0.41397800232	0.010251908824	0.41109315572	0.0088571997084	0.18739263336	2.0139243648e-05	0.99856923895	0.93834482268	0.72796367456	5.6760297766e-06	0.50049861465	0.91943028131	0.36046905994	1.8568194207e-05	0.12147266245	1.9370560322e-05	0.085009680025	0.0014280080968	0.96151295675	0.00085309793655	0.51777375452	0.00065564761664	0.21288903656	7.0489556799e-09	0.58911524261
Cycloheximide	3.6886834738e-09	0.13793637609	1.7773576337e-09	0.0096485251184	2.3246616717e-05	0.0056705366883	0.041930964648	0.21553022694	0.15424612033	0.030154053677	0.00017603746933	0.73558570591	8.664894142e-05	0.54626898216	0.30202641245	0.10433829467	0.0028285597022	0.40060314205	0.088578252967	0.83744231124	0.00097164039235	0.33922779585	2.5684168036e-05	0.29406867072	0.86840881872	0.75980979146	0.0028046510997	0.060770316355	0.003740925377	0.32745625549	2.2112708619e-05	0.16289711366	0.00011766622243	0.035196415597	0.078486137571	0.028468954969	0.016511820903	0.55180975508	1.362506662e-07	0.13455985954	4.2195797999e-09	0.39359059057
Cyclopenin	0.00023313261117	0.080457861103	0.20388669675	0.032328419712	0.12622406242	0.0090323895862	0.21081561179	0.20944478094	0.0020456189482	0.52535123911	0.38078496147	0.77670289345	0.010255092543	0.25196907088	0.24971700639	0.27651231747	0.045088857776	0.20387490847	0.0052817989809	0.66154679531	0.00011770068459	0.53893193863	0.11920880846	0.20285895245	0.97818027134	0.78828154386	0.0046102687174	0.022758611307	0.011844487257	0.72680985354	0.61215887101	0.24665803749	0.61749763515	0.44335196615	0.038521485812	0.115659762	0.00032898605751	0.88071153961	8.0375256029e-05	0.68350372088	0.11538241279	0.25238871895
Cyclopenol	1.4683486566e-07	0.94644807159	4.4229044337e-07	0.93882467471	0.27537074137	0.49574571194	0.38017009661	0.93029364653	9.0510415579e-05	0.54234486591	0.00034058357626	0.45124692103	0.089192883854	0.96619931591	0.00078073250808	0.047012994307	0.001127831349	0.2062981369	0.031645550917	0.32026432132	3.1877488215e-08	0.084766563642	2.895477149e-08	0.039804039375	0.003990079276	0.2652010922	0.90432895473	0.52366577935	0.00024420589781	0.54542330237	0.00068656618385	0.4894335645	0.0065512537019	0.98913077148	0.3310223696	0.52002541415	0.6619976854	0.96421038574	5.1682362244e-08	0.54982534935	1.216483924e-07	0.48170663448
Cyclopeptine	8.3242760484e-05	0.088647597259	4.6393845637e-05	0.014619469001	0.21274643246	0.030764859317	0.22095455682	0.055403109025	0.0011963060809	0.68671065334	0.00023546333756	0.4283130236	0.097590004196	0.62679061044	0.14547051528	0.61807762531	0.036487634666	0.24629386585	0.0083912228848	0.84901158248	0.00049953203024	0.39095048249	6.3913574351e-05	0.12117086723	0.21766511755	0.4286846151	0.019924953202	0.28822636793	0.012411909658	0.24823964689	0.0012946872004	0.033352523895	0.075316765321	0.30224485793	0.65507675703	0.10760615237	0.0073964075	0.30391285074	2.9526682087e-05	0.93377828802	3.0028387935e-05	0.27597091424
Cyclosporin A	0.00059715373255	0.38976012182483	0.0003467139178	0.11686151769693	0.61257968604779	0.46071140718221	0.94652538046706	0.66945701392839	0.04545773264865	0.98589449162068	0.0366350442273	0.33371108098354	0.42534439245775	0.8847842015648	0.92455383508886	0.37680611829869	0.68671206517465	0.69723627952822	0.64653525634217	0.93650808659089	0.04783913532943	0.68333225127602	0.0408754352326	0.85557210977572	0.28405071679632	0.79707345376888	0.55657918719719	0.28782999367794	0.0541496629003	0.62731122024424	0.0437834891663	0.68889431403797	0.86081565765209	0.19869120179919	0.11347265863007	0.43617712092883	0.46936457475691	0.81397459701273	0.16508588891825	0.8797105121421	0.13140600652351	0.5283388098101
Cyclosporin B	0.00265252131305	0.03603081793433	0.04020593181541	0.09838497384902	0.32350112850291	0.3984157047439	0.80264056714227	0.85639892423655	0.0116704911559	0.119231188615	0.13463330262663	0.32516140934563	0.05033800484063	0.16235103203057	0.18449865004044	0.25684985694913	0.06532601138888	0.08772240090352	0.1243713634266	0.07057244471598	0.00065225390138	0.00992059372726	0.01214226165644	0.02439093032532	0.00073516624633	0.51826865025414	0.5211608840555	0.31707973259416	0.00901399542546	0.15772397555469	0.10433439226506	0.41396160474174	0.38720964501079	0.51407747923502	0.00037794408614	0.5094244730449	0.04128612826571	0.128969745961	0.10221632885085	0.01758805820681	0.68882673900264	0.04317365086359
Cyclosporin C	0.0026346616723	0.048399675019	0.058126616969	0.0071641037991	0.1469400541	0.0072014327882	0.32060198405	0.37197281087	0.21617832726	0.089787870757	0.42661650053	0.87780526938	0.43510445643	0.013093927274	0.73548668518	0.60970572901	0.32841846981	0.046647572666	0.0595529953	0.14278069573	0.032639556927	0.31710234168	0.1214394384	0.040527293879	0.080950550184	0.64657698858	0.013228628414	0.02138637781	0.90974943609	0.34150300668	0.99443939064	0.3122056635	0.94343454306	0.080454941968	0.015577981121	0.99014711942	0.76027743806	0.0416960665	0.61056365492	0.099368144365	0.8153365279	0.011984982721
Cyclosporin D	0.00014554334819	0.54564026362	0.00098661436159	0.00016663987359	0.20842561204	0.0038594820532	0.52273789685	0.82611487435	0.0057275339225	0.019372611783	0.0016112139727	0.74390120867	0.07106763479	0.181891648	0.049478030708	0.11927736447	0.016200730696	0.46620914176	0.0086865235102	0.53241594378	3.1471792961e-05	0.24560116955	0.00015209586906	0.31836083547	0.00025159291788	0.61420075041	0.089702675193	0.0013632811513	0.045832195	0.01522202601	0.0036333639338	0.4941753136	0.037280389364	0.0042024552834	0.00033082645396	0.27665585946	0.35691263679	0.2038247927	0.075726746456	0.52151329953	0.0085212848907	0.10251654962
Cyclosporin H	0.00013272489405	0.16352224995022	0.00016600945691	0.31791867919122	0.68169387222161	0.87888796580255	0.88923132231578	0.6418634493479	0.00682444944536	0.35198190120624	0.00457276156941	0.4769970209128	0.33248363347968	0.62837235799609	0.71340637671918	0.20341403298238	0.98573084218329	0.2716761536972	0.88921954859533	0.39394440153034	0.01976962753155	0.52882285869745	0.01383778085274	0.52208888711124	0.41427486607757	0.55813567508039	0.75007164229009	0.46268037955887	0.00094349401969	0.58100643752295	0.00073468787981	0.75029620109049	0.63071325573857	0.90300380740995	0.09581710219341	0.52098560477476	0.19850056391052	0.87337074327375	0.01149817148026	0.88711156666652	0.00946709921566	0.95194163556984
Cylindrocarpon A4	0.0017646326997	0.84221398762	0.0025789572808	0.00077421955606	0.14596417358	0.082180273827	0.32652585687	0.3068263877	0.014188121098	0.07665074885	0.0030693034481	0.00029784084802	0.23216426342	0.48553216835	2.8714169151e-11	9.3146609087e-08	0.0011464681268	0.0012762568976	5.3280953011e-07	7.391022307e-06	5.1817018548e-10	1.7698331886e-06	4.0974836415e-07	2.2330659442e-07	8.9795220054e-09	3.1572819793e-06	5.5377898842e-05	0.00017113997892	8.4337029046e-07	0.001114525065	1.3105151393e-05	1.783447779e-05	0.12227949123	0.0015754328523	2.6447760102e-08	0.00043612853814	0.56624504494	0.39438327235	7.7069194452e-07	0.0022697083424	3.311237825e-05	2.4772209359e-05
Cylindrol B	0.008691067947	0.53366272889	0.013048395794	0.00062260862882	0.77634994792	0.12902322534	0.20163678716	0.20326681341	0.56061804204	0.23038791751	0.082200609944	0.22354663983	0.097791582148	0.99823917785	1.156543368e-05	0.00048898682404	0.0024992941699	0.00057333109234	2.28207512e-07	0.00018605666937	1.7325438029e-05	0.00017179795579	7.7069860588e-07	1.717010533e-06	3.5636511176e-06	1.9101710689e-05	0.017556496587	0.61601951205	0.000667226296	0.90378066729	0.29559523057	0.0011820364528	0.0014686428462	0.0017203126846	1.3780253678e-06	0.020370970484	0.25569098708	0.060789098597	1.6939852351e-05	0.080262012863	0.65183429043	0.082283055963
Cytochalasin A	0.027203364006	0.031471699466	0.23836485814	0.64756069459	0.44311795024	0.55691344327	0.00020261260909	0.063266850666	0.0017884462152	0.0015530849425	0.00087920273354	0.045251259603	0.00040865960087	0.00065141219514	0.015979535614	0.31451942649	0.0019704077065	0.46403187392	8.0994762479e-06	0.037403033427	6.2838143915e-05	0.00080251472902	1.2394800698e-05	0.029807807232	2.7030421879e-06	0.00090214121381	0.10983243879	0.70973072886	0.14787242486	0.010447881301	0.074414074407	0.79522919587	0.059205364866	0.012353784997	0.13217447764	0.085754707791	0.84420428167	0.0058577289266	0.14187564551	0.29780661334	0.30639478798	0.0076738815018
Cytochalasin B	0.00032249885618	0.95392960577	1.0972842305e-07	0.16061150827	0.018170230225	0.18091367311	0.064125871385	0.010776376163	0.62110080687	0.07127869691	3.4866519763e-05	0.90904868841	0.16495100055	0.22597289205	0.044170982932	0.59903846391	0.0016911589267	0.11943312683	6.4457136071e-05	0.93988828968	0.0004996411278	0.58139932383	7.3497547684e-07	0.10776604387	0.0066527547005	0.47796423387	0.00038679269311	0.38196224941	0.076251837443	0.22955647213	0.00069111515307	0.010469813664	2.6991968003e-06	0.064097976978	0.013200538767	0.83232864154	0.0024429377742	0.23146404161	0.010394915006	0.7402670099	3.5912889883e-07	0.199804558
Cytochalasin C	0.003867729447	0.4422675903	0.00011303858823	0.17266433431	0.019610693253	0.17574818727	0.65262357006	0.18358628979	0.92791607181	0.47113561096	0.27941807774	0.63245770004	0.023236783972	0.23092272463	0.093404271471	0.42197055693	0.0048960154049	0.44755155679	0.00022506301349	0.44384309032	0.00066575157685	0.98614198161	1.8739170183e-05	0.65587196186	0.047874110288	0.56520858531	0.0022334730281	0.95176284767	0.50033305995	0.46427107154	0.042276264425	0.17976654313	0.23150835964	0.69223917501	0.78971968082	0.79425312034	0.0027297753361	0.83622785122	0.0049098799281	0.57870993969	0.00016934588665	0.26099398018
Cytochalasin D	0.49041182081	0.91735576016	0.0034220529023	0.12050241976	0.0019610334482	0.17715006317	0.97009538855	0.50075021715	0.06592247807	0.27014893473	0.79752118183	0.75762187282	0.014576138995	0.50088224289	0.05137895515	0.083151997743	0.00019732683644	0.017884848539	8.2417163418e-05	0.034289917122	0.11889259282	0.29261185787	0.00036098538434	0.014563784064	0.0027185372104	0.038047632116	0.00088705908679	0.43325181235	0.063173966589	0.53122636027	0.81375497308	0.34192668548	0.09398697967	0.18972226923	0.020478371121	0.44904720072	0.0083282119123	0.99259656405	0.80374990685	0.53949988628	0.02709094849	0.34307477413
Cytochalasin E	0.043516541624	0.34969664595	0.00094024799277	0.0078874697558	0.42479539167	0.46769199343	0.047586836568	0.10402981701	0.32864228242	0.87599004224	0.0055216510623	0.021635890703	0.0079548323711	0.25943217992	0.0084316283543	0.97417978594	0.0063499310517	0.57129948582	0.43417888637	0.32716861644	0.00066541352907	0.47742297206	2.6531005922e-05	0.024486345456	0.70893967022	0.71473892265	0.084268162645	0.2849360031	0.0073459750513	0.075319681919	0.00020143087642	0.0033679924752	0.022485747863	0.017170678908	0.0071234923681	0.69191376865	0.6118187896	0.44772360619	0.00058238881276	0.17329120534	2.8122943014e-05	0.0036128224891
Cytochalasin H	0.0064010216767	0.16824003577	0.00072450130252	0.23005741131	0.014547378392	0.50090188803	0.43066489716	0.30175111454	0.78156860453	0.45741516847	0.098878574663	0.51522630355	0.15822176406	0.66053141236	0.033053900026	0.46446824531	0.0016579554387	0.22456695546	4.5835772037e-05	0.8500097375	0.0004515786471	0.079806054134	9.008954791e-05	0.10972087359	0.013046966942	0.4946491241	0.00058756250186	0.49115502298	0.21962202808	0.15127442904	0.25093387442	0.16893838601	0.041971627123	0.99260611221	0.16663613199	0.92590878777	0.021009444217	0.49092467088	0.17944991925	0.2973711104	0.0051630185108	0.34232248078
Cytochalasin J	0.00032195773826	0.74338883387	7.7269305475e-08	0.32849285067	0.20046771233	0.27477306944	0.017088385585	0.25391474104	0.013697470656	0.45847280164	4.8993425094e-05	0.80135741878	0.91544976738	0.25751925683	0.36980627877	0.48302067416	0.11368820389	0.15043780894	0.0013924350887	0.52129932973	0.0012300609179	0.36868865805	3.2223359473e-05	0.17823987742	0.10166838771	0.69760302919	0.0018113940666	0.93693134744	0.76646110344	0.69428057182	0.013264767079	0.30164126736	0.0012458109141	0.5672598141	0.12827968495	0.78051133339	0.008838913926	0.82942842705	0.0039423432767	0.60335604524	2.019838922e-06	0.31015469215
Daunorubicin	0.02484556774	0.7702219615936	0.0077678387149	0.7304622337387	0.193279041493	0.7135875877067	0.7077643354283	0.2758170637553	0.2169012729343	0.9478240855652	0.0616794804355	0.9881613149308	0.8256126980808	0.353979616529	0.0477359874189	0.4819379687362	0.4342630922328	0.5644401780206	0.2567347926143	0.140463951914	0.4105325065101	0.5977164348003	0.0800885765681	0.6539787802403	0.6602376304962	0.6014628483169	0.3521430477022	0.6908406039986	0.1318251775345	0.3820625688373	0.0394808540877	0.3503353733852	0.4473311039032	0.945711829296	0.1562269076135	0.3200812693568	0.5756457727617	0.113440122769	0.3526923759118	0.3774940604366	0.1255368297686	0.4111902163431
Deacetylneosolaniol	0.034599107974	0.96433689163	0.3504333016	0.008171379019	0.00013042176699	0.00054324127547	0.0028379448247	0.052931040295	0.069544247656	0.002180839604	0.10286276514	0.12738181954	1.5987293025e-05	0.0023119039449	0.00026320109253	0.0030842963501	0.15515601672	0.21908939857	0.011006361588	0.26129427147	0.29493764132	0.01427031721	0.2590265399	0.70582648312	5.879125325e-05	0.015097106155	0.81330458615	0.18147465605	0.067138531007	0.23088568421	0.3292809342	0.40168073558	0.62507491257	0.028088722219	0.082288670664	0.98210454116	0.31797220045	0.23765204296	0.0028718415673	0.98563839078	0.086745962573	0.029591669414
Decalonectrin	0.00029582963017	0.8637979698	2.4295426593e-06	0.47636381956	0.0016606258276	0.32889178524	0.67297978394	0.06574450624	0.063768235603	0.26817731544	0.35499008526	0.70766255013	0.0032138274632	0.24008737661	0.15081222803	0.88435859337	0.00033592722751	0.48222482287	0.000766432802	0.31821563057	0.0012635223531	0.97385502819	9.3404397925e-06	0.65265424854	0.062026631292	0.8381871763	0.0036281154306	0.33241405481	0.15394149136	0.19042516486	0.16608165213	0.095684109816	0.00040619791339	0.42084478666	0.3574716123	0.95788364048	0.0068002235952	0.3034574808	0.00044654942252	0.76932976118	1.1759898517e-05	0.36553177964
Decarestrictin	0.23965346961	0.90169129417	0.12383343898	0.13403501954	0.046763303932	0.67934828543	9.4770649544e-05	0.12290836656	0.40996722176	0.67638053686	0.010411125522	0.32217069149	0.051199313232	0.34249581535	0.34483414697	0.7801146242	0.016933194143	0.60076347166	0.0035887210999	0.050469526351	0.086440553527	0.89197554653	0.35981083655	0.15781235933	0.62534137547	0.14616273846	0.001021070285	0.016416174829	0.00032262528497	0.048222601487	0.05498181965	0.70137940912	0.037805584892	0.17198803171	0.75560209407	0.058756668801	0.0021560769126	0.39215863151	0.21776393721	0.15176578406	0.21994360614	0.78574800491
Dechlorogriseofulvin	0.00090171142548	0.37232348769	4.3578109581e-06	0.051871946621	0.035986203815	0.20313807594	0.059800517838	0.058497986855	0.096995628455	0.50179990361	0.00015759970591	0.39162843316	0.056681211227	0.56582601085	0.14015550005	0.92778856285	0.0032645385397	0.32741772511	0.000172354907	0.72137637174	0.00029008098475	0.54309796705	3.5966174951e-06	0.11524995142	0.035940873565	0.6275125897	0.0011378315174	0.74658700287	0.4323935642	0.073129065892	0.018036097897	0.010850293595	0.0004767468988	0.11365335042	0.47424364937	0.50171952196	0.0018328685469	0.26247434408	8.9002971719e-05	0.94959456905	1.6487100021e-06	0.18671912106
Dechloroisochromophilon IV	0.0015388605674	0.14043376774	0.0042501798135	0.096657949451	0.58495663305	0.38147110224	0.056153050274	0.14101663647	0.023077541811	0.23854905111	0.04272339558	0.1226203063	0.2554896874	0.22023324683	0.026967898823	0.79225133398	0.026736378246	0.092617429144	0.00016145118003	0.80554933799	4.5736829608e-07	0.014472132978	1.5713877343e-05	0.0075177579396	0.00059470041597	0.9197972617	0.0089796466326	0.92479532025	0.75761799225	0.022093549938	0.99549750743	0.01133215247	0.70098941568	0.68414089547	0.060546345463	0.87407551293	0.29409168882	0.92275916929	0.11481668739	0.060016029103	0.24139248647	0.037438225902
Dechloronornidulin	0.048523197867	0.45706433042	9.6855401617e-06	0.00034084209921	0.035207607401	0.10220284455	0.42958665918	0.10449584278	0.13269255827	0.25814985498	0.11720622179	0.1837177784	0.095237690379	0.52298743365	0.00035895876799	0.68245955497	0.00057702477804	0.12194684157	2.209376015e-05	0.72802366067	4.4076472095e-05	0.40505198058	1.101342038e-07	0.011456698619	0.0063210575832	0.4601572245	0.01595071709	0.93702315293	0.20274580695	0.45446100298	0.0017753491236	0.00078896044073	6.1736986741e-05	0.0033341141252	0.73415426412	0.58271459639	0.17975265838	0.56490532604	0.52172263938	0.87603494482	0.0015566645335	0.11029899057
Deepoxy-DON	0.016026458848	0.10381468709			2.510370489e-05	0.40434369773	0.00036223252564	0.0011763682213	0.06396925793	0.01038066767			1.6855911876e-07	0.012179044987	0.1782498366	0.47509972399	0.0032741305739	0.99643822362	0.69682838993	0.015051670807	0.20560072254	0.021243326216			0.0019982552184	0.022453879882	0.26189642585	0.10687836867	0.09216154718	0.71909376859					0.00634275176	0.10326202919	0.0011140729667	0.68725571623	0.00033505614375	0.96135794277
Dehydroaustinol	2.1725292709e-05	0.63745963777	8.0554634988e-10	0.051349341156	0.006317801728	0.10329881336	0.043503973601	0.033511809686	0.0763201642	0.11798864104	2.4433493604e-06	0.55917087384	0.25575955209	0.13599421368	0.058570084093	0.57601778125	0.81431845673	0.58572720913	0.24181885484	0.61355268978	0.38630837146	0.77752942134	0.00108768268	0.42606370502	0.33594222694	0.70152968859	0.00015954669311	0.86400110419	0.51969043612	0.66396271428	8.5449297493e-05	0.0084457660685	1.3654809758e-06	0.041976498324	0.071310313947	0.78710704091	0.0050629273935	0.87383420355	0.0067496535657	0.84951588646	6.1530870454e-07	0.06235659331
Dehydrocurvularin	5.8269603589e-05	0.00034239804439	1.2811253901e-09	5.073178727e-05	0.0032288485011	0.56478690691	5.9099881932e-06	0.00026469213477	0.00017135607003	0.00068312899088	1.6624788709e-07	1.8405604983e-06	0.014805678989	0.89605102863	0.00026162806865	0.0037308050492	1.4791033021e-05	0.0020151531403	8.9729178755e-08	1.1726519693e-05	4.5246469583e-07	8.8483122546e-06	4.632087404e-07	2.6099874008e-05	0.00015930029377	0.0044544094628	1.7404718792e-07	0.00022202814639	0.022173417287	0.036873354752	0.00016539925928	0.79784467643	0.97436212783	0.041198590161	0.25881914789	0.78603066054	5.4605965634e-07	0.0020837883427	9.1518662369e-05	0.00041543750412	1.8402487944e-10	0.0013486743337
Dehydrocyclopeptine	1.1194953547e-07	0.224262605	1.1633384209e-07	0.0018621145107	0.0036447538328	0.10288534805	0.074469068825	0.016084215703	0.00025504040473	0.66840599452	2.0892450945e-05	0.039618665868	0.017457751055	0.073114362188	0.0096098624815	0.52447518694	6.2395033808e-05	0.083985983357	1.3986505566e-05	0.77089520596	2.1383811585e-07	0.14312281114	2.0553288486e-08	0.0065502193579	0.0019833318684	0.94759879668	0.00038919446398	0.53769237618	0.040092216552	0.052588477684	0.0025590250443	0.0001674819673	0.031513699372	0.021103460484	0.31473677501	0.54416177079	0.0011650818936	0.81844084689	3.1004094455e-07	0.13275811709	2.7859629028e-07	0.0043032793346
Dehydrogriseofulvin	3.6855833387e-06	0.1960328052	4.9477405528e-06	0.0011845548969	0.0037217748324	0.026662136837	0.0077816282636	0.015210063817	0.028712338899	0.41020136578	0.0021462436957	0.11393086718	0.44415365547	0.69377445806	0.04560421575	0.47688411126	0.00023429692464	0.28548618637	5.0961816433e-06	0.53118723992	6.1544242705e-06	0.70596623531	9.0745832159e-07	0.042203914545	0.00037809412528	0.54200732628	4.8589878306e-05	0.80788920039	0.15502673475	0.19432275546	0.77257644585	0.00037422715261	0.050876773299	0.039594470049	0.0061940059675	0.15541137893	0.0016560181061	0.16091020294	0.0017235904041	0.76255751797	0.00027716826456	0.12642780658
Demethylasteltoxin	0.048303040537	0.94350712494	5.6246575247e-05	0.25827123495	0.032331715757	0.71805680877	0.062060215198	0.57693189664	0.99972148044	0.61163806249	0.0027925497381	0.26912937734	0.1940693431	0.73238279357	0.82355853387	0.66728734213	0.053209604508	0.86772265997	0.0035753087403	0.57586516795	0.064521080994	0.59352162081	0.00031590861898	0.59038219053	0.34209490956	0.6787132416	0.002674221974	0.9399765415	0.072889991812	0.99959725719	0.423719287	0.10744887197	0.0050749678658	0.15192854204	0.36456887686	0.9817358132	0.010305356866	0.91737446433	0.23099530431	0.92229607361	0.00035116593924	0.25723782503
Demethylsulochrin	3.3258319051e-06	0.65284549682	3.9376444797e-09	0.03367615057	0.0020595111844	0.37110772016	0.059929956164	0.66243744379	0.0023440067726	0.17523347082	3.8018756583e-07	0.00020258948071	0.69524239767	0.80053881824	0.67232815332	0.41216138618	0.010913866612	0.085317682637	0.58090117876	0.10409581157	6.8560360526e-05	0.16348557658	1.3321746822e-07	0.0096295047746	0.06424619814	0.27038965102	0.72418088764	0.44573170774	0.0059355147052	0.33268592709	0.00022742425045	8.7513749193e-05	1.7948761646e-06	2.1931255726e-05	0.027312633696	0.68969335389	0.10101518737	0.89128136175	0.010529525119	0.89826953675	2.0385279998e-05	0.14665218558
Deoxyaltersolanol	0.0030499592644	0.13375663124	1.7218934096e-05	0.25323664319	0.28649598211	0.61901976728	0.001066836541	0.2536784329	0.013812894389	0.16729304915	1.7675973794e-05	0.316209591	0.00019126632097	0.60183897982	0.78616937198	0.77089757083	0.14091884827	0.44314531182	0.0060294133149	0.82132438087	0.0014081020135	0.10366923847	6.9884608583e-07	0.19141365089	0.0017452371676	0.78276636538	0.005218667773	0.87454661562	3.7059350811e-05	0.052383238448	1.0228678513e-05	0.048509143964	0.025178165468	0.48399995718	0.0030057675679	0.98568065639	0.48986443699	0.89251337661	1.8304418884e-05	0.12867622415	3.6398275438e-08	0.2430864811
Deoxybrevianamid E	2.7864387916e-05	0.91220941058	2.2666368531e-08	0.077180244355	0.00025559027964	0.83882866053	0.066797786729	0.54744493769	0.012934350257	0.80253317165	4.250661988e-05	0.078839004724	0.022158248894	0.95705252652	0.36317770538	0.1945471556	0.0061630914056	0.3430310829	0.00039987664373	0.87092607876	0.00012602790011	0.33946507048	4.2336308902e-06	0.0043672001701	0.36037650167	0.35289381237	4.8245356513e-05	0.41461617211	0.35068925955	0.47100409019	0.0085780024396	0.038823474229	0.091300275621	0.27039793861	0.048361157243	0.78696906521	0.0011123062845	0.56939610383	0.00033402084291	0.76728959961	1.9285788396e-06	0.061480170107
Deoxyfusapyron	0.0099692608861	0.98161988491	0.86408484561	0.55116555672	0.99083645081	0.86351379475	0.25617067798	0.44756880459	0.014427167245	0.8487542295	0.86067306426	0.68312495689	0.27006502999	0.63487744703	0.023315532115	0.4737336868	0.028434158708	0.57199830391	0.072904455959	0.99521538783	3.3739673041e-05	0.4058404573	0.011341225847	0.79001116412	0.058723842596	0.84448111526	0.23435443118	0.34329385351	1.3974156758e-05	0.15999793636	0.16017003107	0.67442256893	0.00054952917934	0.42742661813	0.24699146035	0.51029833532	0.91343028273	0.75938721752	9.045866677e-06	0.38628050097	0.1633871385	0.92878262291
Deoxynivalenol	0.007801407438	0.0024604611598	1.7671505359e-05	0.072794362665	0.46551623382	0.7301087671	9.7357332482e-06	0.023066425508	0.00094297697706	0.0010137679047	6.978631826e-06	0.047917099936	8.1241105498e-05	0.015339115545	0.9734097692	0.16570010388	0.54222001781	0.25972962633	2.5632584082e-06	0.0067614079751	0.011699754424	0.00046575377512	5.8266548258e-05	0.012744285382	4.4222494041e-05	0.0037109405306	2.7401542821e-06	0.055064965686	5.0643969951e-05	0.020309149562	8.3359320866e-08	0.38547717611	2.3818787973e-07	0.69049329551	4.7513189574e-05	0.025217347225	0.21099157689	0.17967278478	0.0010921239959	0.94910739646	9.5139663472e-07	0.77491467342
Deoxynortryptoquivalin A	0.019686276832	0.087639718474	2.5740096988e-06	0.0033360618042	0.0034488114371	0.0012590015491	0.087144371052	0.0004012658375	0.067494257919	0.0038761353871	0.093508569593	0.34047187194	0.0036415793012	0.033577726942	0.040086267289	0.18266016611	0.00022225672415	0.15448324019	0.0033860403043	0.32342152537	0.00080987081466	0.78808680669	2.9607891519e-06	0.27449323439	0.028658542282	0.88709359172	0.087305716581	0.46844000552	0.89495486964	0.13643463556	0.0011920565828	0.00045806369633	3.6627890309e-05	0.0041378042535	0.92200451282	0.11841717944	0.086544492467	0.22890532065	0.013723841628	0.86981552277	6.1131897032e-07	0.075571063668
Deoxytryptoquivaline A	0.00052538076083	0.17413144329	4.744980791e-08	0.00063053548456	0.0086800395957	0.007783748497	0.20955116124	0.0078520455147	0.24739449358	0.048973540955	0.14975312306	0.88239878222	0.010190191432	0.13153255667	0.028250965646	0.81090923005	0.00059529739719	0.038598209879	0.0020470327303	0.85749781692	0.00040783082284	0.48112273403	1.112866939e-05	0.019178212384	0.029341294937	0.54622069421	0.037298698482	0.91887630693	0.71069432545	0.17069884236	0.0038485615317	0.00037169591558	0.00010773831784	0.0066124009159	0.82701007405	0.34257998023	0.060751835976	0.36095941928	0.0045196617491	0.95807359096	3.852449898e-06	0.075573465044
Destruxin-Ed Derivat	5.0655676465e-07	0.96983879095	7.8557753385e-09	0.41021344035	4.7438908149e-07	0.002537383147	0.30414962345	0.1213746848	0.67160319554	0.0037615072991	0.0013320578315	0.0090416398646	7.9300441606e-06	0.09273568155	0.91755880628	0.039626688045	4.9677467826e-05	0.70326731085	0.0029128619753	0.40845733203	0.0001124124452	0.042108007109	4.7161049666e-06	0.095758646964	0.9224005491	0.29295266871	0.0020894549496	0.05973053135	0.38249991035	0.073220415419	0.011232613075	0.20471707677	0.00012367526202	0.43102894444	0.80670632466	0.20380602678	0.0027158005465	0.70131637941	1.9671424694e-05	0.21561034241	4.6124068678e-07	0.49160504382
Destruxin A	3.2592656978e-07	0.0049074140776	2.9879170805e-07	0.00029830249539	0.0040584733236	0.01302369092	0.04175959554	0.044184515396	0.0013054894562	0.82574834986	1.9932219664e-05	0.17617063778	0.10348789701	0.21116702673	0.061176429283	0.69152129548	0.00044320754333	0.095235788365	0.000302408346	0.85648478445	1.9269258977e-07	0.061764637593	1.9957673222e-08	0.009848834345	0.0059419781666	0.67742213974	0.0015447903273	0.34973719068	0.73108123087	0.018820878882	0.044683130328	0.0010704549144	0.0049259144193	0.22267297043	0.065946762865	0.37102662402	0.0053449198568	0.72922419541	2.0555565888e-05	0.14612702235	6.8805997287e-07	0.025392137521
Destruxin B	0.00032120917106	0.055905264279	3.0829688668e-07	0.00032347689845	0.0040413407371	0.0072338150284	0.63360853444	0.12331377212	0.4242513678	0.12069796764	0.016587686903	0.61985679775	0.018427195244	0.14124991535	0.025771321191	0.94623814413	0.00027948173831	0.011586593832	0.00030501861382	0.0929796824	4.0436971243e-05	0.09470299198	1.5587246612e-07	0.0019738071641	0.0028548674805	0.14623010157	0.0056053487067	0.054689945214	0.79230436562	0.98755143436	0.0035805578458	0.0094598360965	0.00010467109753	0.0090646687772	0.14111801485	0.11398616927	0.032625033637	0.92070669747	0.006673464715	0.93088353614	1.757244904e-06	0.026688102799
Destruxin CHL	0.00024301367224	0.53143477087	6.0238437085e-09	0.13790572369	0.060337159214	0.59619854218	0.26701542537	0.066488072334	0.083305564259	0.93813901971	5.6113882844e-05	0.25143905433	0.48361901663	0.6831439232	0.11931483101	0.93280907075	0.011485564491	0.71002256466	0.0024471848147	0.2923551707	0.00057069267331	0.65714506051	1.0492480671e-05	0.23291096059	0.017969599393	0.5023816306	0.011903163192	0.26519520769	0.71971783482	0.040449730634	0.0014737922606	0.0040198180542	5.4602939026e-05	0.23396844112	0.047511973394	0.39422890265	0.078039326946	0.042165606816	0.0044208346596	0.71373283446	3.3197384254e-08	0.53726984941
Destruxin D	5.8570309922e-06	0.038833478687	2.3430636687e-07	0.01604765183	4.341191831e-05	0.025233260068	0.30699210409	0.15207179957	0.35574569942	0.73853506782	0.0011274140993	0.69286174542	0.00049795691869	0.6412352291	0.047843050173	0.35833980703	1.521191285e-05	0.47775162095	1.3098533529e-05	0.73659950379	4.78584538e-06	0.61225994817	1.9802609754e-07	0.33906891219	0.0050071630499	0.7041245818	0.00013196767548	0.40382293699	0.76878010678	0.23107340734	0.030984740837	0.091126267428	0.0050053102761	0.47406265759	0.07309929412	0.074791134815	0.00060880128045	0.33057106879	6.0065908041e-05	0.86799976854	8.96367443e-07	0.41607955553
Diacetoxyscirpenol	0.048935272632	0.019414524853	1.2767556866e-05	8.3474885553e-05	0.14059865616	0.027823778314	0.092420612439	0.25381976616	0.13458794864	0.13963245191	0.0001157578618	0.0080077498711	0.16804948276	0.96522988025	0.03954394176	0.60417889808	0.0089046672232	0.15125551622	0.0042041191352	0.49007214124	0.0071954821846	0.035576267567	1.1878821741e-05	0.0017809223325	0.16524318797	0.25687537444	0.031787291604	0.13060123786	0.90980693311	0.058278768361	0.34422878396	0.00033047345714	0.3022505543	0.91597975901	0.6160680584	0.11214777162	0.023698660392	0.43963732406	0.037270613524	0.18637492507	0.0001059554623	0.071694667972
Dichlordiaportin	0.016277811501	0.28348076316	5.2267734491e-05	0.0038518847335	0.0016243156822	0.013254873095	0.44153507445	0.054099186071	0.059331319768	0.084591951023	0.0037737746956	0.51629699802	0.00092381431053	0.015282086838	0.068172813591	0.15440379293	1.4013395386e-05	0.00020312049622	5.1188247802e-05	0.00063004939216	9.3378912258e-07	0.01050751168	2.2607460268e-10	9.0160572898e-06	1.1828070522e-05	0.0043837301965	0.0057901563515	0.18986256299	0.29173170765	0.90577556342	0.0011032308386	0.0066009158289	2.4939326643e-06	0.021651896279	0.38027847826	0.4596792209	0.00445586843	0.39847143106	0.0015510347857	0.5857566592	1.683142066e-08	0.0015953911299
Dichlormethylasterric acid	0.0021043590189	0.69713888429	1.3736299601e-07	0.012065213567	0.00094258075029	0.014434558229	0.042025783454	0.015276254393	0.19545833741	0.00070299257664	0.00026317331049	0.86454458155	0.0048603702444	0.0080412508975	0.0026672705135	0.76941641984	7.8628001179e-06	0.013597101672	0.00082213368035	0.0010522232751	2.1040311106e-05	0.9874461537	2.8985573887e-08	0.011502150365	1.6639241315e-07	0.00029053269684	0.0045942760117	0.0014160108261	0.021353016846	0.0012640898904	0.58269271252	0.016954095692	3.871622907e-06	0.00062917430113	8.2454409223e-07	0.00036101457483	0.24865447604	0.6480325355	3.4202218635e-05	0.00026594788056	0.045636652472	0.0093473844016
Dihydrochlamydocin	0.047020079539	0.57455773094	1.615876744e-05	0.66959987649	0.00018652287426	0.479262608	4.2356643665e-07	0.022411996619	0.032371171271	0.07540981397	0.00032162742771	0.59368135592	0.4233013108	0.84227097429	0.92427788228	0.70433572019	0.0040853408101	0.23222930954	0.0072348368328	0.72728247941	0.16544578838	0.89732955976	7.493806559e-06	0.36255151771	0.031069403364	0.31705201211	0.00015017841953	0.86553306978	0.00010229053553	0.4833505117	1.972320053e-07	0.21487318717	2.1011348872e-05	0.16966956241	0.010498075807	0.51354979465	8.4600891252e-05	0.33759730147	0.25362418469	0.223155489	0.00026537030907	0.67295188327
Dihydrocitrinone	0.019146412866	0.025053713956	1.2105003951e-06	0.040495527059	0.0056239751932	0.063537424122	0.0072963265955	0.40159654592	0.00019063595554	0.54289673475	1.040564252e-07	0.82272848363	0.0078776273946	0.79644911004	0.014203666792	0.82193134265	0.00015528504346	0.081780160734	0.077250083168	0.036893756422	0.86638816849	0.042649846716	8.4716972354e-06	0.061004424371	0.76812373366	0.38544640144	0.022666050902	0.029941906447	0.070859995019	0.62586840781	0.4291056055	0.45959289608	6.844753004e-06	0.64557925407	0.14760007097	0.44400266955	0.067074710532	0.49682607882	0.85976657265	0.6294901822	8.8861173713e-05	0.73049450729
Dihydroergosine	4.6134471922e-05	0.45184111459	8.9226696427e-09	0.15315019616	0.039286762732	0.41557169391	0.046198293258	0.12633363809	8.9264554284e-06	0.98471061189	1.1602673946e-07	0.50880094844	0.17552480263	0.081038756331	0.058629761702	0.40368149135	0.83425155956	0.16717718352	0.048138892738	0.98825113326	7.6658497942e-05	0.1865314641	2.0623947577e-06	0.064508192249	0.1801951115	0.76233855467	0.53600773991	0.33226028054	0.0066946698354	0.14698983381	2.5484336957e-05	0.045825180363	3.581513276e-06	0.51177259446	0.43606057028	0.21032883526	0.26922346201	0.74922886704	4.0832957852e-05	0.095868094669	1.0089076884e-07	0.029877850748
Dihydroergotamin	0.00037732888426	0.26240443582098	0.00862781760356	0.20757023020373	0.0275693487302	0.91999250712367	0.13018954399975	0.58191260680323	0.00028643656989	0.37247821745812	0.00055502940625	0.29224308820338	0.34301436836718	0.93312778561719	0.42579454049618	0.59292179336246	0.72726239936367	0.65164648350175	0.48824126082854	0.40373225812614	0.05547886702398	0.93024724868621	0.07842717863962	0.80213991649658	0.82625302675967	0.61032998636975	0.9740920977947	0.62133736484962	0.0518565455715	0.14067390935547	0.09748338160706	0.11328417430815	0.56977877033406	0.7457117841753	0.28976328009178	0.99234685564903	0.47027141682776	0.64078515537156	0.00421924071116	0.32670598541622	0.0090069742312	0.25704980532344
Dihydrogriseofulvin	6.8631919598e-05	0.0097254429986	1.0610551196e-05	0.00016954326025	0.0030603006535	0.0036051740428	0.083780241454	0.041742494514	0.8916961226	0.26282108457	0.005582598189	0.37205875044	0.14923529531	0.14003238009	0.031500290579	0.31012800998	0.00020530630783	0.11711125043	7.7667066701e-05	0.98388797429	9.7392153911e-05	0.39550914754	1.3159964206e-06	0.027825927669	0.002180323892	0.96155345738	0.00095507719941	0.12951969595	0.052282879527	0.21087110058	0.4435804272	0.0032037330791	0.0014494153445	0.032994392177	0.047579966316	0.30230901808	0.0090564969748	0.93791072471	0.098882306587	0.44477295623	0.00026250877946	0.036401580779
Dihydroinfectopyron	0.13470165318	0.9485447213	2.2625290988e-06	0.16627387708	0.10391285251	0.1755250352	0.00019807339837	0.059346752378	0.45997183074	0.18260732835	1.6967846791e-05	0.91157732268	1.5138638797e-05	0.48094100909	0.0022581636386	0.17131191158	0.00028845571455	0.0059908507346	1.8603944422e-06	0.032582472986	0.0028302640549	0.14427397437	2.4914423265e-07	0.0054972478194	0.76986017061	0.041912803304	1.1107925044e-05	0.63881674011	0.087955059674	0.68671344867	0.042374916291	0.070121901617	0.012173896725	0.17297461469	0.00012792682005	0.51565502928	4.8700934846e-08	0.7012082613	0.0039733557818	0.5490722174	1.015134089e-07	0.45285039399
Dihydrolysergol	1.1811382939e-05	3.0664068868e-06	2.2516118904e-05	0.00014732764147	3.0646596473e-06	1.9169814226e-06	0.013941342147	0.00017428385683	0.60320142524	0.70417994803	0.98335097587	0.051031397643	0.00053013045046	3.4622678305e-06	4.445445424e-05	0.008626204301	0.57562128582	0.0019537995759	0.03197926465	0.50483520398	0.32888289094	0.0033763244902	0.62001136654	0.085355859548	0.0056141618702	0.093489818899	0.043219249563	0.00041254343536	0.0082552308517	0.00087310149299	0.016167483907	0.12512956122	0.62007547439	0.099101102202	2.7611157199e-05	0.10190783844	0.7663783186	0.0041130341364	0.00076474463507	1.0299335752e-05	0.0020191890176	0.0013542807047
Dihydrosterigmatocystin	0.0026135120275	0.2172732771	7.0806973066e-05	0.013806972104	0.63338510028	0.3080558454	0.84479442729	0.0078399323134	0.06807678931	0.80656464881	0.0034146669763	0.13930212426	0.10106093555	0.11728688931	0.0096670000618	0.52339619249	0.026020499298	0.65772618546	0.0040178061539	0.012598802179	4.9749568016e-06	0.49217624214	8.8699566303e-07	0.046718107493	0.27694397286	0.20458959194	0.69100762732	0.041212936758	0.0053235499249	0.0056071160879	0.00012225404715	0.00026116596224	0.014501672385	0.22812904042	0.093347367354	0.47982541481	0.043947061882	0.1790286641	8.9713983277e-05	0.081672313724	5.2221878748e-06	0.0054443435764
Dihydrotrichotetronin	1.9547030792e-07	0.0047294193259	3.9588861356e-08	0.029446758324	0.00074715752501	0.00019817571843	1.9524657738e-06	9.0167978514e-05	2.2337771098e-05	5.8010895473e-05	3.8000011146e-05	7.9468875432e-05	0.0018384479027	0.00014285912573	0.0012216360529	0.18736491129	0.003757449277	0.00023133068862	1.9363835102e-10	0.0022270450213	1.0630448711e-08	0.0013883014494	1.3815196433e-08	0.0063557848627	0.17064030373	0.046727615859	4.1540366908e-09	0.0051213281469	6.3909679442e-06	0.53388669635	2.6947638392e-06	0.67779705997	0.38140322972	0.36283138364	0.021617356145	0.28943692508	4.1952523658e-10	0.050771678759	3.6117961714e-08	0.03003699684	4.4823486298e-08	0.17017231018
Dihydroxycalonectrin	0.00082657945209	0.57851045837	2.2618996486e-07	0.0012683837853	2.0673805656e-08	2.3965680335e-06	8.618496389e-07	6.1981880582e-06	0.00055171256389	0.0016578598866	0.001035882139	0.001154755552	6.2099259507e-08	2.2004496397e-06	6.7984517685e-09	4.0884949191e-06	0.40260876641	0.25653712543	2.15145834e-06	1.3525250306e-05	0.0013729256316	0.0043663278257	0.0026247465367	0.0041192345182	1.0649421886e-07	6.9646874481e-06	0.77802005193	0.59722029984	0.0021780777018	0.81567184218	4.0098502923e-05	0.0041268557314	0.087872713388	0.086429502901	0.94832731365	0.267782522	0.76456973815	0.13035221788	0.00083542775139	0.22251379335	2.8226306178e-06	0.00042140418157
Dihydroxymellein	0.018694091541	0.49791115992	1.1019656296e-08	0.32644195412	8.5408406038e-07	0.22819830366	9.3301084163e-05	0.45352242903	0.0040390582318	0.023078265585	0.11496820905	0.66830968358	0.0046896028372	0.34652815771	3.7253105084e-06	0.93993646646	2.1947201582e-08	0.32940418586	0.0083616847635	0.17359637801	0.00012644791534	0.67562159104	1.5762202498e-10	0.42855593935	0.060022764638	0.15940383642	0.70747558427	0.096010793486	0.029457640193	0.010242458123	4.0134324099e-05	0.25001607681	0.00071292626219	0.030671353912	0.89868348024	0.14447675734	0.92679463608	0.54833681439	0.1350198829	0.075932757853	0.0021631508432	0.27380219243
DihydroxyZONdimethylether	0.023607513399	0.53026855276	1.3065248964e-06	0.0014858695967	0.00093242634041	0.20619845039	0.24687914778	0.35621139585	0.88031281524	0.63873520422	0.00011199296992	0.022533716392	0.29050530437	0.89940894686	0.017407736886	0.26226153705	5.5118871368e-05	0.8631577247	7.6603307582e-05	0.257153775	0.0036506568913	0.74400782096	7.499933583e-07	0.014991772342	0.00020061639723	0.98706403923	0.00048114453951	0.020913179206	0.31113974073	0.20655815773	0.0018573225329	0.061594240984	0.0012578267346	0.016980693668	0.0064420223254	0.35584935723	0.048503116676	0.38335413125	0.54994345093	0.76743712756	2.3526245301e-05	0.038803343234
Dinactin	0.11952533027625	0.6047910157757	0.15859531195069	0.45180773951033	0.00033762345381	0.71627819021171	0.18285897354179	0.46412862867531	0.03286934750232	0.83193337660284	0.24105444108592	0.62944224103456	0.02685574618136	0.20543050174928	0.89361028719642	0.39976413040818	0.00705130379533	0.28926328787821	0.00263413365808	0.15384711558715	0.27983688932999	0.26059568020528	0.23817030612244	0.20264781371098	0.44971159593849	0.99112478313004	0.00160444842085	0.33176105536532	0.01068619538503	0.60071755527108	0.05455119247153	0.79346698377179	0.69483358333135	0.78896257145567	0.27526128065041	0.30742714549766	0.0080637043512	0.12158496736796	0.75777458239819	0.19879932374269	0.54470996296309	0.1572194487177
Diplodiatoxin	0.00046807069765	0.1155140683	0.00023664346393	0.026830676615	0.0026614237507	0.65391465409	0.036698595213	0.92890117511	0.48669328886	0.25034331167	0.34718428382	0.068870246218	0.00031277809016	0.70452240617	0.03798896797	0.78888511306	0.00021810465731	0.85309442505	0.0068311360312	0.90908652488	6.0769102885e-05	0.18177639395	3.9060684894e-05	0.045704187308	0.40091211196	0.55499176325	0.17421161747	0.68477818842	0.0075625066843	0.17910150848	0.0041363667422	0.038433327803	0.80019481332	0.46087536435	0.096672834563	0.37954411148	0.013976036283	0.59484223973	6.1579598657e-05	0.35743011282	3.3053170377e-05	0.089595617939
Diydrolysergol	1.5697104985e-05	0.0016209712184	3.6872428268e-05	0.01237714078	1.5471291162e-05	0.0013034429128	0.015220401955	0.00017523473575	0.56837431515	0.71138626744	0.97727633073	0.052707597591	0.00064741073751	0.0010793088609	0.00012836719087	0.12468441712	0.2867513915	0.18333513699	0.059247232579	0.69482540057	0.13935908438	0.23038590508	0.31681251756	0.7113723978	0.010624636012	0.30033280167	0.096888603037	0.059804322396	0.0084054306802	0.00088995461405	0.016615350095	0.12376163582	0.61832723462	0.10122264168	0.0062687693232	0.38270787139	0.81196184812	0.19183171012	0.00069332859595	0.0016237138689	0.0019728206567	0.031223706447
DON-3-Glucoside	0.0005492165585	0.5111119505	0.012950459966	0.47365901425	1.117817626e-10	5.0909449911e-08	1.2878480508e-05	2.9274459982e-09	2.214036604e-05	0.00011534376867	9.8037671148e-08	3.7928919455e-07	8.7687943237e-05	0.00033982489355	5.4828801269e-09	1.8519884951e-08	0.025542947103	0.092837396826	1.3137623046e-05	1.0085176524e-09	2.7942816082e-05	6.1163439364e-05	5.9221400164e-07	1.6163709822e-07	7.7475015944e-05	0.00021751336596	0.00030042256392	0.89528116086	3.907596841e-05	0.54710855369	0.00063823219626	0.38056668304	2.5568959227e-05	0.27583556245	0.0065108210218	0.41194447442	0.061442187517	0.37719250248	0.00066870441816	0.25908822174	0.028601003696	0.64744086572
Doxorubicin	0.0036359711268	0.76369174036	6.2660008193e-05	0.92903268097	0.026897818163	0.97383487982	0.50914688944	0.24874344701	0.14439462602	0.76348606217	0.00040483037303	0.94553946155	0.1945405472	0.0046682847388	0.0002428977875	0.001191214638	0.0040461979299	0.00054004204522	0.080585452412	0.0017559940051	0.038643319343	0.00057037436649	0.33569855966	0.0088083607168	0.05546308415	0.37614875632	0.66613546596	0.27645246047	0.26685444348	0.17993216208	0.044476696805	0.30058246133	0.0036516256497	0.89402253784	0.0045178328967	0.0076158393046	0.27154752743	0.0050899148284	0.99839175816	0.0057625511159	0.0069048179066	0.031658470897
Drimane 6	0.023327623326	0.92567324117	2.1247314954e-07	0.012639891594	0.036150092688	0.12408326638	0.0038070039889	0.074516163869	0.64336572583	0.12455678142	0.00040653854695	0.29688806101	0.22708237013	0.18152089588	0.18458895235	0.83855146395	0.0088819068151	0.38090039664	0.00029359620575	0.034694011739	0.0064342816618	0.79275124377	4.655383072e-07	0.12945527758	0.0033460352448	0.085446629531	0.00087300119091	0.020244921847	0.0026011446269	0.019030831805	0.36917482957	0.15781418162	1.0875264344e-05	0.015847378053	0.011313575439	0.050964213882	0.028320778326	0.67478975778	0.10808798624	0.048305672601	0.031668519704	0.35957455902
Drimane 8	0.00029930619522	0.064384204373	7.5433666891e-07	0.23593426764	0.0024161856035	0.042694265701	0.014673414188	0.79623922801	0.17940400852	0.76868492036	0.0010215481318	0.2894886182	0.6796517604	0.089822374577	0.21955353611	0.11652169989	0.052247141704	0.61713333001	0.00053555917322	0.45513136019	0.004478969728	0.81995399831	3.5802737845e-05	0.59312896374	0.060795630493	0.23083889855	0.00012531266206	0.026277670418	0.14918388881	0.57791112981	0.50683715732	0.19209832139	0.021613250627	0.42293450199	0.00038633601245	0.61277987503	0.0055721346963	0.055583061187	0.064456918579	0.13700341848	9.6199988683e-05	0.45753531181
Elymoclavin	0.00685504008886	0.04155424557207	0.33774802422453	0.2971620435184	0.00060669760329	0.12450201213256	0.00950218225606	0.02686006937943	0.673932587924	0.19649650877679	0.04178600198696	0.35410575243676	0.34089791212459	0.12444039671848	0.00279160302358	0.29644156106402	0.98152875035284	0.60106399480745	0.01119085909373	0.24694079734828	0.71887336376665	0.18726841323853	0.05747221233801	0.88011451958058	0.39172561742057	0.42683581923114	0.52915251932518	0.82135819249302	0.01889404412334	0.00372057275685	0.2368373154565	0.18877977900941	0.10742092569728	0.0573686646028	0.03108201554155	0.6638862174076	0.04454997638256	0.74433686935428	0.60474875892854	0.02566392051333	0.26411544899302	0.42243377538447
Elymoclavin-Fructoside	0.010726999829	0.6236618052	0.0022247659694	0.66409941538	1.7368736179e-08	0.64838584736	0.0080406832785	0.00031729329943	0.00030887867802	1.0835017572e-06	0.0019092742161	0.00034951354217	8.6052151559e-06	1.1461851799e-05	4.4441305976e-08	0.41241238623	8.9958405586e-05	0.17947702265	0.00013540603474	0.00036273719722	3.755533884e-05	0.0016977755452	0.0001149775475	0.0018001404497	4.3492017388e-08	3.0127935137e-05	6.3346749636e-05	0.44803559709	0.038711304147	0.17587116708	0.22104870409	0.15342474942	0.37622717815	0.73085906049	1.045968029e-05	0.20254961482	0.1958591931	0.030593370822	0.14829275903	0.00088756301987	0.72879108544	0.00083949267278
Emindole SA	5.528886029e-08	0.003861007394	4.1172114313e-07	0.0015899963163	0.0239420091	0.84223126832	0.45504167618	0.892154904	4.9177078636e-05	0.0015843378412	6.3043226549e-05	0.00063188955812	0.71272483898	0.31217330114	0.019844997618	0.62920545515	0.65918863262	0.50863514141	0.26251729931	0.42350628014	9.8995592097e-05	0.035869351672	0.00013983770942	0.016638646328	0.39914852491	0.1548600661	0.051514396378	0.72977257277	1.9542401013e-05	0.00023074555053	2.2102018138e-05	7.9040516439e-05	0.021578953968	0.14266093367	0.00026799015156	0.24908027331	0.51877211514	0.31909394129	3.7947113148e-10	0.00016342439077	3.4056071467e-09	6.9491341007e-05
Emodin	0.51314624964	0.27020282928	8.4774472962e-05	0.021873092092	0.11542225979	0.083328349976	0.014041705557	0.0029831222477	0.20661408406	0.23419127148	0.16592914267	0.28300759877	0.038583281472	0.071351890343	1.4997331308e-05	0.34656063969	6.3516682041e-05	0.0040639724752	0.00024366331024	0.41801363907	6.7005198842e-06	0.017811535984	1.0637006988e-07	0.00071830759116	0.00020358338305	0.29515783433	0.036271156777	0.65028626629	0.017647642639	0.011673131466	1.2609622942e-05	5.6502296445e-05	0.00039955593837	0.015876611519	0.23957701135	0.96300173136	0.51547737824	0.57963188534	0.12639998746	0.25605068171	0.00020846069106	0.015811583538
Endocrocin	0.016036539378	0.18559505725	0.036433097855	0.10307453221	0.00074533385366	0.017054879487	0.10761101583	0.035693110577	0.056114254737	0.00044819330239	0.023876903497	0.25632886292	0.60855004002	0.0020947406285	8.9989888844e-08	0.0011506925493	2.8171085173e-08	0.12393519557	7.5688286348e-09	0.00013343066054	3.9331571395e-08	1.3995610396e-06	0.087815203135	0.0095631632918	1.7946899737e-09	8.1063713122e-06	0.003122078097	0.24371085722	0.6165448143	7.4398837238e-05	0.028080526687	0.32442777521	0.02935169866	0.0021036888757	0.00019789679284	0.74118799315	0.17604582137	0.019961657822	0.086832643085	0.086594488503	0.025063340714	0.017861865438
Enniatin A	0.1102023249653		0.21536823455017		0.07117892254929		0.710014819475	0.62889478360879	0.39083404577663	0.91685545441612	0.02300120168718	0.8048016739198	0.00231963356956		0.04367222394599		0.00814494567977		0.00348007729229		0.00687824709955		0.66625228505589		0.34548004649663		0.04769639816336		0.53641011599653	0.64793224832591	0.01938870777779	0.40936485207633	0.04171912511353	0.64501162885867	0.00686980542874		0.00069009018068		0.00118712012612		0.22454603600303
Enniatin A1	0.0005815428396	0.65936544749121	0.00759710139281	0.62715314089601	0.00067224871893	0.96095412167482	0.06733717370237	0.14897968624469	0.49198667637016	0.63255360217782	0.23515685485962	0.5051211226279	0.00031854682877	0.15292805018386	0.61942582913105	0.9904273415548	0.00024563226049	0.97750154848246	0.00146829891242	0.29177150799141	0.00015269080288	0.72728879632121	0.00272103473766	0.68053385682478	0.21679114403853	0.18355331118222	0.00569401662862	0.20621230007186	0.06705101774004	0.23426123168779	0.6236236345299	0.02785722737067	0.4162739192315	0.18030726618733	0.12358328339645	0.15971457982428	0.00254523594412	0.45237804248402	0.0007502172747	0.20525343550516	0.00166537211869	0.08948748291745
Enniatin B	0.012003310662	0.24049786785	0.004517525064	0.023591093237	0.0014439724378	0.083043776753	0.045351436398	0.063155700461	0.044943364729	0.27238419531	0.14823016886	0.45037257721	6.3916107415e-05	0.0066493737657	0.22092381383	0.6233426635	0.0002416896188	0.13344007432	0.00026315946898	0.8039062011	0.00010449995698	0.42457853031	7.9981370415e-05	0.031614110908	0.22539884956	0.12649380227	0.017316943285	0.73881974677	0.91018491695	0.19217445191	0.33562434656	0.011748722005	0.31859403558	0.056390012238	0.042622670995	0.39737140405	0.0001198347478	0.12914121931	0.00010986929706	0.01347196745	3.852647157e-05	0.00131504098
Enniatin B1	0.0002845867793	0.21720656303	0.00060628362413	0.023996999234	0.016378684946	0.37672358858	0.29765044858	0.83685740841	0.53508235202	0.93695057019	0.5925551137	0.12869336406	0.060522342894	0.87279295926	0.094811789278	0.97606008313	0.0025082843081	0.54468432474	5.9692492269e-05	0.46289760241	0.00082193832605	0.46666114042	0.00014532271471	0.078350965016	0.25076174992	0.77115087261	0.00025709089528	0.32092702184	0.030298801911	0.86367702875	0.50681651885	0.21859937132	0.10746093564	0.096006693642	0.9327313339	0.72239848579	0.007616693623	0.7712549196	0.076510916105	0.8306688854	0.017264271928	0.24507553093
Enniatin B2	0.0013746672388	0.070385319869	0.00042484012895	0.0024152724367	0.037087998119	0.001048462066	0.47855263175	0.0064353419401	0.82803626396	0.018115470402	0.09466610316	0.58691981329	0.0065400624181	0.14951008842	0.062646268886	0.46435933629	0.0036868396855	0.0065965402016	0.00084557994539	0.54231557291	0.00018325570962	0.31966593821	4.6465466278e-05	0.015439281668	0.75355536691	0.53939556425	0.0080371737921	0.14042091108	0.50610356493	0.59182905799	0.31998764026	0.016938017638	0.058144441049	0.048193918387	0.14032227917	0.27134429646	0.0014661883491	0.78420295234	0.00056515431373	0.99887754827	8.9056684425e-05	0.24534936222
Enniatin B3	8.1657934374e-05	0.10042065885	0.00014943942707	0.0047910047884	0.0040992681114	0.032274682057	0.0015485239209	0.34593776651	0.28696480203	0.14836893089	0.75076401618	0.60927824128	0.012489057307	0.3039670732	0.024226830987	0.81370940446	0.00039969348963	0.032029833972	2.2353006427e-06	0.070457988165	4.4866861046e-05	0.13884546783	9.8557479101e-06	0.006084914754	0.0089719591948	0.23886114874	1.7558893595e-05	0.053252246048	0.00037112359445	0.43278115212	0.0011573322978	0.099684111451	0.060230481052	0.028882672675	0.32856701154	0.26670198635	1.5643557074e-05	0.75664034233	0.0065597645243	0.86442238957	0.00093954283399	0.11693392717
Epiequisetin	0.19061785251	0.35625350035	0.0013877940188	0.24451243112	0.0017822136946	0.96166051913	1.1892727517e-05	0.19149039247	0.028855154241	0.0046927350657	0.23438038185	0.00068222604486	2.6763174344e-06	0.67670869146	9.1617211449e-05	0.027753114189	7.6218714931e-07	0.0025920926023	0.053668662566	0.0060007846973	1.5818228425e-05	0.00048264418973	1.8597285816e-06	0.00037058724716	1	0.15616424513	0.0016810739217	0.67907871248	0.00048124091755	7.197839534e-05	2.9909359893e-05	2.1335054088e-06	0.13082432898	0.25915277058	0.00030382883313	0.70444092796	0.074584682034	0.87541687244	4.6781289413e-05	0.2744166953	1.0736649451e-05	0.20763273324
Epoxyagroclavin	0.0026518564748	0.0060636818707	0.0313443814968	0.0240643873691	0.1195598107015	0.561208916511	0.1576816803529	0.0658539890319	0.0301746528139	0.0001255287874	0.1540909042203	0.002221944259	0.0301974975877	0.6533142522255	0.1086320973607	0.541795109524	0.7641170847703	0.2312078607999	0.1323778781014	0.8238780014255	0.0777969399601	0.0421343560509	0.2324293177716	0.1199521263049	0.0271727437651	0.493366109874	0.9437949349318	0.5555078086845	0.004711162822	0.0015555217692	0.0335711233697	0.0200575468908	0.8835059957187	0.5225321956755	0.2802568108335	0.925319832136	0.3498433800215	0.4931797927093	0.0011672398733	0.0059820312177	0.0095427475914	0.0222496195079
Epoxycytochalasin C	0.044853613139	0.4353911514	2.7581853226e-05	0.073433228466	0.030049598847	0.11373489284	0.16471472801	0.0061403263522	0.44767694758	0.54177947326	0.00026366086627	0.52093957823	0.041266518997	0.29168440498	0.12418035079	0.53937290839	0.0042916587172	0.25645564605	0.0022209663051	0.2608504274	0.0079825122159	0.78609902688	5.3106970269e-06	0.15862289863	0.18002478772	0.98937407477	0.012732063003	0.78054368281	0.59516383833	0.23962996003	0.017847150321	0.016034684083	0.0068551469037	0.33142411397	0.90618237547	0.54440485394	0.012434730862	0.28230860265	0.044207070666	0.80084418721	2.1429399492e-05	0.17726370637
Equisetin	0.11673375352	0.26360100577	0.040412466459	0.074175785861	0.20448696229	0.73509390299	0.002362827556	0.026351535162	0.76086093118	0.13202215827	0.43990310328	0.010215422857	0.00019758893465	0.36620280462	2.0580422319e-06	0.13122282519	5.7553759252e-05	0.03224031676	1	0.27531939405	3.9709434628e-07	0.0083057805087	1.7449302849e-05	0.0020729118309	1	0.71640690532	0.0079465814913	0.34111256491	0.0033287822394	5.3251374009e-05	0.00096150042502	1.1635696003e-05	0.21664918226	0.038037002275	0.00069209226786	0.50792877711	1	0.85105469027	0.00021287438485	0.19140522422	5.839624604e-05	0.093653060387
Eremofortin A	0.0068794105835	0.4466486845	0.00010666071498	0.10080685293	0.0036920896579	0.069502983015	0.11369632105	0.06989015803	0.98781013447	0.40366164664	0.02522098362	0.71378990667	0.027266648768	0.0017670820831	0.10197154852	0.95150002245	9.4303346075e-05	0.037365164856	1.2853992882e-05	0.85278240256	0.00032680172271	0.38999831851	1.1694525682e-05	0.057081123911	0.011007541105	0.48239401293	0.00025322751393	0.91059764126	0.140113889	0.4923971508	0.3571686889	0.10371195268	0.033540087423	0.52498127571	0.29293828391	0.49111261761	0.0014807069203	0.38553833448	0.042488350743	0.15267515018	0.00049508002324	0.0025734455765
Ergine	0.41913360681	0.12115989827	0.0036503673938	0.65475252949	3.7482322174e-06	0.0087079080333	0.00045593761077	5.0002204362e-06	1.2019989664e-05	0.0070085888385	0.011162166255	0.0011545228775	0.00084208457521	0.022596510013	4.1380982274e-06	0.043038251059	0.0033650679267	0.58095628593	6.6079755502e-06	0.0078820136957	7.2752294097e-06	0.27429977752	0.00012403399958	0.045627019651	6.2486630809e-05	0.11110718415	0.92092874701	0.62411858268	0.62412259797	0.0020989119218	0.018908588585	0.16863179427	0.0135487979	0.10251751158	0.0040128321179	0.58484281373	0.032895559106	0.24363625953	0.019337242737	0.33147749128	0.57461727114	0.83531526392
Ergocornine	0.25458573458	0.24853847491	4.0492150932e-05	0.91848351138	0.18325018085	0.10715161776	0.0066850412065	0.40008810531	0.033534118004	0.0053744047357	5.0099013776e-06	0.038796653703	0.95434757877	0.016105605267	0.18580868531	0.42958745635	0.038621223777	0.61081561142	0.0010429512218	0.86267465226	0.67960794102	0.093686397708	0.014402361819	0.3432505906	0.032985602953	0.091397661195	0.00064916195932	0.46438491933	0.0002894267324	0.06716647903	1.7850978644e-07	0.34149228157	0.0012832926283	0.18635667427	0.12534581991	0.23396176367	0.0041644508346	0.080547144805	0.023858467921	0.76759109833	3.231531593e-06	0.21077821389
Ergocorninin	0.0007054325502	0.10100872982	0.00030892957816	0.28123547792	8.9258691597e-06	0.19988125628	0.030890712451	0.38100174826	0.014522596515	0.39759497666	1.086049912e-05	0.90897446316	0.0086696076809	0.96494904952	0.59423358835	0.72967533783	1.5109351417e-05	0.23292828539	0.00025315628717	0.9778782067	0.0006444621369	0.096217025285	0.00039417400871	0.37111936488	0.0020526644719	0.38689769437	0.00040253262713	0.79310265018	0.0050249077197	0.21612667596	1.1372492457e-06	0.46938240552	3.2178139164e-05	0.49098953194	0.0030102052967	0.29198213554	0.0035182805847	0.45643417569	0.62489164429	0.67806032707	3.2262204373e-05	0.90795661964
Ergocristine	0.00185667423	0.11435821895	0.0037421414796	0.59386139385	0.064904233726	0.052243687521	0.0066105922541	0.55083810991	0.054536032027	0.85494584827	0.070268254738	0.12488206911	0.15384839444	0.82501319988	0.46173336633	0.11439799046	0.1919805025	0.77252586143	0.028475868241	0.84304411614	0.003632459751	0.93503976146	0.009484976344	0.24888324765	0.81049381087	0.65984895251	0.075433456842	0.09624019598	0.001147684003	0.78002763046	0.00072455428978	0.23315455486	0.65988100632	0.24102325489	0.63733214024	0.069388577751	0.041260125341	0.5003048711	0.0045790110485	0.72758145357	0.0082152652173	0.14650757209
Ergocristinin	0.001548428191	0.0037408633944	0.38221799379	0.0048749148959	0.48278638877	0.00040708312104	0.081469541258	0.31485053001	0.0072463737639	0.72735496134	0.22756457415	0.94893488493	0.0064498849364	0.96574492843	0.48839337743	0.099348008681	0.27979094281	0.68432236755	0.050040547049	0.63368292957	0.0012402382152	0.84401217887	0.80147786108	0.73118192957	0.0012111876683	0.68828848757	0.063488239886	0.25056718909	0.32719372798	0.4308853012	0.044358387364	0.36102024363	0.0017150694236	0.81583980219	2.5019644396e-05	0.0060087461492	0.25370040331	0.3373913921	0.5045493383	0.75031830624	0.0026281440278	0.92815834484
Ergocryptin	0.052315830284	0.04135005209	0.87036428732	0.0076756405008	0.025706482984	0.13303077855	3.7888236455e-05	0.94128702905	0.0024573605475	0.47803388693	0.039663165757	0.086495794187	0.72389775977	0.020013517846	0.71950627011	0.17815981213	0.24954737771	0.67466744183	0.010505770991	0.71249654166	0.22719025344	0.97746959779	0.78848082278	0.50983072918	0.3366245256	0.050090893573	0.00031483673483	0.13200645564	0.0038614995615	0.55382191849	0.00035856098078	0.11499021805	0.067943724339	0.23049507892	0.030896556452	0.29382352397	2.6251024562e-05	0.020509845318	0.0018717894448	0.0065287887971	0.05359204529	0.0014305612943
Ergocryptinin	4.0101793378e-05	0.0081517137295	0.017238125267	0.0017067413061	0.00011097523281	0.00089522436246	0.043779215919	0.052720084933	0.45472538023	0.14522979958	0.00018274082008	0.70917215918	0.019250832116	0.078601258359	0.70370537522	0.086463959402	0.013218770708	0.22583578341	0.0010175046419	0.66189531735	0.024333081627	0.7467194484	0.021087609156	0.32395778579	0.20695308138	0.90136811334	0.00036886688346	0.12184113846	0.020282938495	0.32847267812	1.9764532197e-05	0.090673039325	0.0004333647767	0.28010182398	0.010431733239	0.043007504816	0.0030182448058	0.69059085953	0.031774344417	0.53637749497	0.0015580654629	0.14291252948
Ergometrin	0.052628746504	0.025308256682	0.00084958311541	0.028729710093	2.5573277594e-05	0.0010471539565	0.00010102465479	0.0023845115823	2.8944029994e-05	0.0009846161416	0.018069533817	0.03065210614	9.2502001948e-05	0.00031230761737	0.0029991106345	0.18922357957	0.0058595417313	0.015473194704	0.0947713107	0.83556573719	0.069440379455	0.41352103275	0.52209559088	0.38447987855	0.92957760022	0.46089956598	0.052731476868	0.20107033327	0.92100570592	0.19690103328	0.025141509352	0.21590890023	0.016708931423	0.81523029469	0.0016188245989	0.40704698784	0.046510571066	0.5309087895	0.02448826296	0.03937782917	0.37185150697	0.064895909693
Ergometrinin	4.6999592151e-06	7.8173205988e-06	3.2153969128e-06	4.6569032664e-05	2.748680407e-06	2.1579269936e-06	0.00040619545348	6.0232940309e-05	0.33577604594	0.056630340102	0.76716334941	0.0016172418414	0.13472847846	0.0015517795838	4.4072707753e-06	0.0281269764	0.82782276952	0.00039308733918	0.00048471122735	0.27537160164	0.37445734081	0.0023808585483	0.674830849	0.018148446175	0.136425553	0.99619718901	0.02542455149	0.000885671935	0.00097218771631	0.001717017904	0.00060576643864	0.041943365888	0.61097428305	0.08971539484	0.00063241073485	0.049872087087	0.032540102309	0.34875651073	0.30744873473	0.0073073199447	0.20402908079	0.039381496133
Ergosin	0.072796558632	0.0062581549176	0.00058923615149	0.00076667681591	4.0717949086e-07	0.079993011963	0.28825641598	0.41256496794	8.0731037299e-05	0.076203096744	0.036439915816	0.006258883526	7.7666908011e-07	0.11155935622	0.28883132752	0.063532360697	4.3646352671e-05	0.47566860631	8.9091519392e-05	0.23262609378	0.36945482939	0.54146602427	0.00057875355713	0.046932846979	0.064493742917	0.077032543654	2.6315055398e-05	0.28109396102	0.00010806444325	0.026887037615	0.24197963181	0.0026938685192	0.00039381232988	0.072835464687	0.15217438631	0.96778210895	0.00012921049632	0.33292878605	0.020651664082	0.010306343864	0.0029785737145	0.0010231551705
Ergosinin	0.020931371919	0.52866601134	0.00038100723522	0.35329407449	0.0083491067204	0.093059254046	0.020144687783	0.74481868484	0.29086505283	0.024093534803	0.044132399086	0.015069050048	0.00038221913394	0.11162250203	0.11957676213	0.56907754096	0.4103246097	0.44148722315	0.12731452256	0.29490286862	0.90995094083	0.31945686368	0.018881310413	0.2410201844	0.014739948817	0.60474175905	0.81230444403	0.031460687478	0.055823721164	0.0039983069009	0.00090023315408	0.0022255858115	0.0071793781016	0.67861408073	0.1391816012	0.95236503613	0.3841821304	0.041928382834	0.00019657944955	0.5047949315	7.0669687871e-05	0.34295467955
Ergotamin	0.26093952755	0.0080741863906	0.29198563649	0.0001832864685	8.1139802148e-07	0.2742121129	0.69720884304	0.10460798199	0.0028040901973	0.00851810004	3.2430431158e-05	0.00058334481598	0.00015364609414	0.02448813838	0.0020232615542	0.88459907963	0.00036949831283	0.026386959015	0.039058198904	0.42399954076	0.31776620607	0.00072467280553	0.0047182782294	0.00010791004771	0.5041629201	0.8619972341	0.0019893994065	0.75857971652	0.016737068642	0.001728882778	0.00062670867016	0.00019315123621	0.10348064859	0.015433957373	0.010858869939	0.95954777949	0.020292058082	0.49998664429	0.56312765601	0.00086374814109	0.01204822252	0.00013816114259
Ergotaminin	0.06790012935	0.053252182969	0.0093550276747	0.00024938499134	4.033777769e-08	0.040635153685	0.025818026432	0.28460760498	2.6854927633e-05	0.001209365967	0.073262955232	3.3341345478e-06	1.5916775919e-08	0.0028495589655	0.023854147501	0.23702997742	0.27014916961	0.027809631244	0.11925882633	0.010492364116	0.089277611077	0.857070626	0.78467457912	0.13468052317	0.0064490676576	0.72497009426	0.97622093852	0.026136983324	0.57682418596	0.0020141110486	0.13783488475	0.00025280082826	0.061080188774	0.044261413031	0.017296100594	0.17631402375	0.5004985596	0.0049678502065	0.002389667978	0.43521561965	0.0015579118379	0.0047461322956
F01-1358A	0.00459837690979	0.11177950244949	0.01902625401198	0.0092201920247	0.03626834478304	0.10141268095447	0.05200985514244	0.2885579914773	0.90322633467086	0.82192652711264	0.59870829760807	0.57531292202196	0.07488627270728	0.36934343737816	0.01164024357071	0.9398216758985	0.00309552386509	0.12262015682278	0.03387203369378	0.73259015024332	0.00014452615953	0.14162964282425	0.00034723660135	0.01460164156546	0.00284591882271	0.33874490683359	0.89618949403153	0.68138095076459	0.01181906009624	0.35678018240221	0.04798776097352	0.09010781959307	0.40411670234732	0.38390637730287	0.44080189953719	0.26292339929298	0.63029068163945	0.70530638281875	0.01373554355623	0.46581679365009	0.06183501898644	0.08042869539388
Fallacinol	0.24974455726	0.12980189535	7.3774925258e-07	0.0072333093139	0.051359067714	0.0048046239335	0.52036081518	0.041325777095	0.204379114	0.025642359339	1.1912274693e-05	0.66747322676	0.68580179231	0.10106113229	0.43800619767	0.78254814274	0.02498548909	0.0020987133378	0.26350302528	0.022878618201	0.105571691	0.067360677676	8.0285987514e-07	0.0032106847227	0.031672464477	0.024495515123	0.49152747223	0.048939318727	0.90899498227	0.51167526438	0.00020993177902	0.069752356606	2.9258547176e-06	0.04193924401	0.059256798339	0.050856042111	0.67398288404	0.89110995741	0.28755133178	0.49117874854	4.5171262234e-06	0.16543727288
Fellutannine A	0.0065377015665	0.017740451158	0.78116712642	0.05765287473	0.25516546516	0.093281262045	0.016714897089	0.37462194225	0.027580267027	0.098505002633	0.095999660573	0.56169370602	0.004397175922	0.4537042831	0.073455016388	0.68514086958	0.2486844416	0.070541804647	0.29587056111	0.038941425212	0.50452250316	0.017651515246	0.041967935861	0.047186771235	0.021869774122	0.36825896031	0.0042525137166	0.044820237019	0.60949317529	0.30427257169	0.0019358284164	0.80250072671	0.0020929770542	0.24357765802	0.0016520885619	0.55194185158	0.080439056277	0.27844452779	0.041013741681	0.13845984958	0.0015352302342	0.32825662999
Fellutannine B	2.0316777934e-05	0.11473870425	4.265319228e-07	0.083045010158	0.0001330412419	0.062237674012	0.12544504442	0.1132989004	0.16384792908	0.96847473452	0.022925435809	0.80750317541	0.0010324938497	0.036131642471	0.66998660163	0.52149674437	0.013091503365	0.46068804875	0.21050132125	0.70839725036	0.0024458011996	0.49576658195	0.0010473342811	0.53516050539	0.69700300287	0.41902667928	0.046484216778	0.71569819108	0.018234301119	0.19130754297	0.0050794737365	0.15139518308	0.37521362245	0.83866220009	0.065343427144	0.82875539728	0.18139448241	0.5557523296	0.00016780923118	0.076804404388	4.7691489635e-06	0.048854150717
Festuclavin	0.0093709218222	0.00025666179697	0.14617196897	0.00014130704897	0.94104268746	0.001112392869	0.13930401755	0.027188993788	0.018596024219	0.12697468985	0.24162568062	0.27169805306	0.73512172655	0.19927589742	0.0078371804069	0.00057761263252	0.051044859022	0.78865916106	0.0042484641765	0.013224939091	0.19542627246	0.17774702797	0.4339068947	0.3859909106	6.2468538454e-06	0.14172931549	0.10780655835	0.035932298576	0.0014022123484	0.0034809915889	0.015637783948	0.0024189014714	0.11995011912	0.51264512707	0.53051620607	0.098066340792	0.047774930941	0.75763977268	0.015208424754	0.024586076449	0.20264891243	0.047598965722
FK 506	0.20634643111299	0.60934907156051	0.0840095457785	0.02487121912897	0.06893961771399	0.01050423605285	0.85685438017661	0.03131191427731	0.00537355910951	0.01497967998836	0.53593830594907	0.31852783399591	0.03983923946992	0.00758314827892	0.19701286487838	0.68708375878808	0.00524015230452	0.00334815588251	0.00079022113165	0.07560252215191	0.81339855572922	0.31700167311268	0.00197759086998	0.00548222325831	0.0682285488704	0.31118323802454	0.02672529314686	0.23141501024196	0.00040138678698	0.42046293793961	0.29300177796726	0.05156445361564	0.00025226365706	0.02955033887197	0.93957340716641	0.67570776790656	0.00569705030518	0.13600970673203	0.0241579072098	0.81649502077391	0.00663352265547	0.00294979221531
Flavipucin	0.00026700735007	0.0089874020891	0.99378498335	0.59783700367	4.6750143774e-07	9.5680093667e-07	3.1423291921e-06	2.709149218e-07	7.4566207261e-07	8.0247339345e-09	5.1767201365e-07	3.0840753503e-07	0.48139784769	0.021640215303	6.4472393781e-05	0.00010893458627	0.0063217315583	0.016154270471	2.4664553491e-05	4.5262879468e-05	3.8445847823e-05	5.2275053261e-05	6.5582120943e-05	0.00018517924794	0.0048151112251	0.0018330263008	0.72986838924	0.11434108314	0.019249688693	0.30213378891	0.72574011655	0.033315304496	0.00021320669762	0.00073841960794	5.1412404072e-10	0.00083363760835	1.5225916884e-05	9.6617186168e-05	3.0164122874e-10	3.6474846857e-05	4.1455136642e-10	0.0013562757247
Flavoglaucin	0.00081437989218	0.73408761607	0.023533287909	0.092361524939	0.85473864264	0.00038713670081	0.1263151082	0.01025684026	0.027399846946	0.00059273364106	0.027050800481	5.4755525972e-05	0.00018728255397	4.326102449e-05	1.7288128897e-06	0.00021948637835	1.5668933433e-05	0.47750564518	0.55390042423	0.020129216295	2.0183221344e-05	0.0002028966296	1.4295873588e-05	1.3621510555e-05	3.9036313263e-08	6.4162790722e-05	0.11329462824	0.95857346494	0.36220285707	0.91571170094	0.024668323794	0.34194533915	0.0011901163317	0.025843053869	0.00021116350936	0.039488923567	0.008215754009	0.14506593613	4.4376089177e-06	0.022284151211	0.098592817687	0.31532361457
Folipastin	6.0789324887e-06	0.855561061	3.1091245272e-06	0.0020422886109	0.045084309791	0.10786918799	0.044787023541	0.18355395753	0.95382043208	0.13500175173	0.012014278613	0.35374361481	0.10331424408	0.090950098109	0.0015576858227	0.0059490131056	0.0017367395499	0.0015764287953	0.21520340551	0.025761759374	7.4022846191e-06	0.0042958580809	4.6919135672e-08	1.04391675e-05	0.0004161954409	0.0053252959968	0.49804815102	0.9406088312	0.021134437752	0.95094138193	0.00039215329106	0.021924057546	0.0002151967747	0.0029740675423	0.22496857573	0.92701051785	0.2754374451	0.88619572482	0.00076848549526	0.77743471509	3.0521168485e-06	0.0010298200661
Fulvic acid	0.95572908615	0.01534826838	9.150912586e-05	0.11122655559	0.4624896475	0.0029977260459	0.00030547202448	0.2658980957	0.47364243826	1.5853642462e-05	8.9527139432e-05	0.00010520301552	0.097059981337	0.026758654442	8.2143602664e-06	0.0028489866302	2.0223849769e-05	0.51461076032	0.010799656662	0.1321074523	1.0103744828e-05	0.00013616957098	0.0019511701169	0.00049416139564	0.00015725276997	0.018006103162	1.3602746499e-05	0.026772913772	7.6413635148e-06	0.00013436928147	0.00061157950045	0.00082898754961	0.00010050810474	0.016490916424	0.014056821334	0.26456444809	0.0041568548928	0.20318432103	0.012485916274	0.0015201016316	0.00018455016656	0.010145983701
Fumagillin	0.003759540571	0.55426875416	0.00031586567657	0.61981935952	0.017676041063	0.68433389898	0.0017117411664	0.125514362	0.85074198905	0.36974034303	0.14059933571	0.93049728842	0.087681744387	0.05630636962	0.35565748943	0.53129337912	0.0043607175596	0.33248864545	4.4067045769e-06	0.49002016365	0.00078717480693	0.94457147794	8.259562519e-05	0.29350919559	0.20941926623	0.19286431713	1.1888454999e-05	0.20440721992	0.0005125337811	0.60847102556	0.016313543591	0.10927720476	0.037827848816	0.33257638773	0.58304338523	0.087181803113	9.3497797712e-05	0.42807079288	0.062355491592	0.26045410895	0.0044837481866	0.049879837087
Fumagillol	0.0079755033047	0.65841719505	0.041473289732	0.23556725162	0.11243506925	0.27609850787	0.05246046997	0.16645967949	0.10851166131	0.35698381124	0.49105198817	0.93452242289	0.5674186125	0.80047436786	0.21684442175	0.68583330765	0.0038841383779	0.081778457873	0.00016840850841	0.83320056402	8.4367797618e-05	0.2974525862	0.0014097251752	0.058023328691	0.07321975548	0.23709255277	0.0042698113928	0.84526284633	0.39196826153	0.47455822305	0.17896147353	0.1334306366	0.42195611228	0.27601495423	0.43388091981	0.47181239366	0.048090040162	0.34658591498	0.10206747241	0.66359881798	0.28981721822	0.7464799952
Fumigaclavin A	0.00323776767992	0.09284289307227	0.01136669551999	0.04110897759155	0.02635327279632	0.07598276553844	0.1341513950501	0.10368858166657	0.39374558324139	0.71909107741092	0.55461288274385	0.61074609468056	0.24979129420979	0.36387915641485	0.03024836469824	0.62201324365743	0.00149300132024	0.10030281693157	0.04023494719332	0.29682890779539	0.00060582475666	0.11961951956551	0.00076641129779	0.06821107217665	0.00744594194467	0.26408347568759	0.81500263306778	0.41003311062457	0.04306909363936	0.09790467920516	0.06619092905352	0.04382202472493	0.86678917406064	0.35556512005862	0.26368129293907	0.36991338850762	0.52779972250457	0.7718825815151	0.05478299837931	0.45512017506175	0.10946554330568	0.20761726084769
Fumigaclavin C	1.1866704792e-09	1.6894998538e-06	6.3036472854e-07	3.6027525882e-05	6.2166551584e-05	0.0014622258896	0.00054262257892	0.038596054042	6.3706222888e-06	0.00060020280218	0.00094965915784	0.017384585957	0.095154346411	0.35617260447	0.77726728275	0.0020076123863	3.9235609378e-05	0.79104299577	5.4775358661e-08	0.057681930459	2.2669874178e-10	0.00028125245105	7.0338242312e-07	0.010318595484	0.00025450458006	0.46032553086	7.330269202e-08	0.046240805539	0.0069309951636	4.7419544371e-06	0.83644985036	0.0004393306746	0.028258668115	0.27273039897	0.00057085759468	0.040168333505	1.5270350523e-05	0.46978121292	1.5806956055e-07	0.0011666907808	5.3950665573e-05	0.008320640291
Fumiquinazolin A	0.12030173456	0.99982095223	1.978704536e-07	0.1710088713	0.00091570319619	0.0031384247708	1.6308495543e-05	0.0020224335767	0.056489198166	0.00011864653978	0.00026011528842	0.00074539686471	0.04631195634	0.068451827551	0.0060676809066	0.084181733233	0.25355214434	0.46856331556	3.8309973405e-05	0.32199740905	0.029200196896	0.065680177987	0.10702721392	0.29865353211	0.033382768857	0.59716535861	0.0010096715126	0.1669514435	0.00016585161631	0.063385861194	6.7226123923e-07	0.93174378742	2.3051269867e-05	0.05816290907	0.024412647463	0.098270367034	0.00013032981662	0.5188985218	0.80037695054	0.05092766545	2.9077353978e-06	0.46730646191
Fumiquinazolin D	0.10981334619	0.725200762	2.421657508e-06	0.030205107357	0.037420863859	0.012684258702	0.03943172063	0.019296558721	0.39928129031	0.029070976453	0.0015777188368	0.35917078087	0.93336001351	0.19090190299	0.92315338892	0.38487064708	0.13514987204	0.29578276876	0.0044435149578	0.54456546736	0.32672939782	0.52898048961	0.00063772561763	0.59402974249	0.13207586086	0.76394033787	0.00071268988491	0.60347491787	0.0065809275726	0.92005231371	0.24701517392	0.041957074372	6.1394651486e-05	0.079106570813	0.044425214679	0.64172070279	0.055628288483	0.8474046452	0.3825816003	0.81130178627	0.0034914160382	0.3893935849
Fumiquinazolin Derivat	0.55136907589837	0.0111639528231	0.01523391737209	0.28188170414306	0.01215750445998	0.01198225331253	0.0028001484908	0.45627854032596	0.06979563433586	0.94664128324493	0.00543613141433	0.02875867162166	0.00219084514865	0.60457737896624	0.00024972066217	0.20229858193113	0.11015429527805	0.09184954838146	0.00154542053792	0.20225217037709	0.00236321208594	0.07580258367145	0.00307067192647	0.74095059467745	0.0002054206146	0.54657114630946	0.00885281529296	0.02377590678737	0.00666759901755	0.35512683300591	1	0.07471734331627	0.01211463177224	0.02168096477698	0.06055060672659	0.1327623763005	0.02385417017102	0.8474616926178	0.04540065922209	0.57875910601457	0.03871629699211	0.39832839013016
Fumiquinazolin F	0.029895658575	0.18698954236	2.0932672879e-07	0.73641270775	8.0652987339e-05	0.79560452751	0.78486451218	0.1398006833	0.017686110518	0.057597872885	0.10349199197	0.91458365481	0.0019745862872	0.010685837243	0.29006551824	0.82473022545	0.0039858420266	0.97311309757	0.01754847527	0.27297179505	0.33846420758	0.19418991247	0.00039345733066	0.96805993685	0.51702281892	0.047018989867	0.0021648208341	0.29589818663	0.072380153865	0.8329509716	0.1391327625	0.13382604254	0.00081341193617	0.060215130581	0.0081139800906	0.035546091267	0.021992716248	0.19051475192	0.51800056779	0.20586907994	2.9198113971e-06	0.010940132096
Fumitremorgin A	0.5171251447805	0.9194613331373	0.0073057766036	0.0390999953028	0.0093751557413	0.9423273245205	0.0767812760381	0.1095836725827	0.0251875437211	0.8829766739354	0.7514792295969	0.0664169590038	0.0042015140942	0.6660789977049	0.0925098649728	0.7917215696784	0.0017170980058	0.7712097430121	0.0285212145711	0.3190451158827	0.0563933121716	0.8694736096204	0.0018967009687	0.0779590064143	0.2574241881207	0.9467050405229	0.2274540429368	0.0723454951151	0.5534168886691	0.1624065148907	0.1005698475122	0.0032419111485	0.0275877086055	0.0588957978849	0.3925504945578	0.6687539724488	0.1003708776017	0.2587644136262	0.2210010816123	0.7838595658328	0.003335738054	0.0359778879145
Fumitremorgin C	0.00038576676563	0.042517389036	1.4168161832e-06	0.0029059127694	0.037962096144	0.013562718119	0.067721002488	0.78124067394	0.040136782266	0.95360201358	0.00268615032	0.83989565072	0.018826192919	0.47468010132	0.61585024292	0.084103862738	0.28363403494	0.76171048932	0.018611957689	0.59815267049	0.012116145478	0.82537815539	0.0023686142432	0.62960940568	0.34734675274	0.76260924373	0.00052661254757	0.0040764160073	0.74283448381	0.77637029832	0.11315956541	0.89278099709	0.22160015758	0.82559101146	0.4091404567	0.091940146271	0.00029301499731	0.31398558189	0.00019568247508	0.57558042447	7.1199793342e-06	0.31615604916
Fumonisin A1 Vorstufe	0.1771364731726	0.2677380857835	0.0185105327979	0.3908406034197	0.5179725583045	0.4463398848342	0.1428781774259	0.042202701673	0.5806563604318	0.5966407994468	0.0714401059128	0.9218947883696	0.0047979389554	0.0304355737133	0.002605484188	0.279837024843	0.0277632895818	0.0245353024345	0.2077376103596	0.6704300111677	0.0259155209876	0.0077171652207	0.9495056199211	0.0148921679604	0.0822238531736	0.3369630456245	0.1274207523621	0.2097415707371	0.1563486750117	0.0239662431819	0.2108975150707	0.0350908162515	0.1189871500768	0.5903288577129	0.0013619271717	0.1096351725637	0.2903960045848	0.580350518462	0.0073579813134	0.0207766946459	0.1552716978856	0.0274359041375
Fumonisin B1	0.00085328341148	0.001280903082	0.051043817866	0.028998332059	0.27478459954	0.04393001148	0.75250809133	0.017408695756	9.3280986629e-08	0.00010254992365	0.010506404155	0.5294871068	0.10651724064	0.0030262495401	0.47578845008	0.89556241934	0.028450976348	0.059178929502	0.021852287938	0.011973903171	5.2657772365e-05	0.0016762037057	0.0033468130426	0.039111805615	0.24249267937	0.77542733031	0.2290490939	0.0090069879772	7.9839714681e-08	0.0050944600136	0.01763747546	0.065737374605	2.5028665527e-07	0.00030112282008	0.86603333943	0.89781647284	0.071191220758	0.00029821676892	5.937481465e-06	1.6177386558e-05	0.0032300940641	0.001578343602
Fumonisin B2	0.00032807614444	0.001107762104	0.0015945668659	0.011487634927	0.48769327521	0.025137145043	0.0042374971924	0.0028078304132	2.3603007119e-06	0.00016790836996	1.5683855048e-05	0.35190650579	0.97325677849	0.0041298537534	0.10558333201	0.90877991575	0.0043287461919	0.029037476673	0.00020406613577	0.0029580835461	6.6070509041e-06	0.0011402289153	3.7957182617e-06	0.012996688445	0.0065937661773	0.84959785248	0.039396037581	0.0027896904443	2.4714672288e-07	0.0086821717237	0.00088999669457	0.034082676902	0.0020849952712	0.0018909910144	0.52004629339	0.74661724552	0.015638137964	0.00015113988853	1.7528181201e-05	4.6360297969e-05	7.8080947725e-05	0.0012475976273
Fumonisin B3	7.4599107369e-06	0.24140174709	0.00012639991264	0.0014067320608	4.9675863001e-06	0.00034830523607	1.1362911291e-05	0.027690791892	1.4308396063e-05	0.00021490801079	0.052336758437	0.62829462482	5.0652006096e-05	0.052230391224	2.0459163068e-13	5.3254142081e-05	0.0028141832586	0.032839856323	0.00027012390574	0.0020514107607	3.1841018166e-07	0.00027688966002	0.39553862801	0.021282347458	0.0078735646825	0.91587502841	0.00011568044561	0.007137006335	0.16847458684	0.0041405482335	0.0034538135105	0.14432120344	0.0015055924253	0.0030226186669	0.00048310040424	0.00010809385253	0.44991903103	0.003878490253	0.085984736334	0.00052579933897	0.011678022255	0.033554228694
Fungerin	0.01052811868238	0.00048742692461	0.01465839964295	0.04698234269746	0.99908293113809	0.67936800372296	0.01087699618911	0.52263029799675	0.02963185859767	0.00538949050983	0.01740800513753	0.19037646154087	0.81734818353852	0.73926656766226	0.19798437237812	0.92051225845068	0.42338357612542	0.74964741530235	0.00068109388928	0.67975846821131	0.00287290556214	0.00077011332921	0.03471875431911	0.06756165899874	0.11256308756309	0.38564108696854	0.00271078875939	0.72000676953865	0.65159938449182	0.00050590692543	0.00052321476246	0.03930432605439	0.0008363285041	0.05366560118285	0.62964309541073	0.27611618103335	0.00395685444105	0.21588680978249	0.01526641293441	0.0020046681093	0.01187881037893	0.18841643683268
Fusaproliferin	0.00668092059047	0.36718172316953	0.01323668862012	0.24039702543278	0.58741572034156	0.89068374980165			0.00051652143177	0.28577568998831	0.00136601147527	0.15351007295957	0.06667379298326	0.08181367778719	0.25094269993643	0.58841365916497	0.05248786865993	0.54427555591625			0.00897395266952	0.53973401587939	0.03295875528179	0.30356360269172	0.6545345510701	0.17844043067401							0.66938566377336	0.6952262454155	0.33252510531429	0.19789180675259			0.00147999475732	0.61308620420427	0.00950603126819	0.96657287237332
Fusapyron	0.031040463276	0.86048293277	0.15324620137	0.52366261517	0.26014490002	0.96367288807	0.23244988538	0.01205808997	0.25266736448	0.86675544764	0.93878634565	0.35861811071	0.0036734768847	0.032514788916	0.024149990453	0.045702094628	0.0017917766271	0.019853309463	0.0035650171859	0.69801152123	0.00020287639101	0.0096705639227	0.00052445176345	0.042549863329	0.3332064142	0.33639362163	0.77266471577	0.049026856137	0.00023830139801	0.00082037063449	0.021943732004	0.011717661959	0.025855388234	0.076529029203	0.053791815147	0.10411929633	0.0002610573583	0.3903766516	3.9383796315e-07	0.001160792605	4.6251589459e-06	0.0354873086
Fusarenon-X	0.0017563772968	0.0047824237885	1.4575696346e-05	0.075290364986	0.00035478141388	0.029409654212	7.4825507422e-05	0.025544282717	0.075785841982	0.031165778451	0.00016418305983	0.57512444728	0.0062626723157	0.38409654753	0.12192032685	0.043079280542	0.012958249192	0.762542271	0.88120788171	0.17973943819	0.007404454559	0.042455669086	0.00041766060849	0.5333006341	0.55899464164	0.70564841125	0.069029801755	0.16422211197	0.006946108931	0.01439273857	3.3342723094e-07	0.3476411226	0.49393997173	0.023245138985	0.021621318002	0.015752965591	0.3029023062	0.052488937628	0.01193668987	0.057417985669	4.2566544326e-05	0.26258139178
Fusarin C	9.5594530312e-05	0.20551671305	0.00019084224328	0.86917418262	0.27762368248	0.11022139882	0.35113682072	0.1229591752	0.0002795709273	0.86570302095	0.00065309785875	0.14313629933	0.24868115874	0.27995129559	0.65855601454	0.38882483838	0.32436845903	0.90091115706	0.15322081062	0.49681930176	0.0071193345209	0.9864085112	0.0037955857951	0.35865332821	0.13989388052	0.65326336452	0.11331025452	0.014296578692	0.024315000995	0.30769763042	0.01284885255	0.021124113839	0.49889868698	0.20122825642	0.0527176087	0.037377973926	0.9362813292	0.70540253188	0.0039475566636	0.49826262017	0.0036821610129	0.046582126237
Geldanamycin	0.3482945571169	0.3307772792762	0.0054063550751	0.0976821657757	0.0101668880508	0.449327864434	0.6893903340299	0.0329588364745	0.1100380289076	0.0963787130038	0.481647773147	0.0018508591475	0.115927656626	0.3975350105424	0.8695349411133	0.7425780808431	0.0033146787793	0.2175213052624	0.0110173723845	0.3848530679017	0.374011214693	0.4647177582753	0.0014048943808	0.1511476940373	0.102274461839	0.7881053703647	0.0208246073113	0.255551831877	0.1925149613875	0.9896360032458	0.3424165450111	0.6154222184022	0.0594326387841	0.7073985146715	0.1209206488452	0.9515705406504	0.2669201149465	0.2756446679755	0.6432257671655	0.352881908027	0.0451425258759	0.1051800867831
Geodin	0.23628940746	0.94508479393	0.20824253478	0.52706752512	4.8635442434e-06	8.698832855e-06	4.8702369282e-07	1.8675677762e-06	2.1897214832e-06	7.5771885557e-06	2.5755754074e-06	3.6005427738e-06	1.5009738529e-06	0.0015280189501	5.8177482324e-08	2.5933472181e-05	0.063588428081	0.39561263339	2.9650263407e-10	4.5574128524e-05	3.3247901413e-09	0.00010764325528	5.0825992842e-09	0.0001017643567	2.1614006874e-09	0.00066538145099	0.66876202747	0.25309790869	0.25386269925	0.003827123432	0.24234187039	0.0022188519353	0.99180799035	0.20818011225	0.0064511237577	0.54437502296	0.0054971752612	0.18550017578	0.02040876832	0.52049056545	0.019954725814	0.77650543325
Geodin hydrate	1.6625457367e-06	0.0026053117805	7.2785590578e-06	0.0034725357442	0.69130878854	0.00063337193632	0.047774247509	0.18641554492	0.00096965257526	0.090688605565	0.0016457626597	0.059066548208	0.84887404666	0.035490947545	0.047985376824	0.71987020681	0.054430919248	0.0041023822798	0.00086528790474	0.084415247495	5.1846712273e-05	0.030231518343	4.4661172733e-05	0.038720581187	0.038584513698	0.19512120449	0.010512789978	0.074027883655	0.041821139498	0.87592346715	0.11611324146	0.99662047362	0.32762803933	0.77610254674	0.78176499255	0.18086436646	0.016761717823	0.52098801351	1.7665803505e-05	0.30314049386	3.8277697707e-05	0.38483056811
Gibberellic acid	0.00364585307826	0.32449128477882	0.00081552093411	0.05824695730104	0.04482973739944	0.1210651380129	0.29297672587471	0.07234109093195	0.21825300668103	0.29856759611871	0.04861494669749	0.61035187593488	0.17252893532012	0.54318057425397	0.13760363623311	0.86735972545594	0.22879107363866	0.04218153726599	0.85880387979537	0.38204623575406	0.00927433332925	0.1476372053059	0.00069111810432	0.01286735625737	0.52731300971319	0.41338760960344	0.28429096644994	0.62444080950477	0.03203067332759	0.31303914106321	0.0064584839566	0.00733378382944	0.36575354820943	0.07448161175293	0.48536039884484	0.52729672484939	0.71506827195998	0.70545086638392	0.01803588656194	0.95935932522382	0.00401670073081	0.36922573159674
Gibepyron D	0.00028476170708	0.53055985146	0.0013836926657	0.78710695505	0.93080237952	0.32390259942	0.1640157868	0.94485817266	0.00030604412304	0.7588441343	0.0017783280678	0.56530114423	0.07687982232	0.030110824901	0.11763467768	0.14142649411	0.11056732009	0.39107309586	0.63169159557	0.37882199025	9.2881423024e-05	0.30453020853	0.00080297556685	0.2367427022	0.83316896185	0.23346436697	0.17501791742	0.38291024766	6.557971809e-05	0.81967306909	0.00039332950082	0.61929513388	0.083554760266	0.77281331241	0.081762511689	0.008875170426	0.48261813117	0.030459092048	7.6245627237e-05	0.023477598049	0.00064125521831	0.019833714427
Gliocladic acid	0.13657949617	0.59965017524	0.0037622202561	0.55389563795	0.0052062610203	0.61050967211	0.39317983347	0.30394471884	0.30344504916	0.93931465794	0.74865791331	0.92373640183	0.00050431463026	0.14102319825	0.059172320907	0.90760243463	0.0018019930536	0.57266053688	0.0049345878292	0.98740175391	0.0098814927302	0.56158799893	0.0013005815099	0.52695187756	0.95024160085	0.61685380312	0.043118645735	0.85160428392	0.76515225426	0.3602015043	0.26788131058	0.2297098015	0.21374665339	0.9983270116	0.034527266021	0.47050774797	0.0018184473035	0.41852770729	0.0051283061896	0.17365409151	0.00035862519799	0.11047730223
Gliotoxin	8.2084292386e-07	0.00082244699104	3.5561883937e-06	0.0433482195	2.6730571266e-07	2.6388483621e-05	0.091273371493	0.19498765807	4.7123307207e-10	1.8992111431e-08	1.6288733511e-08	3.6610935644e-08	0.0349288987	0.06003792731	1.0955782482e-08	2.2122383575e-06	0.00044432039723	0.023682714376	0.0040682915069	0.016118497587	1.0620741257e-10	9.9383629168e-09	7.0681914619e-09	2.8514561752e-07	0.00038377975066	0.004828234138	0.061692265965	0.010595001608	0.0009386994265	0.00012855460962	0.002152391199	0.0014501632249	0.055841227346	0.0076319053031	0.0089062646377	0.035044748265	0.8800714792	0.56748510488	4.0641103709e-05	0.0003033082263	0.00016547747488	0.0036142959647
Glyantrypin	0.0055285349234	0.64100434929	2.4706218192e-07	0.04381592458	0.048634148786	0.062045669307	0.19508639279	0.2245081922	0.18823598855	0.29044842452	5.6871508825e-06	0.38511652575	0.18462628459	0.21607033365	0.1115743121	0.22054113885	0.95953743272	0.92188106241	0.27842570706	0.40489367623	0.29081312457	0.41691464382	9.4937861042e-05	0.59652531636	0.23433359724	0.34350085766	0.010169316517	0.55024917295	0.90422660821	0.96238075927	0.00056961155951	0.1100246708	0.00014103737317	0.13392304228	0.81413657294	0.79083916381	0.032173448366	0.8101514194	0.028081828268	0.86188201122	1.0555514911e-05	0.10236696053
Griseofulvin	3.9505999634e-05	0.019263235124	1.7626190241e-07	0.00048244326611	0.00085446104462	0.0029637591029	0.21835614273	0.012388218244	0.86314038897	0.15514626684	0.0027128441709	0.17167595578	0.015140700908	0.010159624745	0.0092965955568	0.82831672552	2.2318125494e-05	0.00053797847584	2.5834057428e-05	0.027411788472	9.3774987286e-06	0.0043267437438	6.6853292312e-08	5.3896993634e-05	0.00072023613237	0.5743039252	0.00054452786078	0.09044027115	0.13181035822	0.16894841641	0.11357738481	0.00032170921539	0.000133048664	0.0073840960407	0.090200757529	0.73992092537	0.0035860070163	0.22142293239	0.0039040874278	0.057172487621	4.4906508768e-06	0.0018679755062
Griseophenone B	2.9710659808e-05	0.54322665671	7.8824241853e-08	0.004088998366	0.80645785577	0.24373170098	0.042658458316	0.0592295825	0.001885670861	0.11526245982	3.3103983768e-05	0.0028603825577	0.044441700104	0.0023725481167	0.0020218252839	0.018934799476	0.047073612054	0.47174476594	0.0011786372468	0.0023367371464	3.4962805781e-08	0.0049854386479	5.5099579728e-10	2.762223777e-05	0.00014984130245	0.00013772134672	0.034676376219	0.26884757203	0.22384395301	0.58011982803	0.002127205522	0.043036804807	2.8201323296e-05	0.011829083377	0.021113679658	0.0059777398414	0.69726123317	0.039619545333	0.037605854472	0.01465611348	7.1324369351e-05	0.6749070435
Griseophenone C	0.00055908337871	0.87372879753	2.8620176555e-08	0.16257792578	0.00069096404043	0.96972697744	0.038164709226	0.73379263241	0.314149967	0.78065915328	0.00069464419374	0.050546764384	0.10167818104	0.45360772015	0.35928056899	0.55804183016	0.00027903432701	0.41433879887	0.00017969161708	0.16955538982	0.00010446940711	0.27005835486	1.0350890868e-08	0.15236967061	0.053248304484	0.722226425	0.0025873933734	0.85935946275	0.12372389882	0.99244878476	5.6290246914e-07	0.010362887104	1.0358046646e-05	0.029527693159	0.12253167631	0.48993720486	0.81233740048	0.35166825063	0.28599362699	0.37124606531	0.0003590743141	0.73399815205
Harzianopyridine	7.2906460641e-06	0.027039678572	1.5900187743e-06	0.0021299412941	0.32477075965	0.12162195124	0.055030627781	0.068756915057	0.014280453635	0.31442306716	0.0025003936457	0.0071983127042	0.019157926838	0.19313014865	0.0013655400451	0.91440579199	0.0030144343131	0.10247761821	1.8980479818e-05	0.71095170842	2.6399824598e-06	0.014263328911	2.1607767791e-07	0.00067222102042	0.19690507615	0.73411918129	0.0022721600819	0.66146287485	0.51374715461	0.00025357964918	0.075592868881	3.5018104802e-06	0.047375011821	0.0042905491589	0.021869454724	0.68145850945	0.00010972696215	0.93008623809	1.1433701716e-05	0.031208646867	1.0444866329e-06	0.0013819529471
Harzianum A	0.042415442036	0.083238463027	7.8052732843e-05	0.66121671794	0.18449905729	0.60476996004	0.24729047109	0.2807241144	0.020251228998	0.17441645333	0.0011390610275	0.3293765526	0.75094064881	0.81382051831	0.030174382568	0.012747148631	0.70895291715	0.025078738453	0.060074218968	0.29940995472	0.0013197428533	0.21919674832	2.7161735327e-05	0.0061244230206	0.35138888532	0.036407684304	0.85219552886	0.16100044784	0.054400415144	0.99426500589	0.00035170705113	0.089895493359	0.0086588347166	0.035227064362	0.10434511287	0.46471077518	0.2084500215	0.36176283526	0.0025179650063	0.25262938462	1.1706056673e-05	0.23879199451
HC-Toxin	0.52746619984	0.66201095473	0.024138937591	0.21101108111	0.0004301170722	0.48825415034	2.6377417474e-05	0.00066710606162	0.0017862093411	0.70081946341	0.001263890664	0.20019672146	4.5684183141e-05	0.021764040377	0.84416952318	0.94319802096	0.05470719077	0.68304578989	0.0015548695746	0.15974736728	0.87131840797	0.81029570925	0.2469688615	0.40317679611	0.010336458384	0.037118916618	9.29780864e-05	0.048579969824	0.00014916727985	0.01103095722	5.3450325391e-05	0.066297235777	0.02664986398	0.19426559605	0.00038119515046	0.014524392068	0.16240684963	0.13673043894	0.0010860033751	0.016985830345	0.00011992951992	0.047866089381
Helvolic acid	0.22287847027	0.25297780738	5.6212207958e-07	0.28869641718	0.077419308803	0.51095363307	0.0016510228736	0.037965933847	0.34032022466	0.052333411626	0.010210175494	0.73902610826	0.00038461762098	0.075910796261	0.0011382266137	0.34091052912	0.00065293964892	0.16070784314	0.040217591613	0.85338337663	0.00035231317121	0.76386761365	3.1213185857e-07	0.10222890142	0.6690915383	0.9695046068	0.0059727290967	0.19530728496	0.0034190211261	0.78094342656	0.00052602344622	0.0018243723693	8.5106450515e-05	0.0029211441923	0.00034220572706	0.22513262988	0.050725690268	0.76117162227	0.00013263837303	0.64787498246	9.7339320948e-08	0.034251487953
Helvolinic acid	0.010282078581	0.25245282356	0.022962885533	0.053720840665	0.0056380847341	0.19649180122	0.048181756882	0.62565633341	0.34471185682	0.69395690312	0.11653314928	0.50592451779	0.02086262795	0.78097630876	0.27168246183	0.31052435813	0.0044374064071	0.82890626876	0.00016485566056	0.53218824453	0.013253581105	0.91229686457	0.029644741501	0.40315136978	0.24427399532	0.64049835948	5.0992463652e-05	0.17551900977	0.0036738687738	0.44748057515	0.00071976414583	0.95249867268	0.444189272	0.22289074618	0.7383232102	0.13815754106	0.00026597252639	0.77809687295	0.070967613096	0.49376706771	0.17668804901	0.73514516482
Heptaibin	0.02273698020704	0.12060478697717	0.60005234760946	0.93777111385502	0.71582021469468	0.47343370303596	0.02419516736442	0.63377893004868	0.02104342707086	0.05019915503286	0.47070869615627	0.6563246064754	0.57919805503171	0.10809762181765	0.05803402335309	0.49398267160727	0.07765866196254	0.18626377885768	0.00012599039203	0.28239273894993	0.22939842014034	0.26838608081551	0.28320825050193	0.58003219141197	0.117842240131	0.76056353556859	0.00058915435848	0.7368357684885	0.0007913505031	0.07276701914457	0.00503416503199	0.88861635342333	0.06405060109434	0.18292901118816	0.77108483296906	0.31673248188301	0.00116716942231	0.15147138004422	0.03301160418002	0.35577490025744	0.77880080374596	0.44642097740349
Heptelidic acid	0.25985667052	0.55012552309	0.00010872209813	0.0024854823462	0.00014291012293	0.0074101096202	0.0059087850177	0.016381491372	5.4982478085e-05	8.8435945192e-05	5.3553402818e-07	6.3798417335e-07	1.0899591689e-07	1.868813998e-06	1.0034497962e-06	0.00026610526281	0.0030302241476	0.020086016901	0.00085693283274	0.0017767952228	2.0455227605e-06	6.2920178e-05	2.7975349229e-08	9.5468522355e-07	1.350629923e-08	9.8345779634e-07	0.12611578673	0.30999620357	0.19895035164	0.43512289103	0.32947128626	0.26690610628	0.00044625290707	0.00045529360509	3.5465912349e-06	0.0033880579437	0.39195862317	0.29321826513	4.7613351173e-07	0.0012281620424	0.68343310772	0.91084287395
Herquline A	7.7388024169e-05	0.0018749424468	0.00093342855283	0.013350178664	0.1230262036	0.019937663892	0.0004470714001	0.008762925995	1.0014867902e-05	0.25643249422	0.00014139662586	0.57457936974	0.09434494156	0.028667850591	0.3719538772	0.14139226092	0.027596076469	0.44553076086	1.4469295166e-05	0.10244349046	0.00046179592913	0.091119704749	0.003120181198	0.2418523118	0.0023063123948	0.13830850631	4.0413921083e-05	0.98148034212	1.2994901229e-07	0.00050368922166	9.1995769714e-07	0.0085782559925	0.89886104444	0.6750924851	0.0079457050507	0.83822396627	0.029544757157	0.83419053769	8.3042966425e-06	0.0045094128813	2.3052198741e-05	0.016748804887
HT-2 Glucoside	0.0042010982401	0.43217144678	1.2448778978e-05	0.48538386868	0.002724559272	0.55257517178	0.061780012551	0.13218564886	0.96160194323	0.21004681722	0.0069544944844	0.99685797384	0.0017425960368	0.30952510617	0.41799237616	0.11238804858	0.00052804343566	0.053476046954	0.039876371678	0.62192304506	0.0010396723899	0.50802364666	1.0186822632e-05	0.019927517834	0.2897471382	0.13438705216	0.18646792362	0.28860141143	0.07705734546	0.8361261603	0.00028956376452	0.07886202542	0.0086495295071	0.15313553739	0.94615954969	0.66953133294	0.17424182739	0.41242945897	0.0030814030278	0.61234666298	6.2475718102e-06	0.2097814709
HT-2 Toxin	0.080156875507	0.68252065647	0.0020099642221	0.75123722518	0.0024502544164	0.19920283627	0.2001237633	0.38265014996	0.73096403225	0.52555428323	0.10678662924	0.37682069368	0.015756925095	0.11962427442	0.0048197715882	0.23667685774	5.4694333665e-05	0.81969173519	5.6039191543e-05	0.47075669691	0.0075094858845	0.63207653758	0.00017301691469	0.46386804937	0.0053446682587	0.13778042158	0.0012111104763	0.74937600632	0.21741630065	0.89523629279	0.58956030769	0.99602456381	0.12142979337	0.89127399034	0.4159255704	0.63347882568	0.0029209208887	0.49013632559	0.17400382444	0.47198436862	0.0034120511431	0.48960737299
hydrolysed Fumonisin B1	0.043914180555	0.024305539443	0.011466120928	0.09111848619	2.0788076183e-05	0.018776446236	2.1062571424e-07	2.8586044202e-06	0.00023333563761	0.67722038813	1.7901244251e-06	0.052616724679	9.1104709604e-05	0.0060372369165	0.018607435301	0.77943012117	0.25513894347	0.13050146315	0.003201901157	0.61295174334	0.15369685446	0.1553130889	0.00075203360936	0.35076909206	0.0011081162136	0.34962479844	0.071482943108	0.78688379149	0.00039643353544	5.1938968356e-06	0.15490366604	0.00057520026616	0.00028630348822	0.10060737348	0.03620822743	0.39972270076	0.23040602473	0.39781687017	0.003366576394	0.0074498825998	0.8640781929	0.022074479904
Hydroxycarnequinazolin A	0.019206627152	0.45110126278	4.6289586864e-07	0.00070951922805	0.0065161424654	0.027605832549	0.8300530135	0.14777302547	0.464694719	0.123382779	0.00040551028465	0.040298889881	0.00044456834936	0.064720229354	0.00010948935468	0.89273578711	5.020607929e-05	0.011422636199	7.5540018803e-06	0.082813893136	6.8522827801e-05	0.3407998914	9.2198671634e-09	0.00012811059871	0.021100741658	0.33612734636	0.0016276474968	0.1693886677	0.31393056328	0.61227009444	0.0002195959552	0.00060831532962	6.1322552771e-05	0.0031885342855	0.003514624683	0.46934955097	8.5835320449e-05	0.44997449165	0.000774513468	0.90670146029	1.0263183111e-07	0.00061738658452
Hydroxycurvularin	6.5645038721e-07	0.008330398648	9.6720516848e-09	0.00028338982913	3.3645001368e-05	0.0023939960347	6.2951425891e-08	0.34936992042	0.0057421108281	0.45730513705	2.8444881624e-06	0.070145745483	0.0016824037151	0.059985014677	0.26622974536	0.24757144964	0.00049501543986	0.0043432654146	3.3678731429e-05	0.011138451921	8.7659201738e-06	0.033726100867	9.478539206e-08	0.00033994302721	0.41270425363	0.33571060161	0.00012079216791	0.0055562661505	7.9892941972e-09	0.9195073083	3.6573180731e-10	0.013881906311	0.000172348761	0.033807578855	0.056762064783	0.068568375896	7.2167205147e-06	0.1428970344	1.5435415965e-05	0.24083108569	1.0799289941e-07	0.004351663969
Hydroxysydonic acid	0.3596757655043	0.65612482880819	0.06442796430953	0.4750188271882	0.30422989719966	0.65642774017264	0.46971304982096	0.14950196876011	0.77797727087588	0.98874832746842	0.35503147005103	0.57154429870898	0.79471038578129	0.93347242688866	0.00073779217691	0.15893458589512	0.00368282232626	0.031195676457	0.00110522510046	0.11114164050992	0.00196263467906	0.03085896454248	0.02085812508489	0.0193069181977	0.00332472448105	0.04165431586411	0.71714070759585	0.79143794487494	0.5856560056993	0.12528565624062	0.10821409264494	0.07258431033235	0.20438426728182	0.53896156182809	0.511972902546	0.65405407444443	0.70831204078747	0.29801239761578	0.96908425405481	0.92447063029411	0.27476719410317	0.7546135227284
Hypothemycin	0.046702796183	0.045940572592	0.0024226834506	0.027506852638	0.48494774027	0.28831779948	0.12042624259	0.9695648676	0.091086668118	0.17353767195	0.0013249114255	0.11546083998	0.39893630695	0.18926433766	0.16571159988	0.99955960125	0.020027094391	0.30992234815	0.26935469534	0.31645819089	0.0032844974957	0.051729406493	2.4507885184e-05	0.035110993372	0.0051222759478	0.055258765686	0.56835530536	0.29404089434	0.012268018793	0.1608419912	5.8268446498e-05	0.098371722357	0.33785633993	0.81260859213	0.18487304691	0.048657832991	0.028602709462	0.17481151257	0.26117513007	0.92403702771	0.010195123744	0.89743917218
Ilicicolin A	0.0023598641421	2.4993567578e-07	0.0092202470982	3.2241014191e-08	9.9856450024e-06	0.078379303119	0.10137238126	0.046589698769	2.0682711796e-06	7.3340113517e-07	5.3722877771e-07	8.9083815621e-08	0.41246332726	0.17954977311	3.0124735871e-06	0.006474265113	0.00012076178062	0.04500283631	2.0107305868e-05	0.0040318921444	2.0031485036e-06	2.3163272445e-05	3.9762105491e-07	6.5661575481e-06	0.0005540433789	0.47652989834	0.00032654455347	0.58674416067	3.7241243222e-05	3.6835547332e-06	1.5067721488e-05	2.9935703224e-07	0.81615663899	0.021231081136	8.4010815633e-05	0.023303480408	0.041318958142	0.014835640572	2.4440787606e-05	4.0047605933e-05	7.5905994772e-06	1.0209920371e-05
Ilicicolin B	0.015090895217	0.00089291489594	0.0074549523675	7.9340083437e-05	0.040703720942	0.416051006	0.019145749896	0.90419252322	0.00054169498047	0.00021846854297	0.00023389568006	2.3088194132e-05	0.24899897169	0.22631065697	0.030779429495	0.37996960791	0.73461614333	0.81743785262	0.016805409367	0.87235305096	0.00087208049156	0.0018882231292	0.00026485767374	0.00028714957129	0.41768414338	0.3804491921	0.80069015981	0.29330389209	0.0076738710984	1.3346208131e-05	0.0073916387202	2.9967877227e-06	0.24828703176	0.063414376841	0.0085239270722	0.077601362626	0.005345367962	0.22367588377	0.00053892960567	0.00049503325453	0.00012724981594	8.6091037386e-05
Ilicicolin C	0.027764968775	0.019007584666	0.0010124567072	0.0021266957128	0.13743855416	0.95744358379	0.10608428315	0.57563946854	0.0063573313661	0.0036756145377	0.00039802156822	0.00017969505082	0.049611036803	0.21479259672	1.1406929403e-06	0.013894775668	0.00042978159238	0.002211611094	4.7372498083e-05	0.00096872312754	1.5027196692e-09	1.3637444612e-06	1.4467383876e-07	1.7477100428e-07	0.063671960549	0.31155761195	0.00060035054255	0.72532657793	2.4672243217e-06	6.1088926976e-05	2.2319718738e-06	2.6081978487e-07	0.027782778053	0.016025315623	0.0036815324964	0.26980134999	0.31173485389	0.29759484487	0.000561172611	0.0071836989121	5.523854817e-05	0.0016721306459
Ilicicolin E	0.036080385746	0.036090158421	4.8037093358e-07	5.8955683284e-05	0.14901267891	0.7918203012	0.61373622755	0.70856146651	0.017006344672	0.091987132648	4.4128294617e-05	0.0024622150509	0.97697690707	0.91785399615	8.7101207205e-08	0.086455416264	0.0025679907232	0.3324750849	0.00024106178804	0.035416018084	2.1590046649e-07	0.0010228360409	2.7274036576e-10	3.7158372558e-06	1.0874964024e-05	0.1500454208	0.0091636105517	0.88442198617	0.00054606563163	0.018937487199	1.5841903638e-07	3.9388020105e-06	3.0428556392e-05	0.002383491169	0.013766121179	0.82881805671	0.47442232149	0.69782596061	0.00078181510216	0.03137830743	5.2252082091e-08	0.00010170939964
Infectopyron	0.00028132113308	0.33023167437	3.1456738569e-05	0.39785232384	0.032492751061	0.6593294568	0.40066626351	0.80516578721	0.23957778288	0.16711846668	0.083896776715	0.20422033311	0.0092074210234	0.30389523694	0.62642065821	0.26825902416	0.11170063412	0.14401813182	0.41369336474	0.047896789362	0.005661180234	0.6924143859	0.0015392695908	0.60756693673	0.19115668554	0.47158321598	0.15974407013	0.42417575397	0.040300810831	0.025363865051	0.011598408956	0.038850963358	0.42541922898	0.8550594235	0.2140703921	0.56008862135	0.044449336989	0.093945599816	0.00013541030942	0.62644191139	2.9793809491e-05	0.75188654908
Integracin A	0.033456047645	0.2537220585	0.015384957797	0.51278043478	0.055465196603	0.36189640262	0.90370273515	0.22019972962	0.0035094070017	0.15213795105	0.091771634354	0.35813205965	0.072795446738	0.19270073597	1.4499210415e-05	0.034783040354	0.0011684532567	0.015599620536	0.00092765976931	0.003128734437	4.7359753736e-06	0.77293332297	0.57819941033	0.63575195867	0.41143748897	0.72183471955	0.033489650326	0.016110717931	0.0022414070595	0.060482150364	0.10080720735	0.1881659654	0.0021508596446	0.83042770973	0.0085025994003	0.31087219003	0.080503045027	0.081240425767	0.00080999058752	0.94705434243	0.9014125777	0.87854116345
Integracin B	0.62108325426	0.12532318105	0.069552006899	0.0082199207833	0.47624975487	0.4138963746	0.34707108003	0.81308218989	0.3449364498	0.053370578238	0.66524484586	0.099669728749	0.045321432089	0.027689820814	1.6653132663e-08	0.00024853916633	3.3540260768e-06	0.00045380198213	1.1540832134e-07	3.9247172359e-05	7.7533685001e-07	0.0084599008202	4.0071229675e-09	4.937151971e-06	5.1071161975e-06	0.26692471627	0.63512212932	0.39291057604	0.94289218591	0.024379514575	0.069983412684	0.021364516026	0.091822396646	0.00072255500884	0.046267912385	0.061782677529	0.12989724784	0.025740547008	0.17604476577	0.35315658075	0.0051660452891	0.0020411400021
Ionomycin	0.11137742104	0.095869713978	0.96464704458	0.94890242019	0.025998115924	0.13461376353	0.61487467139	0.94417776214	0.0044757225892	0.99391561043	0.10995397913	0.13413152869	0.00041009967589	0.29780268917	1.090490388e-05	0.081934494452	0.00012112922332	0.86505225639	3.5508610126e-08	0.76665945872	0.045352276579	0.8600502276	0.012961956422	0.083456578531	0.62170055486	0.22956164697	0.00022189915274	0.040675955409	0.00089488001187	0.92802390295	0.042138477831	0.049952515974	0.24855536922	0.098391669399	0.0074850019517	0.90386244323	0.00012779968068	0.2494077827	0.19007884245	0.27150564163	0.035388880092	0.87228966828
Irgasan	0.16449679675	0.69225546433	0.00042156443752	0.35832125318	0.059492847696	0.14287401126	0.98041143618	0.94427401949	0.0084472585257	0.089450621261	0.00010870372747	0.0048855230479	0.47150417539	0.87240432622	0.00015216813884	0.07424395617	0.011840358576	0.47385126171	0.009203023109	0.42568651386	4.213122911e-05	0.068015465753	1.1097323713e-06	0.010504381045	0.070390996899	0.40511084548	0.041690181164	0.13824580492	0.0045694182481	0.060048127552	4.6514248552e-05	0.0019435662016	0.0024349041528	0.017101729545	0.020387897262	0.17746635832	0.4661997656	0.91608298259	0.0041322912113	0.12582912602	9.6354635962e-05	0.006981611056
Iso-Rhodoptilometrin	0.064711285961	0.94101236802	0.075164091032	0.20910185601	0.34456861925	0.25662909905	0.050776409463	0.038065858654	0.31978081268	0.062981537947	0.0069673185265	0.79959554147	0.20483518139	0.13855476863	0.015072943864	0.65158227976	0.076085901606	0.013490247992	0.7885331535	0.25805359343	0.28811017821	0.56765697753	5.8403820779e-05	0.0068237465671	0.0060898884175	0.73393008542	0.010335177116	0.87862208236	0.18952545272	0.69543505915	3.9277454343e-05	0.010555431142	0.00027330995502	0.037079899961	0.76797566206	0.88995591188	0.0041042300393	0.70260462212	0.028573660492	0.92428217073	0.11608529332	0.10471828317
Isochromophilon III	0.00043024542928	0.00604473845868	0.08160686994584	0.04629254144945	0.21582817775498	0.02364922204104	0.00227957919431	0.58689891155921	0.00051325345936	0.56279404122398	0.29362118832246	0.52756088778007	0.00085029242587	0.2440074511475	0.76828696237082	0.47234795625297	0.3299649062893	0.09105265700027	0.0063982847584	0.1281052434239	0.0004395320757	0.02675447208884	0.10633350195952	0.20501709678963	0.00061627658459	0.05012870077579	0.00830661781071	0.0190174932006	0.00017949454731	0.22613902327372	0.00480991332284	0.87226537710672	0.00061475376468	0.21192078247297	0.00059321494995	0.02928060002106	0.00013091202117	0.14949586382356	0.04451753364383	0.38814363340122	0.00237323058943	0.13836661803356
Isochromophilon IV	0.00060292166418	0.19922604456	0.00052529262939	0.092001827535	0.042378119106	0.72207181916	0.42105369429	0.35077882153	0.0035526212965	0.061760965664	0.0047810664391	0.011894618165	0.0046223658	0.22767010793	0.1611953015	0.61660167913	0.0022598871317	0.27602109788	0.00098862392943	0.55736980084	0.0001087842196	0.038837155177	7.3209800357e-05	0.014567108947	0.65648808168	0.64955233034	0.011270150089	0.90335732447	0.00010497303807	0.0015266988781	0.0011132478674	0.00026061332684	0.80069290694	0.10780027956	0.11350977509	0.41611539122	0.002781401407	0.37834215484	0.0004523940113	0.068134406579	0.00038658811219	0.036521526727
Isochromophilon IX	0.054426649612	0.090128546803	0.027982781052	0.065463780193	0.58015517097	0.12083142485	0.18277105225	0.052510075473	0.16969566731	0.93091718171	0.088309086384	0.77539864369	0.071941836322	0.24871901891	0.82965389971	0.4221138134	0.39839069034	0.42514366096	0.54598493877	0.42250783022	0.0084075713258	0.34830024832	0.0030480680258	0.25973692235	0.17980604565	0.79963890741	0.49326038193	0.78221792172	0.00030251987254	0.013697769857	2.7838261536e-05	0.0019480645579	0.50550920487	0.8099760079	0.2198912177	0.5283639337	0.28424469075	0.55276876589	5.5642002616e-05	0.17452795673	4.4550744809e-06	0.11114845785
Isochromophilone VI	0.050658828543	0.0096924151049	1.9508653099e-05	0.84042644302	0.09804880089	0.67600729252	0.73155511678	0.81132167855	0.70554594901	0.013437110464	0.018209410773	0.80327257964	0.086094442261	0.22176141698	0.79114571593	0.80335455723	0.28165963828	0.6352325474	0.19700948541	0.54532615118	0.16587111845	0.10380169473	0.0031531273756	0.73653661593	0.70879593032	0.63582002567	0.080704812192	0.57810007057	0.99552384828	0.030993044194	0.071741484543	0.66101919604	0.046706055293	0.0095007977896	0.80411325272	0.23934902313	0.071058645127	0.24511681429	0.044099391163	0.10259743508	1.4104680532e-05	0.22843299954
Isofusidienol	0.008456226604	0.014135309491	0.75637223767	0.97759747057	0.002455260185	0.020851946276	1.6940508489e-06	2.9522791201e-06	0.00030094851693	0.00099240135169	0.0015028663892	0.00081342756493	1.6037536193e-06	4.6113147267e-07	5.9554983608e-07	0.00028994442008	8.7729141375e-05	0.0038687310687	6.5467940507e-09	1.2656481392e-07	1.2760173238e-05	0.00010059082915	7.6204125219e-07	3.2808041198e-05	2.0152821036e-09	4.0766405869e-08	0.00045756317885	0.0013587599349	0.75613276718	0.94204274341	0.00022078898881	0.00027876766375	0.0072225887003	0.012081982323	0.00041663095844	0.0013258762873	0.56328840091	0.86129517518	0.51713410143	0.85801388717	2.7255842791e-06	5.7652568615e-05
Isokotanin B	0.00011963059487	0.11503068326	9.2245478725e-08	0.95156489666	0.0070289080881	0.88030391571	0.00021107349373	0.15923770867	0.22315273048	0.061486354468	3.1950655192e-05	0.73800194754	0.57106199193	0.91937533251	0.46806914384	0.75680441986	0.045274462519	0.82223917629	0.0061578615895	0.48013565598	0.0025380472724	0.20297781742	1.1088304847e-06	0.64527756575	0.0119940001	0.78025187026	0.0099674671602	0.28133295096	3.487264127e-05	0.30283690585	3.4725459134e-07	0.034048892104	3.3512876379e-05	0.026184743532	0.0012455697248	0.95778744367	7.8682368376e-05	0.24801343431	0.48740432445	0.095081189906	3.1105787075e-05	0.88739478421
K-76 Derivative 4	0.14993908768	0.056629319496	0.83695995034	0.42657725662	0.75253172606	0.96159430523	0.20762239579	0.92088856068	0.057140761798	0.0058517538682	0.87829903258	0.25530748233	0.11369645822	0.13787202271	0.00019922959849	0.11607842103	0.00014627534476	0.05732792637	4.809800933e-06	0.044863197104	2.3558093737e-06	0.0007292482189	2.1570696252e-05	0.0095907935279	0.00025290201347	0.84105217771	0.39048951551	0.90699360097	0.48918148227	0.00017848606743	0.2001321291	0.14913050959	0.031506216372	0.077968202569	0.07953175227	0.19675389715	0.0036497510979	0.12530274277	9.9244727849e-05	0.0038295577322	0.043333067892	0.031910601172
K 252a	0.031503636535	0.66307091641	2.4190891558e-06	0.052957045926	0.029238546385	0.07860809342	0.15075333892	0.021447092687	0.53287643959	0.13259367955	0.01023340866	0.87904416559	0.012642229151	0.23981765545	0.090261788131	0.76852921276	0.0032549919649	0.06597028505	0.013335936028	0.89907686678	0.0039548581619	0.49354696448	2.5218938898e-05	0.051943634762	0.2977323034	0.42287858326	0.13988957244	0.57961134875	0.26522846431	0.25468994149	4.4524671605e-06	0.0045468988603	0.00025357308017	0.092142406623	0.44254628873	0.55651876308	0.054479326722	0.24996635071	0.013957437283	0.82319165787	1.1426015587e-05	0.22152058468
K252b	0.0082692574323	0.65354266826	0.00033832553766	0.26306719028	0.039127737421	0.21142044387	0.014390316903	0.0058294923762	0.31066043896	0.093071876004	0.0080491001088	0.017515878823	0.6359216277	0.007919523688	0.19363808999	0.70381019384	0.00252037339	0.54522173826	0.00053619704776	0.042469132669	0.00060581042924	0.46478264896	3.5675731757e-05	0.22003472444	0.017805144459	0.093734669022	0.0018730402421	0.043431288527	0.035742920015	0.082169031108	0.17321142726	0.16496415521	0.0771719983	0.51019273014	0.16451088928	0.095791210554	0.0098909106759	0.48680721194	0.2139895082	0.19346119592	0.013827032594	0.40736282095
Kipukasin B	0.19668467671	0.76010795454	1.2950264421e-06	0.039299968489	0.000651424349	0.0044060495086	0.0037730778548	0.011181173069	0.00042021163705	0.0089791198437	0.0026126661795	0.21013924831	9.1760542017e-06	0.24232259476	0.10733652124	0.33832922178	0.00034683168882	0.009082762534	0.82516241362	0.15477739723	0.68910485417	0.50397957486	5.0855120755e-06	0.032507330587	0.12530306588	0.12799003686	0.18516599077	0.43907657729	0.60147899891	0.34904673466	0.00022157214555	0.11778697316	3.513013445e-06	0.050096598222	0.0022730179978	0.33283557468	0.3470235164	0.60069370038	0.050462343927	0.26853826094	1.6557449315e-07	0.66203901159
Kipukasin D	0.007803501015	0.78585184236	2.4153421146e-05	0.25442795419	0.019263575973	0.56707733043	0.00016625327562	0.17210144956	0.48658105463	0.18927402081	6.6677264351e-05	0.33502398741	0.017930175914	0.88167860003	0.35396445229	0.85164730717	0.00059219775914	0.38268001455	0.61342242372	0.97399695641	0.00027704259138	0.95400847318	2.3600803031e-07	0.13952841214	0.39955791203	0.59357049847	0.18649186411	0.79905207355	9.3301090572e-05	0.9680864669	6.3865370231e-08	0.026044092454	0.00045221572726	0.033412599984	0.94604078509	0.74024108764	0.21715718558	0.50822487688	0.0073437606918	0.50324041767	2.6130474517e-05	0.4668032019
KO 143	0.01312808330373	0.43081937287084	0.00073157230675	0.12264237536238	0.30826072249568	0.68303900752857	0.02959659670023	0.78579290712683	0.18631373712153	0.76998429569152	0.29794066902529	0.49388549596235	0.0343078227322	0.27721060176628	0.34941951859603	0.18863551547192	0.98146551854216	0.35365263561283	0.02933525043296	0.30690452320861	0.22797586776689	0.47637432061814	0.36348055541448	0.60203927110264	0.04990191521411	0.08171099421899	0.04552497288119	0.98749133551858	0.0146436056887	0.61421325834023	0.01904550756966	0.42654014435504	0.51466310122305	0.71891260968844	0.03064650787943	0.285020418728	0.09009987275489	0.60181650653087	0.00104490562575	0.15147271055639	0.00021673121683	0.02851027766435
Kojic acid	0.16211860683	0.0037248711426	0.00068947318705	2.546727516e-05											0.0230032752	0.054922893605			0.0064740707079	0.065476457652	0.84997766176	0.3426061654	0.011676502799	0.8996025538	0.10018029402	0.92472371236	0.017601188819	0.62914703179	0.088129833632	0.0042577371789	0.00031212167178	2.8729898443e-05	0.11771915664	0.028849529583	0.005278505602	0.024900737589	0.0024609451809	0.031615687768	0.32267610213	0.28545720473	0.42464040924	0.98734751781
Koninginin D	0.00025952353875	0.55915984923	0.017163206553	0.91627398556	0.12504971298	0.49060802577	0.012220434233	0.14992271104	5.9318552848e-05	0.27025936264	0.0034794937129	0.61776057433	0.035479635785	0.3060667302	0.56351676868	0.26927355508	0.25100486508	0.11734783682	0.043972530351	0.94820128443	0.00010625780088	0.75981105889	0.010529834096	0.3281887596	0.15794127368	0.45609070888	0.087688508412	0.34156651583	0.066744409569	0.81337014972	0.23857361254	0.37944148639	0.76711538304	0.55279193092	0.42062352262	0.68963430254	0.19647691393	0.54125923227	0.00067721629911	0.78422305043	0.033261073399	0.67073310283
Koninginin E	5.7885684434e-09	0.046282838662	1.7992960057e-06	0.0060813265331	0.0033355151562	0.20617712988	0.086593166762	0.59318944256	0.00068357938972	0.66379793806	0.00020892719929	0.1816924113	0.1998232726	0.78135946943	0.17294872325	0.74110147468	0.00077928449516	0.57067314577	2.6981823739e-05	0.84907495915	1.8029527867e-07	0.35747771293	1.715963507e-07	0.11971792459	0.0015355588267	0.48213052241	0.00015466134505	0.41005638651	0.019945663709	0.27450638123	0.0056107992477	0.047606925656	0.22269639608	0.269464769	0.0030483010119	0.25321485484	0.0042582265294	0.50594591637	1.402967903e-06	0.99262498782	7.4136550421e-06	0.49209290809
Linamarin	0.00011746915138	0.003547390014	0.00033955180761	0.0014710691528	0.00030875599344	0.031421889412	3.6972107706e-06	9.900014732e-08	1.5632113385e-09	1.0464852645e-06	1.0292847044e-07	7.2465438755e-07	3.8624410538e-06	0.00012215203624	0.00024126237026	0.00076510378762	0.50864923795	0.016160704344	1.7019565361e-07	6.6257500839e-07	1.8313764957e-08	1.6725846677e-06	2.010859746e-08	5.1547114418e-07	2.2086005988e-07	6.6700788424e-06	0.00010994862676	0.00011334781579	0.59055968635	5.7919957618e-05	0.15936424534	0.0017937618877	0.14289793876	0.38412683067	0.00073274868533	0.026612854382	0.17902696783	0.0014016799257	0.22327776843	0.33322244095	0.89428939106	0.13932495979
LL-Z 1272e	0.001276353126	0.071100883335	3.0534187804e-05	0.00024412702533	0.43270520394	0.10453916101	0.27148175354	0.11438070169	0.59185137004	0.62145235558	0.017205561544	0.1098118365	0.10678556129	0.092776192181	4.9240199896e-06	0.24585553965	0.0034480220892	0.024927143078	0.00011882936488	0.13356266386	1.9423665531e-07	0.0083933923079	4.627378506e-08	5.3909315634e-05	0.00012723737463	0.37095254621	0.41356981353	0.81807869446	0.0042001544724	0.053929667871	1.3814157513e-05	0.00011822274991	0.00073813021832	0.0042890519481	0.01399579383	0.85011276765	0.24321324368	0.67904077464	2.0200089983e-05	0.07368045442	3.6051182166e-06	0.0004636035705
Lotaustralin	0.077987341139	0.04119518543	0.0072514061546	0.69600125505	0.00011973734464	0.0015337903914	8.7207630032e-09	9.6416300376e-09	1.3439147066e-08	1.1062583879e-07	0.0033644536029	4.2396795346e-05	0.0002378100647	0.0036519721277	0.0041219891349	0.27586963853	5.189538173e-05	0.0027647918006	3.8091104811e-08	0.00077007015894	7.7281715048e-07	0.0012866111248	0.89469579169	0.088454235984	0.00087800818546	0.034247677416	8.8604476565e-05	0.018657491032	7.6302275479e-05	0.41854078215	1.5324164523e-07	0.0068798732807	4.4235502264e-05	0.026880129151	0.00705799503	0.1014273156	0.70885109639	0.64428907061	0.029528654397	0.50390873438	0.00067951578981	0.12969702649
Luteusin A	5.9589864783e-06	0.070857844399	9.5521313433e-06	0.021383614051	0.045535460542	0.085793609197	0.0045717823067	0.019910359174	0.002843333427	0.66079007668	0.0066072159071	0.69794570585	0.011726203987	0.079293771893	0.0049302126833	0.82352631872	0.0005559739095	0.080498865157	1.6438228359e-07	0.62808240382	1.9345265227e-08	0.081688615254	4.844886856e-08	0.026787867603	0.00714983307	0.92107635905	1.1491333616e-05	0.4146755803	0.76110128163	0.0074190461526	0.6921960395	0.0028199787495	0.38636983826	0.28104687857	0.37092136506	0.89762900302	2.8495846998e-06	0.52362325036	9.2461986387e-09	0.071746614055	6.0687408587e-07	0.022279508277
Lysergol	2.2068257615e-06	0.0024597432547	4.920173881e-06	0.0071533256717	4.4231673386e-05	0.0018384255937	0.12903606775	0.0017983224051	0.061612192081	0.76054153152	0.10795483551	0.20260590879	0.059370107051	0.015243663061	0.00012413537598	0.57683047251	0.40203465909	4.4562257083e-05	0.24837548032	0.021325328017	0.0086708900661	3.2045071453e-05	0.021679180992	0.00068292896872	0.25368343028	0.24426489226	0.11468299662	0.067270319565	0.026422655152	0.0014960757568	0.02911973392	0.036567498707	0.94056681156	0.27259081704	0.00044065345915	0.18364428767	0.50222057018	0.69310808342	0.00037330360278	0.019769356874	0.0021631538775	0.081480061508
Macrosphaelide A	4.0606042787e-05	0.0047690783865	4.4017105492e-05	0.0066631082389	0.00030810540884	0.0057562797251	0.012239512592	0.00097987594759	0.00281992354	0.85113215811	0.080997361285	0.86343746734	0.25355352584	0.16684614832	0.51007509412	0.96503983788	0.00021691779304	0.0035336953656	1.3596414936e-05	0.2640674852	1.4298003684e-05	0.0028915573714	2.5751776672e-05	0.0041544135256	0.0028651728493	0.084900932845	3.8076815487e-05	0.31507611315	0.48529674522	0.00057600206157	0.55916546858	0.00036993303662	0.25599936272	0.69561944231	0.0018389765853	0.1028118269	0.0047763207589	0.25593781482	0.0021928538583	0.1358036047	0.018351390403	0.17826182927
Macrosporin	0.01157087208	0.024805263359	3.0414589656e-07	2.3801398225e-05	0.068301589248	0.010364347339	0.12922741712	0.22914193457	0.60064161362	0.2825334992	0.013371484021	0.063236574688	0.0021091470514	0.0082873320705	5.9559414716e-08	0.50246661175	0.0001442796711	0.0049688182082	0.0048773914211	0.063843682552	9.707355766e-08	0.012463827013	9.527142835e-11	4.9713877899e-05	0.00011348719872	0.6981201564	0.80449219639	0.14216913223	0.16839530951	0.70351001294	0.0018934179134	0.0053909979536	2.6876475372e-05	0.0008254371967	7.6287782581e-05	0.78242141808	0.10323205344	0.10813386037	1.2418842269e-05	0.021488374621	2.544803822e-09	4.8472681944e-05
Malformin A	0.86380257296	0.75287878612	0.0014896984453	0.091770958338	0.00036645275395	0.0060282042926	5.2543379816e-07	0.19275111273	0.057772161736	0.0071870499879	5.7418299662e-06	0.0092069330506	0.00038150499782	0.41454615297	4.6353725243e-08	0.0027490852047	8.2877179694e-06	0.2237968397	0.083631168323	0.46415922509	0.0002412465637	0.0038495965163	7.7023937765e-09	0.018640417427	0.0056077647144	0.11438081582	2.403139736e-09	0.0029648335521	0.00010087493499	0.0031524490042	4.327318635e-10	0.00069935008162	0.12654899333	0.14270054824	5.0848437996e-08	0.025175524706	0.00013490891965	0.12121993183	0.0021568660649	0.037447807156	1.3914414258e-09	0.22314799722
Malformin C	0.048068504481	0.49556562678	1.2270592426e-08	0.92375113	0.43562687269	0.028425718893	0.00012743294754	0.31472998138	0.02705569562	0.026551366355	1.9511239619e-06	0.018481799765	0.0042277921528	0.47868567159	0.0043191166796	0.10329222303	0.010842706779	0.94925924136	0.36082528957	0.61728723884	0.00071023700722	0.055675358525	1.0096385337e-05	0.10244537869	0.53370364812	0.57655938977	1.5340245944e-05	0.0046617905907	0.00023334546919	0.0100732024	1.0174710111e-08	0.0013878079225	0.02651007267	0.43152939957	0.00026229311133	0.14803889717	0.040355837957	0.1246641725	0.0012373689277	0.081994829095	1.4784523409e-08	0.136300483
Marcfortine A	0.14811409861763	0.0341073527506	0.05136502652075	0.03473017408345	0.00050461824284	0.08474690379651	0.64270444728806	0.03539916625161	0.00839497621058	0.337758573921	0.00240043859493	0.26785540624864	0.00013367558931	0.18195911516698	0.60221639792859	0.41930430766805	0.00814344792559	0.02676802389573	0.02684787387298	0.41020747143654	0.16121458134774	0.01177641207766	0.13201717699523	0.0109997818038	0.65057434082229	0.2105976856877	0.02137249292373	0.95282182656331	0.13342696550577	0.01248669140213	0.00355715377472	0.02176960101716	0.01631863295076	0.60267019653492	0.88337242132065	0.62464516985649	0.01624751120014	0.5421766826355	0.08784566122032	0.07051462336044	0.05540058598014	0.0684550792379
Meleagrin	0.3858189286	0.066493655624	0.11978503815	0.76757474243	0.075587596669	0.16549618988	3.4010552008e-07	0.0068388944176	0.40536702826	0.00019291697827	0.0044193247794	0.056017898049	0.17760487137	0.033916208048	0.071506383119	0.61863207673	0.0046639876769	0.374220389	3.2238257633e-08	0.37013538483	0.02424187026	0.018007584846	0.54144076203	0.39906892881	0.091717707057	0.19056145998	8.1991984049e-08	0.8087397913	1.9317567768e-07	0.015378307124	2.5783324218e-08	0.90055312914	0.036865673188	0.076365384269	0.8862939775	0.40629861764	2.118050621e-07	0.41629154707	0.54968065301	0.36156230975	0.16654196994	0.53682617756
Meleagrin Derivative	0.00049912598026	0.40014012921	2.9737294858e-06	0.029790809744	0.031969551984	0.25153864946	0.30336482728	0.019780737211	0.91221314535	0.70227827228	0.019594741405	0.199466982	0.012933293279	0.40491727837	0.069482977434	0.66558984422	0.0035137391314	0.11998930626	0.0082901191623	0.58669020562	0.00085500368388	0.20103195163	9.0333466347e-06	0.012559460748	0.28321879269	0.59940554103	0.095600488877	0.29668287635	0.15971593265	0.036492249561	0.00029941510214	0.0011055075862	0.00048555425876	0.097835250245	0.35165927928	0.8795617964	0.033791880036	0.30711910123	0.00094461435995	0.57696324335	4.0854555077e-06	0.079935855094
Methoxycurvularin	2.2715255906e-05	0.02350500285	4.6086553583e-11	8.225760248e-05	0.0057342805001	0.00068521601017	0.56420352697	0.013132039814	0.0014824093809	0.14297237621	4.5311092697e-08	0.087690610537	0.0015131959256	0.0042078751721	0.0010622927697	0.75939529097	6.3584499851e-05	3.846153369e-05	0.0010817840217	0.00098215232147	1.1653821122e-06	0.0077543441516	7.229548016e-12	4.699204169e-06	0.0075025786177	0.058381241709	0.053704247265	0.012625188885	0.0012351155161	0.79929912515	5.5074990142e-07	0.00075606319166	1.3347233854e-05	0.013456507045	0.19314339847	0.16805018826	0.017146509234	0.12641026713	1.35159027e-05	0.19748053762	4.1893726208e-11	0.00030147635099
Methoxysterigmatocystin	1.1404835586e-07	0.0050113902892	4.6265371785e-09	5.390980841e-05	0.0051839208148	0.00027482849317	0.022906954786	0.00034750825911	0.074268920434	0.038560684216	0.0011502300127	0.91991943221	0.0017921113069	0.00047872794008	0.017835720592	0.64533579494	0.00022471301391	0.002047680146	0.0033563044905	0.80318570121	9.8749175288e-06	0.043223515923	4.035582009e-07	0.0012346549975	0.087050725008	0.94810324824	0.13587594365	0.71502094428	3.4485622235e-06	0.0019268825613	3.9074796954e-08	3.2816109623e-07	0.00024100893735	0.005188447964	0.07113210209	0.62086120706	0.0051800309437	0.80595619479	3.4733585438e-09	0.0098016022009	7.1690791694e-09	5.0795959625e-05
Methylasterric acid	0.00073398679743	0.85616210901	1.1860885224e-07	0.0048162023706	0.0016043473337	0.023021415261	0.012673220056	0.0084399683546	0.6853696259	0.008929905007	2.7013528619e-06	0.2004180174	0.17991829426	0.13213006748	1	0.30517997674	0.0016043473337	0.19336343688	5.1306296289e-05	0.56512092342	0.00073398679743	0.20980646084	1.1860885224e-07	0.040557767968	0.024601108949	0.77147209139	5.1306296289e-05	0.42376445251	0.021126633515	0.2578550072	0.0051722800431	0.00016363852739	2.9958239469e-06	0.0015070073664	0.024601108949	0.48434778759	0.0017931732798	0.87428324134	0.088996738655	0.36703234118	1.1330262859e-06	0.031423394404
Methylequisetin	0.01785485897	0.50770543421	3.9287419341e-07	0.0018701497352	0.1580259766	0.85848931901	0.38291230447	0.04305847363	0.027902794356	0.40390101355	0.00036399987773	0.0017974039361	0.0033373416173	0.3186134806	1.1200666752e-06	0.055036978329	0.00011727970684	0.06862642879	9.6583827092e-06	0.48286874029	1.5104195687e-07	0.027653328006	7.6104640842e-09	0.0016309039017	1	0.97711663903	0.0013409459823	0.025311133404	7.6100271784e-05	0.0020908584454	1.6549863807e-07	7.6030743434e-06	1.3480946741e-05	0.0012519489636	0.0012955383196	0.29190182687	0.0074989797083	0.73764254706	0.00057667429795	0.21943601235	9.1540465996e-05	0.050610364721
Methylfunicon	0.7371847172	0.23405259154	0.00018039632641	3.9083224709e-07	7.309508723e-05	2.5312855238e-06	0.00085120476303	0.0095943945981	0.0039562614695	0.0085605096524	0.00099402655045	0.0017054035573	2.8320170214e-08	8.8033146418e-09	7.8908572017e-08	2.795293833e-07	1.2514415261e-06	3.1217422918e-05	2.2961155072e-07	1.5845192112e-05	7.9793042902e-06	9.0733179315e-05	1.3000464195e-08	1.5029733698e-06	3.0423540076e-11	2.0596722585e-10	0.41081024279	0.01651654627	0.81935672246	0.41118950991	0.15920706018	0.33083131729	0.19577221291	0.11607658131	6.2341425885e-05	0.00013356043158	0.00012920369293	3.6325676804e-05	0.0021068973914	0.0017727820975	1.1267088419e-06	4.336085428e-07
Methylsulochrin	0.00012338282519	0.63271625494	7.7871157218e-07	0.00022691736416	0.012740418421	0.015094514237	0.028357714392	0.030115485527	0.24810374	0.021157417722	1.0830612394e-05	0.41069801129	0.21721332843	0.25119352439	0.15077323575	0.08379780024	0.052195873375	0.0033591460904	4.5763330053e-05	0.041916666901	0.0004485338483	0.2203671271	3.2100984319e-08	0.0011905694034	0.13979601286	0.025548154816	4.6503031308e-05	0.39749470487	0.10215884901	0.33141079778	3.6629267134e-05	0.00029500729082	2.528204206e-06	0.0037768727288	0.0016449176812	0.24109661155	0.0002383624017	0.42247118986	0.0026850754017	0.18905693054	2.0059661896e-07	0.054588417007
Methysergide	8.9819251934e-05	0.0044052680715	0.0031517074337	0.0058342161228	0.27486033844	0.022198704836	5.941954416e-05	0.017746446822	9.6756824126e-05	0.070053321496	0.00093788218434	0.1925153279	2.5300243179e-05	0.90896972642	0.11913469473	0.056089211808	0.039896392742	0.79342718886	0.093981467522	0.17411128453	0.20343720114	0.55793961829	0.55199242068	0.65665321159	0.053523987336	0.86358047981	2.6438332289e-05	0.22389696028	0.25291288591	0.00036093912612	0.057550840865	0.0034290029198	0.25689760327	0.80928068309	9.3720810886e-06	0.027976382356	0.30282672696	0.073576235671	0.0661405361	0.24232693969	0.020457613243	0.36551857111
Mevastatin	0.028553889467	0.023781469108	0.035864505026	0.024280484032	0.016917426927	0.00029268819935	0.00019514409495	0.032555689208	0.19367009522	0.023626032781	0.35765003144	0.092913507944	0.13393924768	0.033247873432	0.073009295274	0.6589514977	0.002252857116	0.0023353944656	5.7709260316e-07	0.082194968757	0.001479753268	0.10773467331	0.0025909153046	0.081893854092	0.0057967958641	0.22396974186	3.473110786e-06	0.01665784942	1.345069945e-05	0.85294695529	1.573782439e-05	0.81547581953	0.66992344536	0.69787086837	0.10562250443	0.086088861311	7.0560771125e-06	0.6793626564	0.67150502155	0.79357454265	0.45848799175	0.57098825485
Mevinolin	0.00055513046254	0.85709584065195	0.00132767031769	0.0587834456337	0.03885020469897	0.0107437131635	0.76766101210448	0.02506398867293	0.49567430007302	0.02635765501213	0.91366812188685	0.49483144177019	0.09219532002019	0.07348409924134	0.8284069981033	0.31904320701679	0.03456923041065	0.14388639386833	0.01008147750534	0.37969681989264	0.00163391740186	0.45231702868213	0.00116817905672	0.41274439277121	0.2540394555707	0.73123924030916	0.01138385579522	0.95598012685606	0.59810306770375	0.84904359086606	0.57180489881258	0.0976236325242	0.1862075208761	0.1122615282183	0.27295727360204	0.53783729407248	0.0489350236289	0.58038162418401	0.02564861102245	0.68885215902525	0.00754007536964	0.24554907082131
Monactin	0.004578710703	0.084977747416	0.0082688772426	0.013117759043	0.01254324187	0.046019042386	0.0063424917502	0.75503398216	0.73784886957	0.56905186519	0.20936089866	0.21027012861	0.082825128094	0.28531586256	0.8679107005	0.16686117512	0.01259234551	0.70269839921	1.5548484553e-05	0.92072559348	0.0067536323613	0.97043862458	0.0069748381311	0.16088450124	0.15656695345	0.58824447202	4.2044965116e-05	0.10464235873	0.0012561243183	0.86336877582	0.30455529328	0.15815959101	0.12718176739	0.10374315599	0.11242729058	0.32123505385	7.6735181079e-05	0.47754966767	0.07637175328	0.50633663807	0.0226529619	0.057189883484
Moniliformin	0.7921840016	0.0082299794152	0.88628806685	0.034711445181	1.5078725718e-08	1.4546988698e-05	0.026887969997	0.00098617445294	0.0018564716741	7.1728117919e-05	2.5252557307e-06	1.4860684846e-06	0.0045619640874	0.0044753603429	8.3366966881e-11	1.3342793729e-06	1.2076135807e-05	0.42457243825	0.00067197457779	0.00084801458296	0.00015759119228	4.0476145963e-05	4.6360876387e-08	9.1742947233e-06	9.072373063e-06	0.0037353676712	0.038360036078	0.00035626827704	0.076543701153	0.070722163014	0.037947370032	0.0054198433992	0.85249447869	0.24094501377	0.00056570456479	0.00013005521347	0.61922269745	0.45531782422	0.022570089511	0.019161682918	0.00079737233048	0.0016222107297
Monoacetoxyscirpenol	0.00017216695479	0.010278899494	9.5590259253e-10	0.00025390309386	0.20151022082	0.072695258507	0.59823766535	0.60459169369	0.0019314756732	0.27794165608	3.4016560583e-05	0.060350402008	0.24479668331	0.38551582018	0.0010358739517	0.10783435581	0.0011698367358	0.99007452456	0.00096212329293	0.64112377547	3.033411001e-06	0.32324881002	2.3161848143e-08	0.098174834241	0.0086583121553	0.42907695233	0.092855366288	0.077860345085	0.0084002606565	0.098612761524	0.00017390316647	0.0044087441008	0.011002470858	0.53801864669	0.89780519211	0.019118918153	0.11670052669	0.16125561284	0.00019121242958	0.84983735122	5.0187150636e-06	0.41828841208
Monocerin	2.8570449675e-05	0.0025135020538	9.1198772307e-08	2.149382189e-05	0.0043803728067	0.00046375181116	0.2994817889	0.0018680651458	0.75325039919	0.10482506509	0.002601955775	0.19756753176	0.010530517282	0.028737530464	0.0041527827281	0.37458591929	8.7004163655e-05	0.0050839495366	7.9468070953e-05	0.92253536273	3.1815210882e-06	0.052882790465	3.4026089267e-08	0.000363019184	0.0012344840982	0.537661739	0.0086584054103	0.21770062048	0.083590981156	0.0064097105338	4.7662644157e-05	0.00012964097461	0.00013414297149	0.0047059780148	0.37955092164	0.15357012318	0.029437214396	0.40014992511	0.0001062268039	0.24648793452	1.9818650518e-07	0.0027903333364
Monomethylcurvulin	0.039471457696	0.022208294876	0.00014775019696	0.012996128292	0.13085341645	0.56907556071	0.70144297594	0.22490119726	0.0088262526791	0.079717211857	2.9636100693e-05	0.052375568345	0.35699903958	0.35074837031	0.0017979059186	0.96583847761	0.00067311307346	0.644581263	6.122509674e-05	0.66688137209	0.96983387322	0.068168277086	0.00067047383299	0.049982760058	0.010110032456	0.57478332144	0.014689674172	0.47361011753	0.0051795184308	0.0057927085731	5.0989932146e-05	0.0030952364666	0.0007497892661	0.8561704382	0.76768205385	0.51389440738	0.17793939658	0.73514521913	0.040967517673	0.06109814137	4.7689566409e-05	0.049986965387
Mycophenolic acid	0.00084091703937	0.0926603689648	0.00705214037554	0.34921968374992	0.05012659333742	0.24846935561719	0.35239855231685	0.15270048702142	0.2835054712926	0.83682168876345	0.63625428223811	0.57076512406673	0.13396113357935	0.42766570762689	0.0531061565108	0.36665285472363	0.00486637884184	0.09767159708179	0.00709171184774	0.52714512393295	0.00023894917384	0.0445534958795	0.00300321221777	0.13038064138915	0.02204818351623	0.2457393901138	0.04261403388664	0.68284862457814	0.01426723908802	0.04346635397998	0.44392306341783	0.16934486166151	0.0436411280762	0.30718241799433	0.28605237591357	0.67304052500575	0.3122332566202	0.42846052718953	0.00285280566122	0.22971057028741	0.08254845616267	0.69237815846444
Mycophenolic acid IV	0.00015080779522	0.0070228544934	0.07654580531	0.06828182786	0.087713429531	0.016352656038	0.18476371968	0.034606450501	0.092632076799	0.88300947058	0.84999962102	0.46659676147	0.011441199174	0.18641651631	0.078643668501	0.1479762774	0.0085721410272	0.2720387889	0.0016766913498	0.29388667194	9.44303798e-06	0.23632309233	0.0092090445487	0.6896420573	0.95221825635	0.81520316037	0.010061660143	0.59185180575	0.94802116623	0.013759354896	0.26177156317	0.14317366195	0.16787794876	0.45498275549	0.12471656533	0.21625956151	0.0018349451196	0.41541236043	4.7706041824e-05	0.14785408921	0.011482956402	0.52542838818
Myriocin	0.0064894628867	0.47136751914	0.86593543835	0.27107851945	0.018291684725	0.35538606978	1.3916785238e-05	0.00014890998741	0.00025884732515	0.093274150429	0.068369259101	0.7374514662	1.4325142543e-07	0.00048328453387	0.16989687153	0.90727618161	0.0094928180024	0.476199189	0.0003759932434	0.0052312827682	0.43115130982	0.7326987078	0.32141745714	0.37520815932	1.3553313824e-05	0.0040173496942	0.00015145472731	0.00050023860842	0.00078087518661	0.0011260772258	8.6433679221e-05	0.00014187156586	0.06311921522	0.087048372172	3.8461784909e-06	0.0011382427706	0.3006826421	0.63013368877	1.1144194359e-05	0.002318581581	2.6500888903e-06	0.00033397012536
Mytoxin C	0.14278851771	0.31150528708	0.0016350880977	0.36747238407	0.086456629306	0.34261503792	0.19952611028	0.61533686639	0.012749696145	0.82256402766	0.0010751093823	0.10726421371	0.79688690333	0.15764358382	0.90706928898	0.56656852006	0.1789070115	0.17872529502	0.76162615477	0.33090751822	0.45055390091	0.13540073093	0.073441125501	0.89467646272	0.19727139259	0.8869029136	0.77217903214	0.6262124648	0.17166623848	0.69328665622	0.010649838052	0.19292912472	0.041954132388	0.029824021379	0.053342631373	0.56206209787	0.20635828723	0.29852694969	0.0036717099928	0.067546079767	7.1258489498e-05	0.66009448439
N-Benzoylphenylalanin	7.7005171199e-07	0.034629710623	0.0040640115715	0.085210731711	0.0030143290207	0.043498134916	0.0064190351976	0.096904756511	0.029326270291	0.66194796272	0.45452016276	0.96560831143	0.076117299389	0.70086332252	0.17605477944	0.66756812564	0.0068575162902	0.44386590135	0.00015800404862	0.9878061546	0.001132954075	0.32817795166	0.00322991787	0.45556684043	0.032732234421	0.34581590306	0.00015155116816	0.33654497747	0.10020581944	0.080378396988	0.039848686931	0.19735172984	0.29172066812	0.73995583475	0.0078350269889	0.0509686992	0.00081721031807	0.11706869738	2.399552581e-05	0.98777223663	0.040861855571	0.76622336664
Neoechinulin A	0.028794676336	0.49941913421	1.0039311239e-05	0.10582337423	0.081464130397	0.90144650253	0.011733110392	0.29114146991	0.31362508095	0.32267578941	5.1206728825e-06	0.0063066111314	0.093584557167	0.094164531554	0.98958325124	0.83453490332	0.030818009759	0.88158922112	0.0013107698537	0.47354109878	0.012247804013	0.37461930687	7.6223436793e-07	0.15068414289	0.33507865971	0.14245024619	0.0016199599799	0.65791308662	0.041040095826	0.66896169652	0.11374196551	0.001281807139	8.8636730083e-05	0.02432861663	0.44086424604	0.20686370372	0.0032583434634	0.23646634414	0.035629786301	0.53242505072	1.0569424178e-06	0.0068453084491
Neosolaniol	0.00044228249333	0.4269222922	0.00053109511721	0.30376808093	0.5865285923	0.40864630693	0.0012940008964	0.054475447426	5.6581183282e-05	0.93113218576	6.3291519139e-05	0.86721443523	0.060866915253	0.33933718505	0.047903802507	0.18565742866	0.082998194716	0.43025455214	0.00017105217633	0.66431374684	0.00041118346776	0.50584257648	0.00050313796486	0.4790305604	0.46356141608	0.85376029468	0.0018335456856	0.01458095136	0.079688009267	0.14184026239	0.069699265233	0.044587634495	0.8416700955	0.96245406636	0.030806155536	0.090389200426	0.00049253356282	0.24564699956	7.2744280215e-07	0.48226470953	5.5909039357e-07	0.3822318193
Neoxaline	0.017482519436	0.00014468664198	0.00060924372325	7.0348296033e-06	0.00079868681629	1.8343118307e-05	4.9449813212e-06	0.039623631666	0.013857519671	0.010490592985	0.36433266909	0.75889278254	0.049537695745	0.59627497469	0.83966651756	0.009186058321	0.003934618245	0.003638739221	8.4237022606e-05	0.014851159086	0.03776552063	0.13749419442	0.0028178801505	0.0042604430799	0.14140818858	0.0060073253887	3.069598789e-05	3.1415034521e-05	7.4465976221e-06	0.113336912	8.3608266692e-06	0.1747971057	0.0030435762264	0.021533271941	0.13561185681	5.117153557e-05	6.4505644434e-06	0.18642909211	0.57474385025	0.04170397285	0.026302819159	0.52039112719
NG 012	0.10119697473	0.17315846827	0.0001151562501	0.72761360524	0.0048860908457	0.94967959017	0.57610646678	0.78302850951	0.035374427252	0.14088618422	0.036217380957	0.65333798217	0.0031223335412	0.77282465628	0.00035477585792	0.0012139991583	3.6099229335e-06	0.00042757276987	0.00021718524393	0.0032507170083	7.9449298217e-06	0.015431718917	5.9457500613e-07	0.00082292566059	0.00021205492977	0.00030354538681	0.058079322079	0.76347539625	0.28374037373	0.30605806085	0.029259856078	0.53217850218	0.00075798557503	0.10162435069	0.93253646119	0.8529341811	0.047940539791	0.61380703971	0.058991506234	0.094625092472	8.6601816394e-05	0.83714386822
Nidurufin	0.25150781901	0.43704149753	0.22964821143	0.19354451822	0.055532153098	0.44303184532	0.20567820863	0.13485744984	0.0015040975717	0.033084508702	0.27686452867	0.41239273983	0.35611016754	0.37535830498	0.58722581877	0.91316974665	0.0326503799	0.63057127501	0.18706495864	0.7805973999	0.70049701154	0.47083369991	0.1163320805	0.37040324854	0.11001324593	0.84414863079	0.37322382878	0.84245417285	0.025828737687	0.3024821469	0.75381928187	0.013224695091	0.0068333340513	0.0030864184629	0.21644373325	0.91661199386	0.69042906941	0.94973258183	0.0092594173711	0.51575095808	0.90882856882	0.15831900267
Nigericin	0.17202785594	0.091624114742	0.00045211696594	0.074832972487	0.83833584432	0.42592262139	0.6392872504	0.30375922439	0.25296197487	0.21673997344	0.0037064215833	0.024708513951	0.22747392641	0.42168855486	0.0016701239281	0.51816722598	0.0040491582704	0.24564561072	0.029926378186	0.68682140871	0.002725933424	0.058465010291	5.2215455751e-06	0.44157020545	0.026421239039	0.10033729659	0.71072657054	0.74981751662	0.16175922372	0.06983762962	0.0053993913508	0.14653530363	0.18136058048	0.012263287737	0.19357585553	0.15222033724	0.589306716	0.11128942844	0.05112314038	0.56427510389	0.00015085746133	0.012125865605
Nigrosporoate A	1.5783074257e-05	0.059790066688	3.324520501e-06	0.012756877079	0.016307949561	0.294834792	0.030033743435	0.64109813786	0.018080733365	0.40860774243	0.0041214396597	0.13341200357	0.058042734342	0.21888337053	0.79515269155	0.56453302172	0.0094475787543	0.69775048534	2.3515258902e-05	0.93929784481	1.3311884387e-06	0.25454111147	2.6673137454e-07	0.086392304444	0.071394164679	0.50674437166	4.8239144881e-05	0.62464007147	0.97276350896	0.22677545785	0.25043218688	0.076468085813	0.090213684491	0.44294147481	0.1915854989	0.99300375071	0.00020475289724	0.57256987375	1.7546094842e-07	0.025784514963	1.0835678239e-07	0.0027613434542
Nivalenol	2.8784484717e-05	0.00050463738732	0.51413232528	0.4569373942	0.00088375262618	0.01725007538	1.7847273866e-07	7.7483678836e-08	1.1092025972e-05	0.00011783868719	3.9330439745e-05	0.00053205313915	0.0019786185616	0.043963461132	0.00036068512483	0.0054483836989	0.087840443395	0.25289207477	2.3638972517e-07	2.2276123503e-06	1.1442972462e-05	4.1492152277e-05	2.0075091766e-05	0.00018766554853	0.00075289562833	0.018261188378	0.0042111689699	0.015783133158	0.00054877200461	0.0084634321486	0.0051520630614	0.016835532948	6.5162350368e-05	0.0011083340424	0.80697460579	0.82691577869	0.0034660595061	0.089472137341	2.2019574778e-05	0.0013209375567	0.3740202581	0.73400302005
Nivalenol Glucoside	0.00016185916567	0.032402562606	0.0016840524434	0.00084849328516	2.0015497394e-05	2.1152045983e-05	9.8939562633e-08	2.680731209e-13	5.3526531051e-10	1.06335583e-09	3.3857576966e-10	1.9077641774e-07	1.5572624101e-06	1.1354551888e-05	7.0010696493e-06	7.3630719882e-07	0.0055770566087	0.10636940925	2.615037303e-08	8.3781036665e-08	4.0012449347e-11	2.8773052807e-08	2.1825137422e-11	1.9524478223e-09	4.4501904277e-07	2.8753069199e-07	6.1431034847e-05	0.0038284010457	0.35993644292	0.01683451163	0.011833864231	0.16121307164	0.014489534007	0.010665927609	0.1118151573	0.14100831408	0.00042838790296	0.10887778831	0.00077490054891	0.6893108764	0.019057385603	0.028273505562
Nonactin	2.6804863998e-05	0.074764049424	6.2432530734e-05	0.0029393995447	0.020636275789	0.036985399246	0.0098563749871	0.45638165597	0.88047814359	0.40149852773	0.12461675875	0.404426134	0.034369036914	0.18435805705	0.23890297397	0.59369395771	0.0071865884606	0.18083413121	1.5786105086e-05	0.46662362206	0.0015245220267	0.44620775217	0.0001178770753	0.037137790582	0.18236435536	0.95167250455	3.5517834729e-05	0.1255617881	0.0024559953412	0.97560270473	0.082926993437	0.10373623283	0.034288602991	0.069338765177	0.68564708597	0.52025082444	2.9861081713e-05	0.4882474576	0.00096812367508	0.46593781338	0.00012078861382	0.034714787381
Norlichexanthone	0.0022910868281	0.89540201115	0.00027345044442	0.4673117051	0.027036371126	0.32871922792	0.29707846023	0.889987819	5.6734616659e-07	0.031586636067	1.8782526744e-07	0.56660517899	0.075338100953	0.22487703628	0.10155792844	0.64686398076	0.0014772166125	0.1074848725	0.015814811411	0.1198897532	0.12566556534	0.43040384051	0.014860252436	0.1720788732	0.01494832297	0.48756352388	0.27751937686	0.33105320157	0.0004389633837	0.1445759109	6.9555126695e-05	0.60177697405	0.085014832155	0.1433577202	0.34967315567	0.89536509069	0.73310262626	0.26569368225	4.49802952e-05	0.97675203024	5.4554682706e-06	0.39867836826
Nornidulin	0.010654514513	0.11450680206	3.9330927165e-07	0.00014578253952	0.82136716217	0.27957637932	0.97648821942	0.31899115739	0.14759504798	0.90373281514	0.0014820398205	0.0084148323361	0.20782428906	0.069140202643	4.3702783054e-06	0.4094519186	0.0061692937977	0.090403276369	2.9109774939e-05	0.23121040375	1.8375394981e-07	0.020653363563	1.0300760827e-09	4.0393542846e-05	0.00029186666557	0.79770520275	0.6320263881	0.79631221787	0.01009288725	0.09198487475	1.5282272033e-06	6.8446550187e-06	1.2082501692e-05	0.00018472610004	0.0022469615507	0.30670077782	0.022269698448	0.17118082909	1.082155076e-05	0.018319905841	1.7587166075e-08	7.6419882289e-05
Norsolorinic acid	0.10655909049	0.01334261182	0.0048701058916	0.00056959290147	0.0025319397622	0.45799934531	0.086891873973	0.38346873011	0.0051664328235	0.00016521676941	3.5365081733e-05	9.1747588419e-06	0.049558760842	0.019524737781	1.8072650494e-05	0.0047943884939	6.0244709328e-05	0.0066223880022	2.0603820108e-05	0.01605406318	2.5167960276e-05	8.2001801091e-05	1.1597486996e-07	2.4220279866e-06	0.00072479136957	0.13029307159	0.0032261340755	0.18219069761	0.012890313742	3.158351057e-06	0.00020612884475	2.7853966424e-06	0.0026227165284	0.010816324528	2.2649662443e-08	0.024707649277	4.1103452317e-05	0.053447659757	8.6538853649e-08	4.5619838963e-07	8.2229076986e-06	5.122882251e-07
Norverrucosidin	0.00418351525281	0.27439438642911	0.56932425076852	0.12795143567224	0.07383416567443	0.03221613269877	0.70396025266954	0.00441759435514	0.87258194958317	0.00467343549727	0.04976483862884	0.57088658448786	0.09507348746057	0.00158029856176	0.0056600168189	0.01184745427153	0.80696253335361	0.00032908165735	0.80878013461282	0.05254346487726	0.88203731851411	0.06897496634549	0.01066070055318	0.00146093417737	0.00744569593897	0.10502405284633	0.00741860616726	0.28489751203692	0.69398197326271	0.92683580834091	0.01423598619085	0.02362234427413	0.00854772152632	0.02359208839843	0.64451141935099	0.09015259040205	0.00938397467978	0.49283917983632	0.00549792348464	0.59498260711157	0.37650046252125	0.0090847999595
Notoamide Derivative	0.00071969447967	0.80377136423	2.0311649044e-06	0.097493255305	0.00058697615074	0.035994961651	0.43513577774	0.60080478569	0.55400478861	0.031787853385	0.11162519396	0.51779317585	0.0059085352875	0.099736232164	0.65924748837	0.27591133042	0.0055985067292	0.39199417449	0.0066078145891	0.75597541684	0.011668434267	0.33830071321	0.00033945744334	0.70564778686	0.53147454248	0.46374916377	0.0033421236423	0.15572226445	0.23415809077	0.18670778794	0.77275946332	0.98368580546	0.023106220887	0.10545350602	0.15849096418	0.73719144313	0.011320512783	0.29456530745	0.011872081784	0.89464096324	5.4348646267e-05	0.22568615053
Notoamide E Derivative	4.4845911005e-06	0.031085168032	1.3887405113e-06	0.05309835637	0.048776878602	0.0053238861061	0.00072740967894	0.00068495011311	2.6218415782e-06	0.00033009192697	1.942676598e-05	0.00013424415564	0.14645368564	0.002371585942	0.27307076816	0.74412270658	0.21623727652	0.0036632732743	0.00040131430709	0.62823583615	1.5220520401e-06	0.054093884316	1.3404709664e-06	0.1272646881	0.84947046797	0.83811276833	0.0018630363807	0.35432338473	0.00025749751674	0.06637689131	5.1243111691e-06	0.070317932979	0.39558664694	0.26190497718	0.25345084793	0.8714690179	2.572565044e-05	0.36787329897	3.2632164691e-06	0.032316306483	3.4250311182e-09	0.035918157803
NP 12318	4.0629951293e-06	0.0074914911127	4.8622271782e-06	0.00031847121493	0.88899562135	0.21596080946	0.89209400244	0.049178780642	0.012544958778	0.076970272908	0.0017613213509	0.0019604392262	0.011947194293	0.034102407994	1.2730458345e-05	0.17823297006	0.00044169074282	0.019244985941	1.180724148e-05	0.22475258956	4.7661023275e-07	0.0011075920051	2.1727067272e-08	8.2490068748e-05	0.011632523425	0.45557242047	0.60363591265	0.6131898531	8.4518779965e-05	6.6733944537e-06	6.4619189159e-06	4.9263261523e-07	0.022222864889	0.0032902871933	0.0001911805563	0.39975826347	0.00058759235714	0.55827163209	1.1366576622e-06	0.00024400293714	7.2938597439e-08	6.7521449425e-06
NP 19199	0.1838480679035	0.0620140011259	0.0047601728961	0.1828471353524	0.0288383386288	0.1630357952242	0.6239252639767	0.2905403781618	0.3943348072194	0.3497358205599	0.3468497952918	0.8439241124261	0.0316299781609	0.4009240956662	0.7078416441569	0.0038015700786	0.0145631888045	0.0314134763302	0.1603360638009	0.7160748700242	0.1059014285116	0.3087532843925	0.0025497000868	0.0823563438879	0.8328325630138	0.3266403981812	0.2304658050099	0.0864099251252	0.850142096984	0.700720062568	0.2345468174505	0.3747533039814	0.094584267274	0.5012732479088	0.6393711163951	0.0839823754593	0.1661028601145	0.6953159334813	0.1412950413519	0.9805401560059	0.0066602191179	0.5424301521227
NT-2 Toxin	0.0949304372689	0.0562075791046	0.0038586603643	0.0677493790251	0.7209487570321	0.7482469035384	0.708987108817	0.368796113142	0.0804721368644	0.1178718042231	0.0053924422914	0.175769852008	0.9772432803011	0.5293020760067	0.3795991478204	0.5791983943839	0.6208346175148	0.8083751850364	0.4544492216892	0.2945089549167	0.0490012164424	0.2017817105202	0.0038500124306	0.3109002802116	0.6586439873809	0.7222358847618	0.8662909456972	0.4593308656455	0.172800186792	0.0317107064065	0.0435497850885	0.042131721506	0.766109974059	0.66461347209	0.7224781131921	0.3220699492179	0.7033432949657	0.1624919842283	0.0835859483353	0.3267407429612	0.0078024047071	0.5064380852149
O-Methylsterigmatocystin	4.2555115083e-07	0.006438558052	0.0060097434226	0.0082663183356	0.00031534077704	0.0046854286426	0.28243648324	0.82745380213	0.095923210241	0.71090547081	0.95149553411	0.55258662345	0.11179546856	0.82457385262	0.15692858499	0.21897266874	0.00011657099925	0.33118537093	0.0076545344522	0.36242437418	8.8789377137e-06	0.45557532375	0.0013825672665	0.190814223	0.00092758250131	0.34540402024	0.017229668675	0.054601451358	0.62571570142	0.65875617025	0.32053076571	0.82410534673	0.2671083831	0.373281532	0.0017651842437	0.042595173483	0.10510688378	0.99355665109	0.0012804000888	0.64502921491	0.22563767026	0.80780587335
O-Methylviridicatin	0.014762657032	0.020028023856	0.00037108213402	0.0010832562027	0.03151653316	0.011103429271	0.94969253279	0.75736156856	0.69346916359	0.6110875718	0.12497069194	0.12096669368	0.002263532417	0.034654881458	0.00015995489754	0.34312097537	2.72994837e-05	0.0025817334387	0.0023645390409	0.017536360274	5.3108407309e-06	0.0044567179436	6.3090474501e-07	0.0003591136654	0.0024658812376	0.16881547922	0.15553226099	0.072195671719	0.76273517796	0.99052568445	0.35348951785	0.18140658079	0.024276410184	0.042118033307	0.028206319293	0.61609125612	0.036099331724	0.15475160513	0.00010324563618	0.062224547888	4.0334485785e-05	0.0033394762469
Ochratoxin A	3.6825297849e-05	0.0017681393366	0.00085622933849	0.00085600929423	0.019865998937	0.01357906009	0.86546894926	0.1490996346	0.73034091217	0.61104634464	0.8146148673	0.35445250174	0.036745674309	0.079181445879	0.010820635707	0.83018741162	0.00047655673547	0.052620937214	0.00031726275464	0.22013873132	0.00018793047442	0.018676775211	0.00012774908526	0.010831724025	0.0068126803659	0.63129926752	0.00019227783594	0.058614975371	0.28964581606	0.0046386358395	0.52798043731	0.0015417054181	0.89448016666	0.50509345552	0.60427858714	0.41093893855	0.0024805526542	0.38231579711	0.00060267432672	0.01765173998	0.0029999303945	0.0087469253252
Ochratoxin alpha	0.004754245428	0.17113761686	3.0432246283e-05	0.70550607806	4.598804412e-05	0.037064545471	0.0088788216136	0.50940921878	4.0790859802e-07	0.129705122	4.1142260611e-06	0.029906186771	3.4986852559e-06	0.37020700328	0.054935582062	0.39153126566	2.0980829126e-06	0.0018011379013	0.95113953811	0.00077528970358	0.20749733537	0.010235340121	7.3844353737e-05	0.1506826987	0.25021701823	0.016298733381	0.42044417782	0.015969897015	0.55201083697	0.043352797216	0.00012120960086	0.011108328704	0.00013111309368	0.19320979733	0.011398503886	0.16017044356	0.53555733708	0.15705896392	0.9271457731	0.74433039791	9.4505595495e-05	0.20195470405
Ochratoxin B	7.117240094e-05	0.019015772494	1.4956586539e-05	0.29473678839	0.028909402745	0.18865918548	0.72928593415	0.074105697446	0.026255488542	0.27035715972	0.020225072483	0.9658718879	0.062050044312	0.65346118402	0.004108770132	0.2915452459	0.00024896015521	0.090938633188	0.00010419964262	0.53522819584	8.4713021235e-06	0.026757775789	1.011187257e-05	0.11293910073	0.0066301402714	0.22930785099	0.003840459139	0.45380554646	0.024091587832	0.008119738514	0.015421915771	0.13386109785	0.95531444781	0.32626195649	0.98125714972	0.64369531456	0.020858778414	0.36215728631	0.00042499381638	0.22062212212	0.00033679378664	0.70490026779
Ochratoxin C	5.4486247564e-05	0.038286458763	8.3626259211e-07	0.0003770013097	0.031225995303	0.048070327973	0.0017404443795	0.022466925366	0.38083582245	0.51803808685	0.02095555112	0.1580726822	0.0011687149209	0.012958342663	0.00010636367573	0.1309803614	0.00010990871077	0.0050684501038	1.0271374136e-06	0.19929275254	1.1777726522e-06	0.0041307934632	2.3396531121e-08	0.00015610952001	0.050122449963	0.56145106862	4.8103707531e-05	0.67421430704	0.0030575195759	0.0070522385562	0.044711339068	4.1211467451e-05	0.0015501083761	0.0025516484929	0.011824623546	0.33604389494	3.4784210616e-06	0.50073629946	2.5096119961e-05	0.010617056641	6.7975951013e-07	0.00028544534221
Ochrephilone	1.1019423267e-06	0.00013313593467	6.9087019947e-07	1.2105999139e-05	0.00019841929958	0.00010530702732	0.0014678253409	0.074101615191	0.051899399807	0.55044797004	0.079080385603	0.25345862088	0.0059100857914	0.078899669788	0.057984472907	0.0013745840678	0.0018531785205	0.1041420313	2.4612547627e-06	0.9420015473	5.7930844458e-07	0.14116967147	3.9793601123e-06	0.0079495023936	0.65441727588	0.52087048889	3.6551539663e-07	0.0010533654119	0.013410082019	0.080867438912	0.017148597145	0.0038716148738	0.92223893704	0.043291807827	0.059987051397	0.033005842446	4.2561178954e-06	0.5368589443	9.8985939305e-05	0.11705439635	6.1534881583e-05	0.016237708704
Okaramine B	0.070566366107	0.77716481831	1.4701828651e-07	0.0028398274137	0.47448570297	0.0020337945177	0.46563804191	0.020175869732	0.77534352809	0.0031177651455	0.00019987889856	0.61057890166	0.2106488052	0.0052487332963	0.023584153091	0.007064778586	0.15704229831	1.8281735605e-05	0.53963555477	0.00015407564212	0.0052784852649	0.033946278021	2.4325372509e-07	1.252398481e-05	0.0017478074096	0.16818735907	0.80810562345	0.10564632683	0.22427607976	0.11044596802	3.3061469294e-05	0.034022577716	5.2658923074e-07	0.0052346378731	0.008508190038	0.50384121692	0.040097939875	0.09651085499	0.14019489779	0.68172811815	3.3514208365e-05	0.0089459628432
Okaramine D	0.062434207144	0.14738940568	7.3693701673e-06	0.89123700675	0.035804055369	0.67275136758	0.30139120614	0.14279133304	0.60793923104	0.014786772774	9.2636045637e-05	0.60642770672	0.30969527393	0.83815605143	0.64053120814	0.95649273628	0.018790835312	0.62127209041	0.99602566525	0.10652241263	0.032058492384	0.15917403268	1.0246619986e-05	0.83340240897	0.17206104347	0.89923189328	0.84672560519	0.11651822617	0.37358422633	0.012526434884	0.019332961746	0.094978920296	1.2630996352e-05	0.020455914371	0.3134437895	0.9330750939	0.53263402304	0.20621048573	0.50233276253	0.25457407783	0.00012647934164	0.99741259409
Oligomycin A	0.00225911314101	0.9024162163281	0.0451067757718	0.24262244266206	0.98679854522944	0.96098512623627	0.00048692311489	0.16037567930468	0.00281005495579	0.86705404872241	0.05449300334643	0.24798273903864	0.00921554195024	0.38316892834059	0.00530516897511	0.21245923539585	0.01208368008224	0.2158477682503	0.05303917173207	0.92984416566818	0.12046838261586	0.23338901001057	0.99515215768355	0.83418870988359	0.0272635718629	0.76694840328791	0.00015713444487	0.14675401116522	0.88275913639085	0.1523458430348	0.17235317225212	0.85631959628762	0.20015854108371	0.26655191471436	0.00932280523444	0.39122811200506	0.05650553553511	0.7341856752538	0.06223686345435	0.4154389270172	0.0272454751029	0.69802880653925
Oligomycin B	0.43124297787	0.7071842129	0.0068848915217	0.0064418448023	0.12407228041	0.02920944738	0.0017653598449	0.21251709696	0.73135136873	0.35323580541	0.10087587064	0.21523893106	0.00026732266216	0.033352874177	1.7392213115e-05	0.063085164753	0.00093259205009	0.0010131312819	0.50878082466	0.0077250924262	0.012054306091	0.21036381964	0.00025720899525	0.00071736890444	0.25533011895	0.50179818975	0.0039459668081	0.25708456139	0.021590131877	0.81726656222	0.00020953612022	0.033053756934	0.095421338942	0.10392395538	0.0007307494667	0.53365664078	0.16425202502	0.1687884069	0.0042940892803	0.46277983003	4.2802504369e-05	0.0065483467966
Ophiobolin A	0.001490995912	0.0026798037909	0.0017944736779	0.0038032496033	0.83803261705	0.92399674857	2.8821173375e-08	1.2374262851e-07	3.6374611316e-07	2.5772829269e-06	9.3378504462e-07	6.1461807781e-06	1.9535231033e-08	3.2922188919e-07	0.015814243181	0.2202557713	0.0029374899228	0.10664789754	6.3894006132e-06	5.4972941001e-05	1.7813522783e-05	0.00031713379505	1.4727786004e-05	0.00038064264891	5.9711733255e-06	1.1653465443e-05	0.00018923035326	0.00027311236456	2.6216505451e-05	2.8127654373e-05	7.7588352998e-05	4.9881307922e-05	0.61456799962	0.48311914122	0.00019353259064	9.8444304876e-05	0.75008337008	0.77479224667	3.7172786774e-05	0.0018023212308	9.4349840409e-05	0.00085393208876
Ophiobolin B	0.052849903796	0.02992124453	0.027995008903	0.017714181333	0.86571338347	0.58145846261			0.00012344945813	0.00085791465809	2.7321530445e-05	0.00028823844202	3.989487517e-06	3.7123596327e-05	0.030766203839	0.22825231536	0.0014520991227	0.010805369676			7.5197566917e-06	8.2779063892e-05	4.5962867765e-06	3.4065705283e-05	8.4108160774e-07	5.6762752289e-06							0.26194095581	0.34328209947	0.0093490133235	0.0053501290515			0.01224849121	0.017080924537	0.07453529236	0.087671927747
Oxalicine B	4.4149603601e-05	0.086874018111	1.3567460809e-08	0.94405263864	0.10828949629	0.89237565493	0.0083479769143	0.059683267761	0.0015585178934	0.086590339918	3.2564410663e-06	0.83814022813	0.22018987416	0.077735760915	0.5965639709	0.10973988477	0.14680968585	0.11574453447	0.002164402138	0.82223694636	0.00095164396831	0.88149402053	3.7057282436e-05	0.10651188397	0.43942698668	0.96726405511	0.00051722280464	0.066302452447	0.60168031301	0.93858327133	0.0012016407566	0.069071775501	0.0009475294968	0.086720744631	0.57817112926	0.077429923661	0.00076640730145	0.83475058243	6.5299206579e-05	0.90344358746	2.0363456622e-08	0.077109812644
Oxaline	0.78485933904	0.048448364168	0.35163482774	0.06752300315	0.050353472788	0.072999875006	0.47152936155	0.25174135347	0.011051268033	0.76395803802	0.00033468771819	0.9610678178	0.40682363135	0.69590568798	0.81416868596	0.0829098243	0.18089828013	0.61925409275	0.30341429366	0.26805866053	0.95237412452	0.70276566486	0.33060303809	0.58791434069	0.47462234243	0.49010717102	0.10712129598	0.23304159327	0.037251069312	0.090743665404	0.00092901142849	0.18804301935	0.073434450941	0.63427464563	0.25588963759	0.28525907481	0.72580721328	0.80424149756	0.24675809891	0.58005945491	0.028683031203	0.70103947011
oxidized Elymoclavin	2.5581306979e-09	3.1917823999e-05	8.105280039e-10	0.00020569701602	1.1469318549e-11	6.0317748484e-08	6.7918731346e-06	8.7102098949e-06	1.3621580789e-07	1.9649171342e-08	1.8015751259e-06	1.4185489355e-05	3.5886539817e-07	2.5170698253e-05	6.7839966629e-10	5.28992751e-10	0.0024289055508	0.0028000104896	2.2542449178e-07	1.3347509477e-07	1.9210521503e-06	2.4778589771e-08	2.8845963758e-06	1.9488381043e-07	3.607401215e-08	5.6141628408e-07	0.88924022165	0.014870024882	0.00016923525313	0.040616770471	8.0315307544e-05	0.084943345954	0.10791368456	0.86312422028	2.5123423054e-06	0.010091876533	0.0011160381023	0.72087433066	0.0025258119541	0.11149563286	0.00039819993766	0.18884914669
oxidized Luol	0.00016462617138	2.3686591346e-06	2.0545474858e-06	0.00020603243591	5.8652726662e-10	4.0242867517e-13	2.1350597541e-07	1.4764389992e-06	2.5902230846e-07	7.6358284062e-08	0.00089341437231	1.2442960452e-05	1.7393346801e-07	2.8988113366e-06	6.6384239958e-09	5.7634308416e-07	0.064158490237	0.00019855213173	3.9806215121e-08	1.6464192127e-05	5.8198647672e-08	0.00057757720025	8.0247111094e-05	0.0024415198021	2.71936743e-08	9.1066474232e-06	0.0030158560962	0.044028942682	2.0486216925e-05	0.004449315264	4.0930237122e-07	0.01052336765	0.00025653079024	0.95426136526	0.26777294163	0.93128183097	0.017889332854	0.11582005889	0.00034499283466	0.00068983670022	1.3387950967e-06	0.00094102229438
Papyracillic acid A	0.04511843573	0.072925976619	0.10075695909	0.47131729803	0.0032553921917	0.0099233875492	8.2085330569e-07	0.00011930608844	3.4999939997e-05	0.0001098471895	8.2047898002e-11	1.1423980423e-07	0.00064481439046	0.022561055767	0.0014457591632	0.0045610525351	0.0058605612026	0.37895841341	2.537736171e-07	0.004605647006	2.8701359613e-05	3.185384677e-05	2.5685658892e-13	0.00016544931426	2.8213122722e-05	0.016600762652	0.18292045881	0.21262555276	0.00089225268311	0.0019904755984	3.0242775669e-07	4.1181731437e-05	0.29283935664	0.074253586622	0.024108112905	0.15911263411	0.0020125200559	0.59947712822	0.00013376872929	0.0012053753408	4.782902289e-08	0.0045084129405
Paraherquamide A	0.00921645257	0.24602691324	0.0017060275381	0.70027269077	7.596955427e-07	0.093896223596	9.2043483172e-05	0.24796257043	2.2562338756e-08	0.51034133434	5.5733672902e-09	0.067142747109	1.2450665197e-06	0.10088728942	0.079289960558	0.69828057612	2.1133927207e-07	0.078950302293	4.6499357532e-05	0.24540622471	0.0018786254644	0.18077007942	0.00030437008401	0.98297894962	0.46776333536	0.62764582699	1.0609737611e-06	0.34259351094	6.0019420955e-08	0.65878426291	6.0162148954e-08	0.22257276412	0.16800978462	0.16333832331	0.05104201562	0.91534803698	3.4529769751e-06	0.38017717697	0.00088808179516	0.27086941983	0.00032427497619	0.62501939095
Paraherquamide E	2.8138475122e-06	0.1018051649	0.014144373384	0.0099784385986	0.16759486126	0.12417501518	0.00020328179032	0.21528417617	0.00010605973118	0.0014901044408	0.0036611266927	0.00062882630949	0.10964769458	0.040020562109	0.87080639411	0.39354582878	0.35737954748	0.020127649578	0.0013683106362	0.07892034289	0.0014833053971	0.44103064903	0.01649214032	0.039190226214	0.63980290416	0.81575695106	0.00095248817137	0.43945331508	0.43293460051	0.0035304008849	0.45884273201	0.0023350513812	0.79819554497	0.086142807225	0.6195575178	0.54589105729	0.001341082426	0.15044790172	7.2601530559e-05	0.32433686593	0.021460577085	0.02967762869
Paspalic acid	0.46891967345	0.0068701005007	0.0046421351479	0.043644639347	0.39652577132	0.00042887721855	0.223865317	0.0011728153831	0.15729661344	0.037655531705	0.0027350196508	0.031734720023	0.0040016747081	0.24913746836	9.5752293739e-06	0.0042293692902	5.6978770042e-06	0.42505299418	1.799468084e-05	0.031598162722	2.0381592655e-05	0.40042868242	0.00045426205974	0.20867291881	0.00037199175439	0.5242831945	0.61836136837	0.15132991462	0.84984369598	0.055433069405	0.018022175837	0.33586802628	0.019255340187	0.49164182007	0.0078426432317	0.10328973203	0.02806974272	0.38676415795	0.031176475486	0.87753693386	0.84753725405	0.80034557499
Patulin	1.1785647529e-10				2.2960464815e-10	7.4202058854e-08	4.0185856527e-08	1.7615714895e-08	8.1419459534e-05				0.00010566749327	1.9180381284e-05	2.5926676982e-07	3.0198016743e-09	0.01643348246	0.024485290481	1.7559351133e-09	3.2834596791e-09	0.00029964116314				4.4001958716e-06	5.6528972382e-07	0.42496065039	0.76536624741	4.3321900892e-06						0.0011272041516	0.0025597130673	0.0013645139928	0.0033597967304	0.0021767307857
Paxillin	0.00023620669896	0.27429872748	5.7086868463e-06	0.0058675668779	0.17952048434	0.11524361307	0.84446714181	0.86545995023	0.00095421947914	0.051565790269	0.020675976281	0.0076175400195	0.034424001218	0.71758483007	0.035383019694	0.022952983403	0.010421157309	0.60102795981	0.010923160012	0.47093626717	1.2469068743e-05	0.017713939761	0.0001311424058	0.0010893591945	0.71085500004	0.36679079976	0.20603508724	0.13892524944	0.00053174250695	0.062038492071	0.0075292416547	0.0076103946175	0.021989975385	0.70906463166	0.12416871471	0.23175358153	0.039432380509	0.83840442545	4.2328916551e-05	0.091789432903	0.00076571350354	0.015132941656
Penicillazaphilone B	0.81631124752	0.43754095017	2.6769634831e-06	0.23856444459	0.006329970013	0.32628747501	0.0031102832062	0.03814118282	0.034445282592	0.092566562748	0.00026845491623	0.68921717486	0.0010584083899	0.97896351947	0.44253649181	0.36265970986	0.0022264951356	0.76622170812	0.42900368397	0.082168204798	0.41885947118	0.17173310363	1.3406453031e-06	0.992054402	0.18097253545	0.807271632	0.18379539804	0.17428976103	0.18390232079	0.47580557321	6.8446122647e-06	0.034436113842	2.1763988939e-05	0.081960498341	0.066042811912	0.43606797929	0.62632096408	0.07792688182	0.074749980953	0.18029098225	2.9467482574e-06	0.76012711309
Penicillic acid	0.0019531008467	0.002220032244	0.23182478835	0.24277492693	5.1131849524e-07	1.7381306305e-06	4.2463779285e-05	7.4046577366e-05	2.9755490215e-05	4.1737881044e-05	8.050657349e-05	4.411045942e-07	0.00021399604957	0.0013047399176	2.79010147e-06	2.2746892167e-05	0.016049828433	0.15966655765	2.3737416208e-06	0.00026574995667	2.7550267635e-06	6.6898407272e-06	6.9273586791e-06	2.3683902054e-05	4.1310637187e-05	0.00047099350194	0.14028315265	0.011392005853	0.010114961538	0.00051391704528	0.042087636965	0.00056389094482	0.00065109056997	0.0044034908791	0.0013110257905	0.039310574156	0.0028955548119	0.90208963547	0.00024746770903	0.00033067198234	0.082301524574	0.0083053470507
Penicillide	0.0097496169864	0.51630411042	1.6253004461e-05	0.047989760375	0.0095989911736	0.04910980303	0.038191194178	0.22820981794	0.43890928781	0.092419047177	0.014888265637	0.86892582111	0.38299816105	0.86858713695	0.12072628669	0.37640571507	0.0013942776589	0.13258416063	0.00055054888098	0.013145238675	8.0654916625e-05	0.77984395834	8.6160936434e-06	0.12320333204	0.003149210161	0.25169430658	0.00080272156174	0.006697577433	0.012145002841	0.0093838353982	0.71255040131	0.14407747487	0.00049022843524	0.083634365678	0.042424139282	0.093027527464	0.010487253745	0.22298926048	0.7842301164	0.18551393251	0.0015901010948	0.96905873092
Penigequinolone A	0.0005569762367	0.48921175864	4.7085848166e-08	0.78115232457	0.17951339236	0.64851915263	0.0014624874539	0.10623391405	0.26567441165	0.25596845323	0.0030289662614	0.83852529378	0.56816817378	0.73162406038	0.0068571172958	0.80737501889	0.0050276934268	0.55900233766	0.0099735425473	0.42362656675	4.261996806e-05	0.7963642044	1.1109516513e-06	0.6508569005	0.00077860183916	0.84208547909	0.0034578029127	0.20291540864	0.0011570132867	0.44880792205	0.00044243452608	0.12709354484	0.00026609160264	0.31324439855	0.037745408572	0.9974157366	0.0011461221141	0.31913229586	0.59964521042	0.6221259497	0.0039994771434	0.83824929191
Penitrem A	0.002427717226	0.010940278645	0.45578039793	0.00049600777247	0.00012759672424	0.0011017681649	0.00070386145197	0.017348191664	0.00027405119949	0.066403813717	3.9945531217e-05	0.86407586964	0.00014972574757	0.0060971942202	0.2152405738	0.11895968366	4.891763835e-05	0.098659769133	0.0011155361265	0.91586169288	0.004982277162	0.64936089701	0.78013670604	0.069481131678	0.04025659464	0.17268032659	0.0037737951928	0.036938997351	0.027980988905	0.28003190624	0.0018506630005	0.0057305144707	0.024132965851	0.028276127121	0.1574541421	0.98921903883	0.010259281796	0.11404871721	0.16682884202	0.049393785952	0.12291011842	0.0043109972309
Pennigritrem A	0.2474252772417	0.63775786793136	0.31260815885806	0.44834004648799	0.00370998010513	0.04244053150307	0.15322612113848	0.04536002969741	0.00761791250159	0.00445795356209	0.01641797675709	0.0167459085648	0.00188017563786	0.01559314493593	0.12782618002032	0.61620037832328	0.00090165243542	0.15119625325815	0.00054935199006	0.61819139810289	0.02719027684882	0.82968135073079	0.059922552861	0.93516957783944	0.45363837754566	0.57285844388771	0.00302276651793	0.23478270181849	0.01166300003081	0.04006012182831	0.0925740871411	0.31823708565749	0.7051713947936	0.48108098567129	0.29982046148409	0.99054054381292	0.00089120140184	0.13629669327921	0.04270155760292	0.54010324230475	0.12271117299313	0.34051652054188
Pentoxyfylline	0.0078580258642	0.38138134117	0.0011284283912	0.080066018816	0.48306240141	0.034715404594	0.34116958485	0.09361014815	0.010858930725	0.14212409084	8.8607415674e-05	0.35598954726	0.00043917670678	0.30188270558	0.00096053014308	0.62519058888	0.00034428535724	0.15599995212	0.00032601518023	0.54001019868	1.2567454726e-05	0.781215441	1.2462610953e-05	0.30595646776	0.028203473673	0.55345860741	0.19862568495	0.17765520781	0.2179843947	0.69101529659	0.08697254789	0.30382060747	0.59887786489	0.33597036256	0.019252308891	0.23092410916	0.0056226118154	0.91509524859	7.7891066447e-05	0.69842362554	4.5505534478e-07	0.6375528762
Pestalotin	0.0068641745338	0.20491443729	0.0060084231437	0.04855265958	0.098564201134	0.055721356322	0.030515139263	0.033696817139	0.00082291426351	0.35391038891	0.00075080198779	0.92259863349	0.021577206947	0.95523723296	0.0031370458002	0.83782569409	0.00063782810561	0.016318643318	1.4700104544e-05	0.98652785644	0.63463693411	0.080197356222	0.40966551719	0.014109696401	0.023655867135	0.0067261631779	0.00081949660721	0.86705649925	1.9379207444e-05	0.13612610634	2.3074810423e-05	0.029225697528	0.72737376605	0.31000470303	0.29591249295	0.042792970398	0.00021915343347	0.02345123419	0.030268291761	0.30743068207	0.022334101657	0.8675415537
Phenopyrrozin	0.083800017303	0.058795746373	0.10414383862	0.028833755767	0.12363635506	0.22352969026	0.0035964995943	0.18357709999	0.91125502502	0.53086377234	0.62510420638	0.30544027415	0.00051402577063	0.0042796018182	0.0013769096056	0.69485992152	0.70193379361	0.15727844147	0.0036169499293	0.074253848999	0.80049933193	0.045759957317	0.1508174603	0.023144505745	0.00075398178862	0.0014487006532	0.012416249654	0.090154738495	0.0032712136691	0.26115380454	0.0055708466803	0.33680846917	0.51780882935	0.64962261842	0.0026370419272	0.0020395244019	0.89605495929	0.22937082861	0.00045367024486	0.0069969924235	0.00096926210655	0.010009470406
Phomalactone	2.9276497338e-06	3.9544564209e-05	0.019685531235	0.30369750477	1.8229875918e-07	3.5606566983e-07	1.069501355e-05	3.5377807589e-05	5.169869169e-09	3.1422649903e-09	0.0038068059338	7.4642087865e-05	0.00026440448986	0.013537290484	1.2723397598e-10	1.7114683243e-09	0.60215969027	0.04172501342	2.8751297445e-05	4.7731384132e-06	1.9555726075e-11	4.5723769098e-10	0.0033619227439	1.8679646517e-05	0.00018089485617	0.0013991479656	0.015225507562	0.077421095606	3.4467806272e-05	2.8278636215e-05	0.32728591524	0.61618936539	0.00056182019234	0.00030092583126	0.00012821917769	0.0037132603958	0.032704120908	0.053167438036	9.5697702405e-07	1.9307702816e-05	0.54738214913	0.030763944959
Phomalone	0.022205356875	0.82744450126	1.8014368741e-06	0.0024528377215	0.00040421061877	0.0038903159239	0.069413991078	0.062992935003	0.013151563782	0.0078481354186	0.0095703636657	0.68354475856	0.40469864382	0.67265405665	0.060147791474	0.66747213061	4.7034253181e-05	0.027848458353	0.0021144852093	0.0089752559565	0.00015132160209	0.81701214096	5.4683086935e-07	0.017352455289	0.0025958990448	0.061456324912	0.004050440574	0.0063147871439	0.012799187723	0.007331762057	0.45899968467	0.082544678835	2.6360683118e-05	0.0048306634082	0.016488001279	0.029913117742	0.035799436331	0.13441878608	0.22413714452	0.039521601622	0.0071557631076	0.85226496663
Phomopsin A	0.05628372359265	0.58372936913442	0.1341179346968	0.64936897891896	0.48220410576141	0.3392253534791	0.14992459134886	0.13532634439485	0.30136030422175	0.07285137345682	0.07805941922142	0.11520043180221	0.00805961685903	0.03347749663532	0.3270066647592	0.35354200568983	0.53929897728923	0.63859711357674	0.12490398866543	0.19097806596703	0.97872655418652	0.22293320154337	0.09044430012158	0.24004017945768	0.03693717767506	0.11529615482041	0.25008274842456	0.47844820160341	0.03929755683576	0.72738210304047	0.89066488178876	0.70174431772212	0.01486968117979	0.94164524536235	0.00922230647347	0.22298000891538	0.4703491946978	0.70307343983196	0.00079975581055	0.36272271211599	0.51385847768281	0.36093504675355
Phomopsolide B	7.1516344139e-05	0.00015408230549	1.0484041486e-05	2.3506670495e-05	7.3101135876e-05	0.00055882419844	3.5453966326e-05	0.03686799177	6.9843392002e-07	1.3135070237e-06	6.2896421608e-08	1.6100120091e-06	0.41651146594	0.92425782104	2.710528509e-06	0.00038894365958	0.044854021558	0.43240788797	1.3334568943e-06	0.011432327708	2.1392533927e-07	6.9991759264e-07	6.4876006057e-09	2.7843391018e-06	0.0064779871988	0.36678912234	0.36970077946	0.089660482754	7.666219712e-05	1.924741512e-05	9.0536673695e-05	9.5860488832e-05	0.019005429579	0.033406743056	5.5910521725e-05	0.00029035462315	5.0144818303e-05	0.036161602718	1.9291648461e-06	1.5127866273e-06	3.9661638413e-08	5.3569124919e-07
Physcion	0.098797342991	0.40788588169	0.010940507829	0.032956889784	0.0084256856416	0.00039381102579	0.061506119428	0.20206596506	0.0016632055623	1.3525262868e-05	0.00041788960413	1.419399597e-06	6.8462184456e-05	0.79172433442	1.8479503349e-06	2.2166477672e-06	4.5910858812e-06	0.00045985379723	0.0011206527242	0.033796248562	2.0512651315e-07	1.3212472752e-06	7.07701735e-08	2.3339581373e-06	0.3135865326	0.035946428108	0.0017549948861	0.00089985268204	0.00056009818907	0.00042999756851	0.00022786790248	0.00022840452939	0.22532527912	0.066225722952	1.7785958079e-05	0.026730824968	0.0080569646264	0.5540215969	3.5952012888e-06	0.013997368319	1.4195965276e-06	0.0058526216209
Pinselin	7.2688564912e-06	0.21238768583	2.5639807239e-07	4.2482030575e-05	0.00014801481709	0.00033891776683	0.83340446373	0.057009047954	0.028040836115	0.0040207294423	0.00042586395948	0.65637177361	0.0042140688367	0.018877517283	0.0001164454828	0.044281564856	3.9095973569e-05	2.5381711117e-05	2.7388160772e-05	7.3197104804e-06	5.0381428613e-07	0.0050995779493	3.8273116028e-07	1.0666572052e-06	0.00021876361827	0.0072128283358	9.3417225218e-05	0.0024926589479	0.016293731364	0.061644896279	0.00054506136434	0.0091154582601	2.936194793e-06	0.00081226073347	0.0064978171744	0.13834022104	0.0024361607754	0.2370244485	0.10705664642	0.6692145701	5.4400881448e-07	0.0064429460964
Piscarinin A	2.807952491e-05	0.040631912627	8.4739265917e-06	0.047211339409	0.42968647539	0.42161230002	0.0079699225705	0.0070059198254	4.9196723121e-05	0.0020167119669	3.8814077981e-05	0.00098156349262	0.5221067403	0.048413832151	0.99690783312	0.36349585321	0.56102303119	0.10769264475	0.10429450634	0.94842509344	0.0018659213151	0.36708656872	0.0013451517776	0.45585150137	0.83762926799	0.76839241486	0.01201698771	0.17900010337	0.00071670085761	0.16688895961	1.8320632517e-05	0.15910093202	0.54436543647	0.71796892812	0.73305355594	0.39327456026	0.00047670475755	0.53688906512	8.4041633105e-06	0.10038086469	5.0149997993e-08	0.10509248818
Porritoxinol	8.5792214265e-05	0.35190581159	4.9555899263e-05	0.16406309364	0.28326051508	0.50659206594	0.076793306177	0.54729803747	0.025211916994	0.86853667658	0.0021452824247	0.489745871	0.088993088063	0.41432796411	0.0096259044983	0.35380669063	0.0065602264291	0.13554292663	0.00017972436931	0.25508719194	1.5279799188e-05	0.076245590854	2.799684126e-06	0.035017293556	0.1377134429	0.44265570721	0.0062327182544	0.88263799093	0.79731563487	0.34977528636	0.10168393189	0.14093972496	0.067466234254	0.5020560768	0.2532384874	0.86728560027	0.0020450393197	0.74043301215	0.00023604966813	0.27450515836	2.9707311995e-05	0.1263743546
Prelaptin	0.069967754578	0.053480973359	1.3045887859e-05	0.93156962972	0.15258740331	0.03888554649	0.15841794937	0.77544975708	0.54330745129	0.79166154746	4.3643064002e-05	0.028705272303	0.00066937874465	0.33645700108	0.004933177875	0.037922083922	0.00092462263382	0.41671078728	0.0035268783772	0.34823669111	0.00049897629562	0.5838690941	5.0498602194e-06	0.03296959724	0.32055410011	0.92395532948	0.82880629236	0.12808636692	0.06855299246	0.63835319534	7.0223584339e-06	0.10739673173	0.00017525757462	0.043905870472	0.010089736391	0.011158699203	0.0048111433272	0.28975834176	0.00035584575964	0.56821769324	6.8383933317e-07	0.0085342392243
Pseurotin A	0.0011219377019	0.013194001339	5.1550684879e-06	0.0032021045605	0.18126783615	0.010256385228	0.00010832162442	0.85226006645	0.014490224241	0.83271869548	2.7525994151e-05	0.62488128427	0.13967935307	0.94614171629	0.0016040568921	0.054799520343	0.013925966361	0.76926449987	6.2774914079e-06	0.86587632217	0.65309291645	0.88922178083	0.029669490875	0.51232793965	0.0022330463171	0.88040672931	0.00039273991876	0.010633059134	1.2302012934e-05	0.97078763631	5.4153012119e-06	0.43741316183	0.0031293158979	0.44739765498	0.66222518896	0.083516198296	0.00096835930813	0.96877902137	0.002799620364	0.95308054476	9.1076116088e-05	0.73795443681
Puberulin A	0.00012155279873	0.13490459403	2.236004313e-06	0.0024459907044	5.7862321398e-05	0.00075007174927	0.009679852079	0.00038478893723	0.19122842734	0.015590193814	0.27235916656	0.43584427378	0.00017881485595	0.00035330346888	0.28577245959	0.10007138587	0.00016600698258	0.0018014944016	0.0064762321131	0.094853853991	0.00016092592746	0.90916890178	5.5522216679e-07	0.013616106978	0.99155486594	0.26168442062	0.0027389741725	0.89453455385	0.06014311853	0.1416038318	0.00014294127362	0.0015692338887	0.0077339611805	0.056400657343	0.27056218004	0.39048387931	0.0055671020068	0.4304066233	0.00014392905441	0.34221188182	4.4084078743e-07	0.0024093916494
Puromycin	0.28662517354	0.01128642722	0.38899800293	0.010901319458	0.0099846935391	0.0011492347077	0.030398627737	4.3598966749e-05	0.00019545873825	1.8866438416e-06	1.9016545323e-05	5.5832442129e-05	0.03584164877	2.2191957899e-05	1.9330350149e-05	0.012434163751	0.00055306756886	0.65391595498	9.123735311e-05	0.073124656425	2.864800972e-06	0.32287722864	8.1474407806e-06	0.32782789697	6.2582265949e-05	0.0072334373183	0.11817876526	0.093991361744	0.0038775674923	0.0088603382867	0.001302088069	0.010236806831	0.6736908016	0.9831258962	0.16476395724	0.84040765147	0.8358889527	0.0071260045214	0.007404632653	0.00029271884483	0.0048872110423	0.00020831237453
Purpactin A	0.0027502165021	0.56855749693	0.00078931556883	0.07573883422	0.0017483306398	0.19258854099	0.0047738114788	0.029069763945	0.06880472084	0.25443132407	0.5118713328	0.62562692852	0.00055395018423	0.10302096319	0.0035693095958	0.77974378433	3.0100804559e-05	0.10820147496	0.0006940188118	0.85421582731	5.7452928525e-05	0.34934642288	8.0838385962e-06	0.036399039671	0.016775288881	0.83324975747	0.33958009191	0.60143382219	0.0080034295598	0.076265404948	0.0026076482646	0.0013482971509	0.10219914294	0.038663865964	0.24342594267	0.91368153616	0.03051649825	0.60315698102	7.7207378901e-05	0.37897913228	0.00011198236158	0.021229307854
Purpuride	1.8961478677e-05	0.091806515488	1.2060704797e-05	0.033947647511	0.0012108300601	0.017415947349	0.40003407115	0.76017218724	0.58618002378	0.436047294	0.43888856439	0.59145203842	0.0086589841088	0.61320665647	0.015143146129	0.92210229571	6.802303036e-05	0.08413628889	0.00081463667572	0.10404941573	2.7475165885e-05	0.21820914656	2.1412885278e-05	0.14494048107	0.013847984376	0.23220190504	0.010204080945	0.070483972965	0.55518682367	0.41227582376	0.64619062641	0.51386758918	0.75864721641	0.75869781056	0.58701615086	0.15153906608	0.017143000013	0.51515307401	0.0017947991842	0.90051342731	0.0012429168722	0.91197586391
Pyranonigrin	0.85731150188	0.32484791576	0.0048817079567	0.77713627027	0.00012432801549	0.88746933623	3.0944029041e-05	0.2096794103	0.12257612694	0.18753265563	0.0011906330561	0.83533747897	0.46653217093	0.30518484089	0.9499424716	0.17417886431	0.0010436245611	0.061747609269	0.37142621604	0.0094777999204	0.84699534016	0.7550773533	0.0043754883316	0.052202394202	0.003096944721	0.24888110932	0.19975408446	0.34025441222	0.90949811899	0.045546663264	0.0062342423035	0.34212994749	0.0072598130582	0.15778437972	0.00034812474548	0.57168759458	9.6370165564e-05	0.028891132113	0.16961061236	0.51102645095	0.0014320592269	0.24942639177
Pyrenocin A	3.6040909478e-05	4.7790902738e-05	0.026767662474	0.06243201207	0.0022169227787	0.070229794032	7.9559474874e-06	7.3115919204e-05	7.2866160971e-07	4.2398117329e-07	0.39857006694	0.42536060949	0.0013848558785	0.063978055428	0.00012693051166	0.0012031842059	0.0022892168164	0.011405403093	5.6084565529e-06	6.0890051526e-05	4.2650335321e-07	7.0326016767e-06	0.087006771563	0.11946920538	8.2192453969e-05	0.0011497160633	0.00054237735401	0.0095385714528	0.010880878857	0.002023146301	0.0018229859522	0.0021581788535	0.00022332816799	0.00015754559073	0.64605054235	0.62426896787	0.0013852425128	0.092249233297	4.6426382754e-05	0.0017063370587	0.020908109366	0.043521878587
Pyrenophorol	0.45068807657	0.38386070552	0.013991047821	0.056310215874	0.054747117928	0.31777309791	0.097006013722	0.05757394193	0.039521635688	0.878751774	0.96349655749	0.37352744416	0.68589763104	0.59869403969	0.01253772483	0.028399479192	0.57391986669	0.0066243244834	0.023193248434	0.083254229961	0.012266898029	0.016015515914	0.47719304568	0.0019036490758	0.81884575167	0.063249181473	0.53537604813	0.35068001134	0.28518986576	0.1405384269	0.032832982401	0.0038956817822	0.024443485595	0.65698398052	0.0059429431431	0.8743767536	0.013080233585	0.4502408562	0.011897619852	0.57195994234	0.57623759395	0.27886889333
Pyripyropene A	0.002618673051	0.69667522205	9.9008121108e-07	0.047184101509	0.0048132991673	0.035665077384	0.54401185345	0.049284359384	0.79131117809	0.042935217824	0.0017650799748	0.89428249945	0.016083659086	0.1471496706	0.95143802741	0.88638250778	0.0040105179018	0.037393456696	0.015417367695	0.63412708256	0.001454221906	0.80068939248	3.0042345234e-07	0.050429694702	0.22576799389	0.65137891608	0.018261290565	0.5462612823	0.67208409115	0.81638587285	0.0006092207393	0.069321686743	0.00020997761249	0.059387214039	0.27306085508	0.57642156453	0.061902897709	0.91724579997	0.0080383479977	0.7910970865	8.7236143684e-07	0.18113507673
Pyripyropene D	0.25454264711	0.15440202117	3.3394058922e-05	0.0020250808417	0.0037554871598	0.0087436371663	0.26185681295	0.060183090814	0.012336730959	0.051188514441	0.46595873113	0.98734674407	0.0022012657038	0.017928159659	0.2008415653	0.27353125417	0.00085175694764	0.093242250047	0.0011530411495	0.82520628754	0.037688846316	0.97595877421	5.4276473202e-05	0.049810428365	0.29996637837	0.49628041655	0.0023868062399	0.089636915433	0.0084423700289	0.75817668739	0.011269945388	0.0056997062623	5.4952847867e-05	0.0073873189655	0.60934112618	0.5951888888	0.00020488932226	0.21218308703	0.054892838906	0.34790305795	3.7399888848e-06	0.0036134114147
Pyrophen	0.015561548567	0.051654836219	0.009129952005	0.041364425692	0.08815144277	0.063922802716	0.042109376459	0.11699132523	0.15331333071	0.83676766657	0.045378781802	0.63459374792	0.0050276886868	0.16306817684	0.043453528663	0.65178871888	3.0866264055e-05	0.012641586504	1.5481176963e-06	0.10210772175	2.4416559123e-06	0.0056919534879	3.0318887203e-07	0.0026001918203	0.006091670384	0.26849686321	0.0064121084589	0.2065183168	0.42653915395	0.050740926559	0.66498090472	0.015220550517	0.60707142052	0.77534851919	0.74485234361	0.27575832162	9.0101873735e-05	0.82681168914	0.00023710661693	0.10421441596	3.1873538886e-05	0.061887985408
Quadrone	0.049350022509	0.33485222494	0.0046221662201	0.012465555328	0.046844338638	0.060910328114	0.022935326842	0.041664827183	0.44499515262	0.40004293469	0.22812218784	0.43290331917	0.11714256934	0.32911831418	0.017115280216	0.87336971269	0.0015824578962	0.1529000989	2.7256224652e-05	0.90072342148	0.002193557572	0.41704856614	0.0001828697619	0.056703162307	0.0099506819182	0.50637993752	0.00076966734876	0.94048561111	0.0033312272244	0.27603382568	0.19774503424	0.0083333551063	0.043279479469	0.1257294805	0.48541994182	0.46073908487	0.00085364570088	0.40053198236	0.2432483394	0.86590890064	0.0090261635263	0.10397711647
Questiomycin A	0.51313539913267	0.03036400155872	0.60840413924445	0.08487973048085	0.34029728697877	0.0519917675261	0.0136484932274	0.97370124968974	0.19712054112514	0.97357607790012	0.33398077533929	0.67958862461069	0.54511299063803	0.63265138964393	0.00408933203582	0.66707793574297	0.00421284557479	0.19189641065817	0.00014689059016	0.19819298648888	0.03337772084148	0.16795014000374	0.27696714670858	0.17340007854011	0.0018524963648	0.47451910825393	0.00338563917695	0.0614160377744	0.00177577171909	0.94626164943287	0.01067392725619	0.70457033784313	0.85694513303361	0.64857838809683	0.53798503993329	0.24066081675126	0.00508927109378	0.6234878007221	0.28317576996785	0.62797272782745	0.47211137113177	0.45449051431738
Quinadoline A	0.018618701066	0.46532159508	2.107661872e-07	0.45293601352	0.0001210761745	0.32834911157	0.019429202507	0.99598062045	0.24276953324	0.040877967692	3.0467280889e-05	0.82065757945	0.26767947967	0.27333030413	0.76044736647	0.85235836611	8.962038214e-05	0.6004322727	0.12042319884	0.60180032441	0.024277743763	0.44958833061	3.6376052863e-07	0.70518640393	0.0019172005198	0.22383677552	0.091092677122	0.32923683648	0.31771878045	0.040864265599	2.6468568348e-06	0.82346615762	3.390368025e-05	0.090902051872	0.0014227286238	0.11323167826	0.014041795716	0.27197059355	0.080992126933	0.031758391626	0.0043889129359	0.24191012322
Quinadoline B	0.01773570684	0.15935950733	1.203421744e-07	0.35477292389	0.0012390710065	0.78462157727	0.16946999405	0.55868966364	0.22205605606	0.089281509736	0.006943587713	0.34559538986	0.19258845185	0.66366467369	0.38387971354	0.44535787619	0.021424989485	0.48678275362	0.0018026134889	0.92927231139	0.17954598595	0.37447795829	0.00016578667494	0.8466737526	0.14095663513	0.81238194014	0.00010595641021	0.49268550966	0.018219884374	0.33904051235	0.13679746933	0.77816591209	0.0006966624687	0.45658581922	0.0062665919662	0.56419896567	0.011983519636	0.88493414157	0.97037490036	0.26209772084	0.00014923285072	0.66021788697
Quinolactacin A	0.010144699602	0.0056967538404	7.8363562321e-06	0.0041533313066	0.075867507023	0.0071589406449	0.2185202742	0.0089645390258	0.24435804292	0.97692683843	0.00066772641843	0.79298015267	0.0004750612917	0.1421789857	0.017007616325	0.6115254486	0.0017443298574	0.10811253015	0.0096012360278	0.99377018294	0.00038479876222	0.10133124373	1.5697808844e-05	0.079719941816	0.67419022535	0.74894202863	0.58190397562	0.37287257546	0.03107264615	0.0056819588296	5.0821689786e-05	0.0046001368616	0.015001554183	0.80775580292	0.0066339049415	0.33697011739	0.0040264714822	0.63082315032	0.00012755842336	0.13117134881	3.7076753736e-07	0.10012275491
Quinolone A	1.9956499978e-05	0.043015231171	0.0078236336352	0.00016203958712	0.011256889853	0.038559263502	0.18902311357	0.29025617362	0.00049964261312	0.40197763225	0.34165948641	0.011287387352	0.010623266942	0.84238752325	0.032425880943	0.99569544653	0.00072710822567	0.12851404605	0.00014274034591	0.69466252724	3.2227127983e-07	0.067473669056	0.00069673642559	0.0027079645124	0.18443926348	0.11271913981	0.0024200352474	0.6385095087	0.014793373075	0.13458987065	0.80119091366	0.0079653843488	0.016415274992	0.29118111899	0.56672557351	0.042071292865	0.0012732168477	0.25065689809	3.3128610413e-06	0.50007961622	0.0047476859616	0.027226273569
Radicicol	0.00035072970088	0.03331491597	2.2825991698e-09	0.00072191913266	0.84374026921	0.0019000686887	0.00038513530693	0.23472257712	0.0015778186075	0.17797312721	1.1839433172e-06	0.36612380155	0.044467105122	0.021878333804	0.67130057688	0.82479041096	0.87437883988	0.008272120741	0.00020208543936	0.021779308984	0.00049070044708	0.053520903859	1.1519831833e-07	0.0033173214212	0.016113268871	0.371013528	4.4147067602e-05	0.0067298718856	3.0455607419e-07	0.55880984482	1.9374372548e-09	0.064539484478	1.1807378085e-05	0.057210920009	0.0087537112001	0.41001255671	3.5041996103e-06	0.068656108588	0.017357558784	0.20677277562	8.6716683243e-09	0.0078204565758
Radiclonic acid	6.1422288538e-06	0.023776140334	0.00046113654947	0.36959148504	0.00091976656689	0.27147766226	0.013246271313	0.28766276287	0.46075035326	0.47021665095	0.92651902007	0.86715688453	0.00060502124876	0.25740286035	0.010045231874	0.14819093783	5.6251672986e-05	0.04968945446	0.0036266199315	0.27060765836	3.7473539783e-05	0.015979079041	5.6145831415e-05	0.06456522332	0.015026858751	0.17596101284	0.29196782967	0.79764962292	0.0017484348582	0.082210974238	0.011689541684	0.36279537707	0.35996911257	0.36816798072	0.6964787292	0.90330544963	0.19765241602	0.87204906582	5.6181259964e-06	0.031122297266	0.00030075575215	0.34660225274
Rapamycin					0.1968623480379	0.8333743304977	0.2132286945608	0.2723485451698					0.4232797000791	0.3234766156237	0.0088758599338	0.8870907517083	0.003609598602	0.9392147294221	0.0178029653479	0.2036756026622					0.0042573043152	0.3049339007316	0.8587487243203	0.1200438874723							0.4195657630842	0.2683426009615	0.4711841620172	0.0281064057728
Rasfonin	0.010064313034	0.17374851821	0.12619497633	0.41055270667	0.31952188915	0.6562100706	0.29060617759	0.68901449337	0.027593755346	0.083407230578	0.52233477803	0.18965692218	0.19797325119	0.27255967596	0.027305086184	0.11980521901	0.00057774078986	0.28236826605	0.0034804268557	0.46504331421	7.9271592321e-06	0.0084301283478	2.9817434896e-06	0.0033735325849	0.00063362842444	0.0063813398268	0.88540694378	0.38428471817	0.0030259191826	0.032977992139	0.063396459833	0.060094911114	0.031061541674	0.39684830286	0.93835822727	0.55345477918	0.91634381842	0.09632619719	0.0011081762049	0.28922192694	0.014494236206	0.75082311318
Roquefortine C	6.9330092591e-07	0.018470699553	0.0064042358695	0.097245787963	4.9782147174e-10	0.05286247867	0.68691438991	0.59659560686	0.21904208102	0.38781227482	2.6373122788e-05	0.76186271782	1.6163655326e-05	0.00034494673911	0.00012573667545	0.14926206243	7.7953398236e-07	0.80286408574	7.5680837044e-06	0.85295415243	6.5643330752e-05	0.40435233571	0.53951455747	0.98976374563	0.5863646189	0.0055502494869	1.7877406517e-07	0.16036125218	0.18237053835	0.23918217092	1.5978156326e-05	0.81324899183	0.00011239374743	0.29984283945	0.00026994704242	0.10288796454	2.5742315899e-05	0.0032837453377	0.0002524416401	0.00011472215536	0.31909802498	0.0011318179406
Roquefortine D	1.4800420484e-11	0.0019705085073	1.457500403e-13	0.008439578082	0.013530072327	0.13095768083	1.3365060674e-05	0.75053385913	5.9611068813e-09	0.00033941472984	7.2071814099e-11	0.039456528341	0.060861940795	0.013796157614	1.6112904969e-07	0.012503158683	1.0617467636e-07	0.035905321836	0.022789327732	0.045998123558	6.6858478222e-08	0.054474060012	4.6881261965e-10	0.55499110159	5.2258393204e-07	0.00053427774748	0.00029815713171	0.094231141747	1.0318280432e-06	0.00022718519501	3.4309688016e-08	0.051357546736	4.6829068065e-05	0.39920144923	0.54997600443	0.64301354804	0.00017007582713	0.0077073381112	5.4746557181e-09	4.519767097e-05	5.0995339618e-11	0.00094177946884
Roquefortine E	1.5181078129e-07	0.00036399870005	6.8949489172e-05	0.00069247751428	0.17342358223	0.00072350355087	3.1349448306e-05	4.9694540595e-05	0.0026289227646	1.7605622682e-05	0.010749212687	4.6491672433e-06	0.019182391324	0.00012764523863	0.010602531494	0.0055635690268	0.11162990639	1.6769511378e-05	0.0023718187736	0.22410402901	0.15023917045	0.81767203448	0.4613680818	0.88218314101	0.69226620843	0.043110386016	1.036684395e-06	0.0039976121997	0.0024185664861	0.052491845103	0.00086366777064	0.078504093053	0.25431030144	0.59927118543	2.8687793431e-05	0.16761868062	0.00024487102029	0.11093589136	0.05029539555	0.0098095460035	0.57515169582	0.011024697337
Roridin A	0.30774675053	0.081660887429	3.0231618424e-06	0.0072383228686	0.010024715015	0.0071325058795	0.27269897495	0.0098922115497	0.21988651816	0.30691052936	0.057238571168	0.7131147843	0.003509324561	0.25210655259	0.014464904913	0.61749863627	0.00031369724738	0.017071220857	0.00080192120686	0.37918030886	0.010156335006	0.081442983188	2.4099938944e-05	0.022887904451	0.037202212926	0.11953846473	0.020217868867	0.58221252493	0.61807828297	0.13613157155	0.00063598406322	0.0075776336808	0.011828404195	0.42405015237	0.33728438371	0.14479046109	0.0031835364367	0.23827009676	0.14207179789	0.84798626606	3.6357589403e-07	0.34420355497
Rorotoxin A	0.00018612427722	0.74497621461	3.7282248118e-05	0.72748475903	0.10666391464	0.57999211779	0.34293151123	0.44361129205	0.00043039796003	0.90036719103	9.6268495096e-05	0.39032594864	0.4099311337	0.1574304542	0.015984529044	0.22742571132	0.00047366670298	0.43677685549	0.0017350327051	0.964203069	4.0789140783e-06	0.45232195696	9.7970174274e-07	0.15413478938	0.0023199344047	0.05589140863	0.3661142717	0.24206082627	9.4243989819e-05	0.45114895288	2.6810886635e-05	0.16593460557	0.15895934689	0.5444922707	0.38605857681	0.40061514129	0.97701477995	0.067832661747	0.00032742507923	0.30501965154	6.3706224866e-05	0.67034485824
Rubellin D	0.0010704706501	0.009197530653	9.9076076943e-07	0.0016174060684	0.087148947186	0.0045441017504	0.67665537663	0.099882802548	0.66939122364	0.46474178441	0.0049190966584	0.72992394341	0.0020836419301	0.047942008929	5.57510201e-05	0.59373956124	0.0001094655077	0.091434805293	3.0855050873e-06	0.39047452936	6.4627078172e-07	0.16817711014	1.0719105996e-08	0.059530910967	0.0084803785073	0.73908353482	0.027612043624	0.043802877228	0.19907462754	0.24609374552	3.2744143471e-05	0.024721316963	0.00015321471755	0.21566557392	0.00010192564971	0.23621027539	4.0041198698e-05	0.42560280151	2.1637474393e-06	0.10882187393	8.2919432347e-09	0.018193349959
Rugulosin	0.0711122600388	0.1688314299845	0.0779528901471	0.1546515330036	0.6651007940253	0.2018893685545	0.0025929706952	0.3203521334377	0.0233655746455	0.5760047771904	0.0543115118998	0.4364090531812	0.0088228332092	0.5144976153567	0.1976149932278	0.3408363562747	0.2355744137552	0.8845881143868	0.0112424321461	0.4149071833104	0.8479015046404	0.7684250764349	0.7858346187927	0.7154316455355	0.0454571922211	0.5283287158266	0.0015715595633	0.0972497149973	0.0105464240178	0.4060933908555	0.0121347006002	0.4510573766564	0.8875459064784	0.8233905053612	0.00632384808	0.1687485837453	0.5289207676681	0.9814043776661	0.0407941205708	0.5890809336822	0.049621551186	0.6261069049172
Rugulotrosin	0.40682229007	0.61002858985	0.37727790091	0.56784834335	0.021026325824	0.80743549717	0.06700251028	0.32746944048	0.05382436505	0.86044201215	0.13233992399	0.82377392025	0.13559025382	0.44100684736	0.31079902549	0.098126142169	0.0075455649507	0.14135249248	0.2702813189	0.5969396358	0.10791641279	0.074696944264	0.11161712005	0.067793894002	0.091236316299	0.38790230647	0.77206234863	0.31940368448	0.74726800108	0.21432376072	0.62734617205	0.19790440342	0.78473028543	0.95864526548	0.3178987409	0.45480268783	0.5727202778	0.77150445469	0.70946490662	0.29717257513	0.94516923606	0.27448837946
Rugulovasine A	0.0001398641209	0.0090788042863	0.0014844885011	0.011801153763	0.00040548684093	0.0037456399261	0.00063759691745	0.014809189663	0.3114273422	0.24896681597	0.1943578675	0.16381084102	0.068041017596	0.032954454997	0.085561611593	0.17689281073	0.014228798846	0.050628147663	6.3346237834e-05	0.45265008314	0.0045046143693	0.13310752784	0.065030394083	0.18004357186	0.25660271324	0.84410081123	1.8310229428e-05	0.55000739013	0.00091807468474	0.036046972437	0.00038202103956	0.04779150047	0.039598297516	0.73011473611	0.0067997148234	0.23795511589	0.00018342047499	0.56877557422	0.016933693556	0.087904956954	0.3783425796	0.12025642001
Rugulusovin	1.6564109324e-09	0.010798680685	4.2530257158e-10	0.00066837327993	0.035213899304	0.0033321859715	0.018403746703	0.058593957688	3.4414749175e-05	0.45255412988	2.8881839529e-07	0.25428576423	0.050444257186	0.0095365344123	0.038621859468	0.091919207624	0.0024059067703	0.44373457712	3.8207883992e-05	0.6345308353	2.6181240097e-06	0.79897540303	6.5920463753e-08	0.12537924222	0.024779175559	0.18669046336	0.00018925772275	0.037893584394	0.0016262916685	0.2244052998	4.1268729127e-06	0.0092769235692	5.409361575e-05	0.075862793746	0.58805848868	0.53790766419	0.00042899488395	0.12211380869	4.6809909887e-09	0.032583706462	1.2077151627e-08	0.0016822032468
Sambucinol	0.28178014912	0.54390196357	0.028216005081	0.8660993186	0.42391578088	0.68967593158	0.18329246113	0.33059214216	0.89941655038	0.85572509184	0.24035852987	0.77583492863	0.41051126127	0.88360557376	0.048059312848	0.78273927673	0.016924064795	0.50059809179	4.1787500941e-05	0.78991512697	0.0024254620658	0.36736461086	2.0697985314e-05	0.62514911395	0.0066780100919	0.57420727212	0.021605283783	0.57625162755	0.13061018918	0.21225829664	0.7146127441	0.38858326165	0.17532656265	0.60546851586	0.90505544617	0.78574875493	0.005184602774	0.3770951947	0.22165503467	0.7283775841	0.004041096997	0.89276006711
Scalusamid A	4.7018750372e-07	0.06217283851	6.66544645e-05	0.013630720548	0.042480059235	0.010293834271	0.072565606877	0.0063636152597	0.0026009718594	0.45998146393	0.0037675826007	0.75075007445	0.061064797609	0.18829735694	0.012011022913	0.7768462281	0.00094415458232	0.066613579604	7.1217999578e-05	0.95278868289	8.7973041093e-06	0.15295115324	5.0955812319e-06	0.052791808248	0.013767314341	0.44340256049	1.0335256666e-05	0.70656497575	0.0077395754283	0.037435355145	0.033957419499	0.0085571996595	0.77609240344	0.34565136969	0.95305125452	0.46485415741	0.00020916617905	0.3328159583	6.5954632675e-06	0.44838904856	5.7557588257e-05	0.14724095847
Sclerotioramin	0.1197472232	0.3119843958	0.0022962646827	0.0053740267813	0.19525861215	0.028301448983	3.8113882329e-05	0.018848147456	0.010482495091	0.08170929754	0.041246625911	0.070701202855	0.030296351192	0.1284405732	0.04597039871	0.72184268151	0.0066462813735	0.06901989607	6.1202188779e-06	0.0027767764411	0.3795216576	0.55322523997	0.00054037784272	0.013497898181	0.00025479815857	0.012852477911	4.3888116641e-06	0.0011248328511	5.191056935e-07	0.0022228294265	0.0002245404149	0.14285731234	0.00011978319354	0.007201885781	0.0020996891577	0.0054111734507	0.0018884019881	0.40526181001	0.00011225549108	0.015196272579	0.55849694642	0.64816572186
Sclerotiorin	1.070334938e-07	1.0131709359e-05	4.6853637176e-06	9.4697648288e-05	0.00079944499877	0.049433408079	5.0636830158e-05	0.00017581705137	3.86084558e-05	0.00023153562972	0.0054254728196	0.0065095063666	0.00092887045818	0.0045048029791	3.0778583601e-06	0.0002255039597	1.7412205708e-07	6.4702931878e-05	1.1730244991e-07	1.5169120077e-05	1.7000278401e-08	3.8466617811e-06	3.6261758282e-08	1.6432187598e-05	1.0263475791e-08	1.8285268995e-06	1.4202764859e-08	2.9090242434e-06	0.46333981201	0.44169558327	0.031216832891	0.069255040078	0.016099215778	0.041090746506	4.4118489477e-06	0.00051942157283	0.4664636096	0.73228452582	0.23293574818	0.85610655827	0.22602293347	0.16771406553
Secalonic acid D	0.27637112215	0.0961375193	0.018511490575	0.2789845502	0.33598054874	0.58104492049	0.0012465450995	0.075432000945	0.83625020839	0.079004853233	0.25736814745	0.43239532819	0.014590608327	0.98214859587	0.03013098582	0.78124857765	0.0097851353186	0.43406271788	8.5549799877e-05	0.87591345696	0.0098783352535	0.093364149205	0.0027297870329	0.22539648578	0.2803245086	0.44426556543	6.6658035759e-05	0.54689472742	0.0001163752767	2.4137675194e-05	0.0011868472133	0.0012634247333	0.021537926005	0.13573258226	0.057791021943	0.59135341805	2.8025090863e-06	0.12584637089	0.0036130275576	0.13864752043	0.00030066335445	0.51928270911
seco-Sterigmatocystin	0.0036048533571	0.37144854442	0.0011254648528	0.80993149384	0.013033644809	0.67271108369	4.4843013153e-07	0.011641572876	0.11094784409	0.0098043300105	3.3911330219e-08	0.688218847	0.0065016555142	0.071721425112	0.78763147471	0.98615075102	0.02522660103	0.69354858375	1.3306406484e-05	0.56722159188	0.0064639921264	0.36637090916	0.0008232422872	0.82988217801	0.46489662934	0.33342918967	7.7871660071e-06	0.57732584141	1.7493110453e-06	0.34430473193	3.0863083738e-11	0.066548303022	2.0161050355e-08	0.031748908918	0.28537364881	0.33813013551	1.0194519494e-08	0.42945648092	9.1140528875e-05	0.77797045537	3.981878669e-07	0.10910632039
semi-Xanthomegnin	0.65317887518	0.15833962541	0.0030086708724	1.463333718e-05	1.0479199391e-07	8.1142231558e-08	2.1423315149e-07	0.01615631502	4.0522088338e-08	6.0732563299e-06	4.9663879556e-10	2.9085216595e-05	9.1811606836e-08	1.2671692306e-06	2.4016532165e-09	2.497612764e-08	1.0275271977e-05	2.5369303774e-06	1.6729908076e-09	7.9971164716e-05	1.2609520784e-08	9.0916176359e-07	1.30452188e-12	2.2648990609e-07	1.9969286762e-11	3.7558237289e-09	2.3586376227e-05	9.642509199e-06	8.5831892971e-05	0.00015815595091	5.3662935343e-05	0.083091055552	0.10976221657	0.0011077102695	1.4993758026e-06	2.4905348151e-05	0.74562432385	0.031501357928	8.690031708e-05	0.0021401595082	3.0822377465e-06	0.5176948406
Setosusin	0.11712677763264	0.65457022083896	0.00186621094745	0.93427756833979	0.00047213762295	0.35077515529135	0.14930201496802	0.11812835907842	0.008259725344	0.21646412785034	0.61183173052891	0.38821970986279	0.0102539388265	0.02403656199297	0.75073244551038	0.04867065877579	0.00066030520828	0.01265656277969	0.00255776347998	0.3379116166153	0.16006037321129	0.18479430384868	0.00253968531584	0.04117362291626	0.00956286794681	0.78797840886747	0.00189288892601	0.40522966944613	0.08415272321288	0.72274125545483	0.38068255646057	0.36657951415711	0.02871504278633	0.60329230703841	0.00813727666293	0.09851668108355	0.1048745924492	0.48433446544241	0.57046974624377	0.28647798756266	0.03855636532145	0.08491932695979
Siccanin	4.0795176466e-06	0.1941400067	7.9494579505e-05	0.31026344626	0.0010445447735	0.00012535710811	0.84276914313	0.071939002833	0.0001020749763	0.00030814874667	1.5620417722e-05	4.976162078e-05	0.86954295199	0.0037836565061	7.3835710805e-06	3.8677664917e-06	0.012835460284	0.010029856761	0.021956571514	0.31471149537	2.2275541485e-06	9.1418277681e-06	6.8671426823e-08	1.3889525638e-06	0.0019337120733	0.62960095241	0.00098304248177	1.3659754311e-05	0.00010662265287	3.1689037525e-05	1.7723112483e-05	5.2302609662e-06	0.15335557601	0.03911208292	5.7741652008e-08	1.9356776958e-06	0.67839555036	0.14708352226	2.0682161993e-09	4.6999350911e-06	1.847703116e-08	6.6253916731e-07
Skyrin	0.19986095686	0.09260762793	0.00099336993705	0.057342428291	0.3951578094	0.0058145621816	0.075619813591	0.028218264786	0.55778648304	0.16528406992	0.0021798231625	0.10239203223	0.00012539452376	0.02639104123	0.019213627526	0.034032641355	0.049447812851	0.49313987949	0.0028551502341	0.19028671503	0.13926407592	0.52342694212	0.012898588167	0.47171186878	2.959376214e-05	0.16864697634	0.58411958282	0.18437351551	0.030892710458	0.50245089391	0.00098001171241	0.38838511693	0.0032068582999	0.98815069465	0.0044067006802	0.2362880424	0.00074662287683	0.88327252906	9.3564679835e-05	0.44387347026	0.00014394564456	0.33814937843
Sphingofungin D	0.57290605742	0.54657466723	5.2144174431e-05	0.29572860483	0.037083634306	0.33124697134	0.00021252678417	0.25148944027	0.092247379138	0.059228691191	0.017671997599	0.95921959653	0.71324245323	0.88886058041	0.0080371880403	0.99696703777	0.0013110225744	0.387500169	0.00086778113996	0.89155513883	0.0076435692602	0.59198593282	2.296220744e-06	0.36472038339	0.0012228511039	0.39743917981	0.00051892840194	0.88447890403	0.00042457020547	0.6558141838	0.00012081095855	0.21430147712	0.00013877038637	0.02462919623	0.024851692728	0.36035914381	0.00017395956213	0.29251449425	0.055727412418	0.12826323963	0.050886859946	0.85042860415
Spirodihydrobenzofuranlactam IV	9.5940312314e-07	0.0020413772294	1.770844745e-07	0.00057208671764	0.00090219447693	0.0059662848074	0.0092266338498	0.062487926998	4.8968574836e-05	0.75261131329	5.3738226778e-07	0.52322353627	0.0045039967583	0.038655482859	0.00040460788431	0.021833105097	1.3063865422e-06	0.00029170520926	1.0129372737e-06	0.0018482378276	5.9613622443e-10	0.0001671287653	4.9024615419e-11	4.56969608e-05	1.7932450563e-05	0.0046187002566	0.00016215656434	0.024517079144	0.12884260729	0.049995117797	0.00097059038204	0.0077056093203	0.0005230565837	0.28240339342	0.005900309893	0.16750080808	0.00025665937258	0.57502253385	5.609303481e-08	0.031531560856	2.9859281206e-09	0.0049759978542
Sporogen AO I	2.3216548154e-05	0.44587647251	9.0646006747e-07	0.072328785585	0.00020640199497	0.26971987131	0.010751495639	0.17304908267	0.050096231342	0.68559453607	0.0002706270552	0.31770365496	0.066154443555	0.49719198405	0.29190627616	0.96385588669	0.00011001052065	0.42488881868	4.2804733183e-06	0.98935123141	3.131491429e-05	0.58818055451	1.9925362919e-06	0.17801993623	0.014663387228	0.88462253735	5.9434677701e-06	0.96096636651	0.14861087449	0.36432364329	0.22679689964	0.025583704461	0.0022638530445	0.18480182417	0.064677812924	0.82680998468	0.0014646998899	0.83646832069	0.0067670872176	0.68936047826	0.00036099259348	0.19903246615
Stachybotryamide	0.00089012656476	0.060143828326	0.00012957863924	0.041294999424	0.025736977497	0.086453467571	0.055196233595	0.12260769919	0.38353300294	0.9271793281	0.065709301759	0.58950563534	0.0046023322572	0.061994809152	0.015993463296	0.31587353594	0.00050261386097	0.0073729096273	6.6113347063e-06	0.10620437019	3.4564937894e-05	0.0040281997903	7.60048177e-06	0.003579791624	0.062082587319	0.35604107242	5.2266151621e-05	0.63439597357	0.13910253111	0.071320625703	0.98783189502	0.053784904435	0.17639226159	0.60607500059	0.16262972146	0.91330353714	7.234579709e-06	0.53872570388	9.3826966205e-05	0.040565775358	4.7467907338e-05	0.028962142851
Stachybotrylactam	0.009411438273	0.026630573583	0.0082482852774	0.074281578588	0.0086296971357	0.070592623563	0.010646118425	0.20469662882	0.53029104799	0.52776695648	0.7142688098	0.92603772147	0.00042384753184	0.075877163712	0.018558759867	0.64030897277	0.00041152085049	0.058079218359	1.2679370362e-05	0.19222656276	0.00073151801208	0.028873315972	0.00054900767212	0.057742300454	0.30902698242	0.65248946642	0.00021145531653	0.30362177226	0.0034727243482	0.047566964001	0.0051274771431	0.22112308297	0.77948986543	0.64063647534	0.04099745705	0.99002085944	2.4571072888e-05	0.31107797409	0.00035602059891	0.029971275101	0.00033193481839	0.07881873917
Sterigmatocystin	0.018123788493	0.01188979689	3.3850228186e-05	0.00061521909939	0.06700638855	0.0053352341136	0.0018103638605	0.00037545880995	0.91296249597	0.37551802278	0.0025921149573	0.062695569125	0.00086488782605	0.0092731700751	0.036189732349	0.12170423752	0.0012665547537	0.070859695102	0.80015444455	0.05721595592	1.9343345483e-05	0.15736575306	4.0589321086e-08	0.0029170209559	0.38624510634	0.19581093703	0.057845255735	0.94669191443	6.1351028391e-05	0.00030830782946	1.3308682928e-07	4.3784057266e-06	1.3742286016e-05	0.0024550505391	0.019873555026	0.79332755158	0.3063624041	0.79720567722	0.00042194300465	0.020160108658	6.3849723313e-06	0.00097629248021
Sulochrin	0.00045956827219	0.25439872017	0.0013828354475	0.75157189865	0.95365336006	0.64268657999	0.063358401704	0.089818801219	0.00024296131162	0.4229014784	0.0009660125698	0.32868757144	0.48863078666	0.24302843184	0.0041206005878	0.0020965692721	0.0032494483716	0.0019632125703	3.3091256753e-05	0.013139361652	5.7130267205e-07	0.0038879017386	4.5379279026e-06	0.00030337439184	0.006268658363	0.026340905785	0.083849346421	0.073152838756	0.0015816273475	0.20494197659	0.018741507838	0.0031264758821	0.72536830117	0.04317283114	0.47018826661	0.15315485742	0.0097737442751	0.87582468105	1.9437213577e-05	0.52904112327	0.00020872086456	0.044978751314
Sydonic acid	0.0061827055844	0.15108438025	6.3989611062e-06	0.00060525281289	0.0035795253684	0.013321015671	0.20487277841	0.038722198815	0.13475523114	0.18867339009	0.10879947771	0.19926612229	0.0015428975436	0.050337007173	0.0017325440762	0.47875266234	2.7981435456e-05	0.014127277698	6.0636618762e-05	0.1545535589	4.5994569729e-05	0.086233948676	6.0200152933e-07	0.0026063444135	0.0052892967822	0.46177587308	0.0012596133276	0.29774072882	0.53405363459	0.47550733615	0.0007756940911	0.00055892707661	0.00048082928777	0.012043138118	0.26675960064	0.88737500766	2.3009601812e-06	0.52803359067	0.00029204304479	0.30102378654	3.2908991495e-06	0.0070339744079
Sydowinin A	1.208186016e-06	0.022295271713	4.0271438124e-09	1.6438235681e-05	1.9209441425e-05	0.00030450242522	0.066647844762	0.040974837832	0.0031337691951	0.39768464319	2.0579483316e-06	0.1724317716	0.0076859216162	0.3655676539	0.098456848916	0.11077220999	4.253494847e-06	0.085645307993	2.1986188867e-06	0.8148645167	2.6499076881e-07	0.42548207384	3.3679500039e-09	0.014957345815	0.00020762385021	0.55717295437	1.2718476243e-05	0.14566578793	0.18675365568	0.29458781639	0.00055934382456	0.0059389325161	0.0061891842935	0.087831517535	0.0025586850955	0.054230918464	0.00087785034572	0.41838617334	5.3194733896e-05	0.88491755306	6.4031973242e-08	0.10069698805
T-2 Toxin	0.044362119038	0.75828678318	1.9950728643e-05	0.11032470792	0.0029502015187	0.18858347958	0.05283602522	0.0030730403748	0.054770735622	0.12344312582	0.063875015208	0.68701349775	0.031800003532	0.5272792133	0.077837253755	0.9807270876	0.0001993572059	0.14225844967	0.0013310885263	0.19975682953	0.0011858668305	0.74431107303	1.9869830596e-06	0.070797556251	0.0014457071836	0.45279388883	0.049514704161	0.27834898416	0.96515824646	0.035079716268	0.00025836222162	0.00055697191142	0.0002611204229	0.037607850283	0.053144789416	0.48213640004	0.76964142432	0.049326558357	0.7272173864	0.55539642608	0.00015173788153	0.33264522307
T2-Triol	0.9342739751283	0.9028793336899	0.0033212038565	0.4444253171543	0.0659218221436	0.008755719112	0.5873170146914	0.2983906075229	0.1305858825534	0.0939539041265	0.2754447999548	0.1704739639689	0.1584323211177	0.1979380310937	0.8147212099545	0.0261842957566	0.0884963044456	0.8836909440731	0.0466604854587	0.391989063242	0.9517730726278	0.120306601108	0.0043745819633	0.2375540595919	0.7168142898303	0.299814959824	0.0372957636864	0.2476734721016	0.0639349082727	0.3654555663712	0.6686070617043	0.7404617930143	0.0119525731076	0.5243480743601	0.5627553978894	0.1949862646406	0.0767503169846	0.955931358867	0.7471998970642	0.3572503996081	0.0101796505171	0.7540731803042
Tentoxin	0.076590053481	0.50048506531	6.9105564253e-06	0.7530226458	0.001509309405	0.36622438126	3.2093133923e-07	0.015787235216	0.27797291462	0.069123596594	5.4573908883e-05	0.43332180024	0.12734188632	0.75752723442	0.17668855446	0.10240577581	0.0011766759161	0.0067846103111	0.0019712293346	0.13021062311	0.01929341341	0.25372431325	7.1363051187e-07	0.028719702681	0.024827943871	0.021646908048	5.326272651e-07	0.51407258416	4.7140927421e-05	0.86403251942	1.6294084616e-07	0.18239499916	2.499200553e-05	0.2494186819	0.099114558926	0.56334258313	1.7528660804e-05	0.13026841457	0.74834922923	0.17398020712	1.0120777079e-05	0.72635566327
Tenuazonic acid	0.4891832383064	0.4846248469655	0.8763805945256	0.70570774005	0.6876269180399	0.170120321329	0.4257834308292	0.6255234031736	0.7220747538016	0.0515225902285	0.7030858843268	0.0794553487391	0.8974015033409	0.3281257395442	0.1404020693955	0.3871994804341	0.772403577319	0.6423936839169	0.0065762585568	0.3630499213197	0.2981324702007	0.147757622969	0.454435816584	0.2188021077442	0.0450858970633	0.547420871482	0.0208801906178	0.0808727012148	0.0128416841451	0.0271896205854	0.0280172015154	0.0396734723229	0.8194379597878	0.6393505575746	0.0034643446044	0.9663203811908	0.0014721369092	0.1869970654992	0.0052480164278	0.6511596476686	0.068362417161	0.7888330565384
Ternatin	0.077274341805	0.42558986872	3.4125141671e-06	0.011329733803	0.00059731226851	0.014099317487	0.00011891665891	0.14925561946	0.0038031175957	0.0061616861749	0.05681697584	0.83058289373	0.077416582342	0.21770272566	0.19251895912	0.21611289204	0.011482062004	0.87963232745	0.00056914895965	0.41947748961	0.96331463415	0.1147728565	0.00029138648206	0.78942977384	0.19276815214	0.47368864754	0.0017068543147	0.5485789585	0.00075920539818	0.24774004305	7.7313706249e-05	0.11782711253	1.4763017715e-05	0.0049380079832	0.0043707973932	0.52184281253	0.00033659394584	0.93181813273	0.099169105033	0.25031994267	0.00058898280281	0.17613260654
Terphenyllin	0.00023724611436	0.21275644391	6.1805292088e-07	0.68222479183	0.0043565339954	0.64681140653	0.068388088002	0.40282573084	0.54336396827	0.34789878366	0.001257264569	0.93171291809	0.25491320365	0.70979075661	0.44452266134	0.89691160897	0.028853244045	0.51357256654	0.00048398909802	0.15759237524	0.0046833632501	0.13421210884	2.2108250621e-05	0.53816928278	0.10647462152	0.76371254871	1.9517599594e-05	0.24517224958	0.090077806228	0.90624383974	0.0076086614243	0.33035192248	0.00026039770556	0.28138956262	0.0096403537232	0.8907297665	0.0010204124859	0.23549699292	0.031904015049	0.2007404309	5.3008808411e-06	0.75376880992
Terrecyclic acid	0.067211204807	0.17590526469	0.10009285182	0.3098759776	8.1268740083e-09	0.00014654700514	1.9760844526e-07	2.277753552e-07	8.5411384859e-07	1.2431659462e-06	8.3462395244e-08	4.9984611339e-09	1.4964412548e-06	9.8519826436e-05	6.9822871926e-08	8.3083384145e-05	0.00050068960808	0.33405549464	3.5208512955e-08	0.00013479613696	1.3362044266e-08	1.1863687158e-05	6.8096557994e-07	0.00035052881899	6.8084576787e-07	0.00033317915652	0.28196675348	0.62332879413	0.021404324405	0.020139046539	0.92234630938	0.34196088572	0.014758957585	0.005023648462	0.00010522311284	0.19818144405	0.0046803135711	0.23294740985	0.00034263885705	0.0056770762143	0.0006086670176	0.49716104658
Terretonin	0.017850387322	0.3289600058	1.2365942974e-06	0.46185653173	0.00026722445577	0.074387004541	0.6490187866	0.06248984885	0.019831472818	0.0018250866369	0.0041326146728	0.41399149995	0.0046169190263	0.061362754183	0.82929783269	0.4822993299	0.0030096349063	0.47688810342	0.0017589842497	0.66687917384	0.060173288211	0.13482723974	9.4568891286e-05	0.98420031109	0.25463057608	0.50837397208	0.00014011428975	0.65838255811	0.0086409259412	0.087221829466	0.011367395485	0.65308692727	2.1946482155e-05	0.1063755989	0.20586938741	0.93124897329	0.0022048644603	0.70446176484	0.27035875965	0.24878247954	1.7391356332e-05	0.48650698541
Terretonin F Derivat	0.00065743736551	0.3691487573	1.2036205666e-08	0.0032805903426	0.00025684567186	0.12680744347	0.16632125429	0.16689448414	0.069517552965	0.47979709745	0.021149676917	0.25601053201	0.99677683885	0.055985217097	0.95682176593	0.65850221612	0.00023656493233	0.3221563632	0.00033422950046	0.030390744374	0.0025820384017	0.72418744135	1.8887431373e-06	0.032538505265	6.8085860637e-05	0.0072771762737	0.00060444711414	0.010222372443	0.013873574472	0.046580012991	0.80194753543	0.58616841966	7.858632936e-05	0.050592807183	2.3179529989e-05	0.0015948163347	0.14671543268	0.64641080925	0.035794320395	0.010785068108	0.0060428513805	0.24987231891
Territrem B	0.01969158281	0.79510920365	1.1318194441e-06	0.0055256913199	0.0032096001982	0.0098101016896	0.0013383222895	0.00017091092964	0.059203155859	0.01249843487	0.030173732171	0.71722246869	0.00069070841987	0.014431746708	0.016539713971	0.34249688137	0.00012798121013	0.0049615405183	0.056240240321	0.41560185547	0.00072515788654	0.24531176068	1.2451256314e-06	0.0054526860781	0.16760349943	0.51609448529	0.40275292873	0.026557435684	0.005828650255	0.010497132236	6.6254368955e-07	5.9564907805e-06	3.118111299e-05	0.0057211941577	0.174560177	0.80663359389	0.52882998543	0.10952860668	0.0036590198557	0.64175259534	1.0322637424e-06	0.014368249301
Tetrahydrobostrycin	0.10554082123	0.68436708891	0.0020480790851	0.13106484336	3.6112653595e-06	0.079960258474	0.00012398102706	0.0051721805991	7.1271642113e-09	0.00023851704896	3.9859072658e-06	0.39158418045	0.00040890898332	0.9932282542	0.00011385289629	0.26127362448	5.1537981636e-07	0.25486332995	0.049637654717	0.50463806871	4.2355633966e-08	0.17119550009	0.017798341871	0.54314289308	0.034154385185	0.66224025825	0.016491166896	0.4002500691	0.001055896524	0.22174072289	0.69168122252	0.069226167711	8.433327748e-06	0.0068551987744	0.18791442642	0.27496646814	0.45498694099	0.47516456716	0.028478166031	0.32150163296	0.26846891104	0.83801342439
Thielavin B	0.0017054509296	0.74636720274	1.2590981976e-05	0.025016456301	0.0016108152034	0.27285968654	0.044611659223	0.26555065471	0.31207670596	0.12795137234	0.11676776312	0.1338205625	0.3950634687	0.9230022008	0.16062763077	0.77332248293	0.00021682071562	0.31587690514	2.8631802426e-05	0.10560955993	4.8619721081e-05	0.93299502286	7.9941490308e-07	0.092464142349	0.0023474427866	0.32265020632	8.7702366678e-05	0.069801283146	0.0058879554918	0.036672260639	0.3346995595	0.84001127151	0.0037222741389	0.0059326501691	0.016560682405	0.3200714391	0.012051138884	0.36707029407	0.95259742719	0.18961538732	0.027406700782	0.31767390253
Thiolutin	0.1502852650474	0.0387068230191	0.0348891439872	0.0712779738859	0.4907574974009	0.1561522436165	0.0995800073582	0.8874131624966	0.0170156057774	0.2601562415333	0.0026779415198	0.4858481481587	0.6493323215143	0.3002125667267	0.8598079007072	0.9652825138762	0.3805981101682	0.087283047111	0.4953602573961	0.061570074348	0.2127972202594	0.0154938701807	0.0525825781778	0.0354039123174	0.5946901473	0.3228927476692	0.3873446000224	0.1245296756551	0.5786438132665	0.2813781052253	0.1698457465519	0.5373916032441	0.3248413627675	0.7075400487105	0.7384209006485	0.4342670489257	0.1853638521751	0.2066922192331	0.0389124800719	0.0425365295307	0.0060073068381	0.1119641552729
Triacetyl-DON	9.711907629e-05	0.77832140519	8.5559959708e-07	0.01027496744	0.0093945874445	0.04347501846	0.020978504641	0.12832293503	0.099393451271	0.18622368064	1.1092618132e-05	0.34679183662	0.43356868768	0.95745409894	0.062318506357	0.24572814677	0.00092630574662	0.008731360311	2.3747352759e-05	0.32073920867	2.1018681954e-05	0.28228247007	6.657562707e-08	0.0024272070675	6.6882651573e-05	0.0084987441398	0.00022225737803	0.89309649822	0.24754103106	0.89591178995	0.0015130173797	0.032322992413	6.822281515e-05	0.050868624351	8.8581299493e-05	0.043365982889	0.040610117158	0.13380403562	0.2102361085	0.19458145121	1.6665879129e-05	0.316866348
Trichalasin B	7.3984952765e-07	0.0070721114173	4.5067132695e-06	0.0010626047544	0.0074107478252	0.013654524287	0.0013657971549	0.056848777774	0.056429769365	0.96705440212	0.022691956055	0.28413740514	0.0062779794999	0.077531221719	0.080426990655	0.22700449079	0.0010215146665	0.24388705941	7.5043178795e-06	0.75666157412	1.5761670194e-05	0.21057248121	5.7755201392e-06	0.046396801685	0.1119131486	0.58148699454	9.1120030726e-05	0.1829161017	0.013114810499	0.014989150454	0.031689323255	0.00053549330725	0.39081515695	0.15056922513	0.83664025584	0.49362451518	5.8072274571e-05	0.68466917833	1.2952911753e-06	0.056685353715	2.9204619241e-06	0.010322250094
Trichodermamide C	0.80143034165592	0.65261891984817	0.00095067989453	0.40728175970668	0.4118637573927	0.2406156271563	0.01750091171777	0.0025117300182	0.58731504179033	0.25583749842987	0.00044828633859	0.61872483171048	0.01302116588204	0.06066987199478	0.4463989235323	0.73062918925586	0.26867134520061	0.67002724379525	0.7890027221185	0.23463195275959	0.39420428930934	0.93667160913663	0.10157612767635	0.8459433257485	0.75886856676254	0.42682117258186	0.03514603969082	0.21727351531221	0.0368544324041	0.02317819991387	0.02072323288993	0.01013973529367	0.00080771276898	0.56114295763367	0.02268992565047	0.53847583100952	0.93681009828872	0.56462144826534	0.02661890736405	0.22690176237286	0.02106068109497	0.12193941594468
Trichodermin	0.00025464622638	0.98419813001	1.4061635259e-05	0.19665207682	0.02787300455	0.73162956865	0.23469701202	0.029157164741	0.026907955883	0.68174980255	0.00046510902548	0.14356621111	0.004855564473	0.092021440728	0.021356449926	0.27298185834	0.00119104906	0.094428034895	0.0048048732465	0.79146701877	0.000101220861	0.21215763659	8.4056861591e-06	0.020630895293	0.097142633035	0.90858339307	0.22793924399	0.2852075375	0.0023494149212	0.18600295166	7.108148588e-05	0.0085895643478	0.024750070298	0.1386084467	0.28165654315	0.29930322131	0.039505128307	0.88803183789	7.7960813149e-05	0.22922359439	5.0810269393e-06	0.01914046991
Trichodimerol	0.017139544091	0.36016151653	0.00036497908396	0.73738603331	0.18422336835	0.94216233619	0.0070784271739	0.28474348717	0.19954425478	0.091863644448	0.0013696330926	0.37829202954	0.00034886567373	0.202352144	0.086356887298	0.3857063587	0.0085272928556	0.276821053	0.05121525644	0.56781100703	0.0014986258004	0.86339463804	0.00014691580126	0.13366571762	0.46830154764	0.9500383255	0.014494184653	0.55972605192	0.0045382601876	0.42059644202	0.0017593078371	0.037283831916	0.00077113932955	0.0095206333846	0.0086924589939	0.33490247792	0.079412096151	0.4714144847	1.8395444789e-05	0.78167210071	1.8158527817e-06	0.084995336258
Trichostatin A	1.7870594707e-05	0.0018100716097	3.4741404074e-06	0.0016394351129	2.8733227811e-06	0.00010607256956	0.98950920736	0.371918612	0.63979387147	0.001314069249	0.6440487648	0.0032458661379	0.042297381243	0.11132618185	3.6120031322e-05	0.00065142300465	0.67748547975	0.37926451725	0.82147509381	0.8289117081	0.88267852359	0.22841190778	0.9436504844	0.2227860141	0.0669291797	0.26600719826	0.0055272312439	0.0048590583945	0.86081621512	0.51225658223	0.83987712654	0.4881091891	0.91139966058	0.87197032205	0.1341556678	0.097527650436	0.10160567828	0.38060381593	0.052581739809	0.56605515133	0.056617901817	0.6040803635
Trichotetronin	0.58609983617	0.26277202589	0.00055376188269	3.8600332713e-05	2.9955809689e-05	4.0204552764e-05	3.3583109351e-05	0.00016891262924	2.3473586713e-06	2.1871952904e-05	4.4701449453e-05	0.00012709633707	0.0017717534027	0.0003077083613	1.8435933403e-06	2.27514769e-05	0.0047035930709	0.00074246279516	7.8075836359e-07	0.0020744981352	9.5125154307e-07	2.840414857e-05	1.1152153751e-06	0.0014896225124	0.043771243237	0.023307112392	0.012116221989	1.5239885045e-06	0.14777005462	0.0030677974956	0.036939047195	0.74834085178	0.028516280032	0.0052291059816	1.1779764934e-13	1.5287816038e-07	6.5150715724e-10	0.015084565963	3.5231185617e-05	0.00022715571486	4.3851229014e-08	0.018928051065
Trypacidin	0.17236136881	0.15190922691	0.00063408760277	0.00079084803999	1.684053658e-08	6.0195833793e-11	3.446696324e-06	0.0018789153231	4.7239653199e-05	0.00017319509958	6.9276152485e-09	1.3443162453e-06	1.2662191134e-06	2.9527584239e-06	7.7810193928e-18	8.0383044143e-16	4.219437144e-05	0.00010884683521	1.2138444227e-06	0.00010698588635	1.6405209367e-05	6.4737641372e-05	1.0041681999e-07	1.0557979984e-06	4.9692979154e-07	6.6060168488e-07	6.2490655605e-06	9.7747013935e-06	0.0040568389574	0.0017283461019	0.00014326739201	0.00035797008399	0.37459594939	0.28065744173	2.0293768244e-06	1.4536959753e-06	0.9110768174	0.069217678842	0.00380716047	0.010339029289	6.5970878605e-05	0.003344392036
Tryprostatin A	4.3122653335e-09	5.7599650364e-05	3.7673244154e-10	2.027497158e-06	0.00046150110954	0.063068018209	0.00052738765703	0.94969213196	5.2764209471e-05	0.020082210725	3.9324634831e-05	0.00052237971929	2.8824834272e-05	0.077007163817	0.00060983984279	0.00088189083302	1.1025355034e-05	0.006301885575	0.0001391462984	0.0073804241616	0.72967073113	0.078397333303	0.25079232528	0.66771594916	0.24530544659	0.16609373698	0.16198610965	0.071754101251	0.00015686946178	0.034150035049	7.6247681325e-05	0.0011620128983	0.0034364953033	0.0012288897242	0.0014152054881	0.0053281758762	0.00058912953723	0.092286749664	0.061822737538	0.84393466076	0.0146117805	0.14331914442
Tryprostatin B	4.3504637278e-06	0.94927596481	3.8746619043e-08	0.39073358115	0.0023914770036	0.40026415513	0.042164614121	0.066108755685	0.012968400903	0.44166550971	3.8550353913e-05	0.85886518472	0.21117426208	0.52826330344	0.76138820122	0.46913704594	0.022576559097	0.90100270561	0.00076124020647	0.1554885991	0.00037801990644	0.50083291458	1.1302189504e-05	0.98064036307	0.10559119056	0.56666434088	3.6356151396e-05	0.34682508748	0.64409236801	0.31786294256	0.0017056070561	0.096583599313	0.0017750535928	0.42389851304	0.010306184748	0.847634545	0.0022488295619	0.26160745279	0.00035605323472	0.89803429875	9.3395358288e-07	0.49322557063
Tryptophol	1.0898263315e-06	0.0039599685208	1.2015752738e-07	0.042470025113	0.00085869898405	0.028997391351	0.10513083269	0.41898023656	0.00031951485178	0.42403615499	1.3089583863e-05	0.85276487742	0.42507624604	0.049856524718	0.044235541189	0.17941463853	0.23684360621	0.77900849013	0.024433126121	0.39340194533	0.00060409664904	0.43481427498	4.4479857689e-05	0.69227977926	0.54128634299	0.093194318349	0.00019679734904	0.011943457328	0.058315157438	0.78103185819	0.0020827646847	0.58468773367	0.021538198229	0.67287600728	0.0031229537448	0.00085299537739	0.032219116539	0.27551451732	6.3668761286e-05	0.10005699259	3.711783417e-06	0.11499681677
Tryptoquialanine Derivat	0.17940913067	0.021090040969	1.5203778272e-06	0.61538514283	0.010073069659	0.73268763328	0.30024890301	0.024359419615	0.16715322551	0.013577243007	4.0589438511e-05	0.79298782016	0.036131089035	0.074151273937	0.76722856696	0.74632863083	0.0088266082142	0.93874601841	0.063037840818	0.029704868921	0.15165801472	0.075811523213	5.2411552931e-07	0.89351810154	0.0018240541422	0.089921683302	0.069576769326	0.038560500418	0.13573954024	0.00251431364	0.22795012472	0.02164238582	4.6255644774e-06	0.067028121428	0.0024448543498	0.1177870198	0.80777527403	0.59409630651	0.0069080077231	0.0071353675378	0.096310556577	0.067366633302
Tryptoquivaline A	0.24316756586	0.93602038262	0.1169946478	0.030633535161	0.29799979493	0.026269936414	0.024327846542	0.52856259655	0.87048515332	0.00796296887	0.022485845073	0.64186024274	0.044913319163	0.80302835754	0.026830718252	0.65054131481	0.32422280272	0.012871244552	0.0028093247699	0.069815932523	0.10458440229	0.65791302422	0.00010980399502	0.015932451277	0.0123755978	0.075271874202	0.10903316188	0.13685725755	0.016051378118	0.086093804616	0.52932288665	0.70745734212	0.0013398288204	0.0045855393813	0.14522946094	0.11914896948	0.82549107572	0.54063841312	0.042409221486	0.10071157214	0.4829664646	0.6430957557
Tryptoquivaline F	0.00039292511786	0.06810061159522	0.92882208861554	0.00039681115018	0.00295156027547	0.25737347705864	0.14780873573665	0.96669442713167	0.97611146325257	0.95522090682523	0.00493870305944	0.13692184067439	0.03085873700108	0.95745451807274	0.18494973098517	0.81102728701462	0.00064757436312	0.23413445075513	0.21214921800703	0.14163230769412	0.00017902153648	0.09145705385676	0.20441347199437	0.00193391703772	0.02640411708761	0.11408785891984	0.54466141775361	0.13977785587563	0.13010737232536	0.98942843926506	0.58677352773489	0.07305597352458	0.00142179455415	0.03295033523021	0.17136321008909	0.1016578285912	0.91852247524132	0.99054811958939	0.01134168214251	0.99948737667829	0.25410863112389	0.05210610566864
Tryptoquivaline G	0.040181346874	0.37846633541	0.00093126154475	0.47648033488	0.00027669249909	0.35024489815	1.1422339666e-05	0.01491173592	0.0018655807717	0.005710366052	3.5593157347e-05	0.55889418059	4.0217836271e-06	0.042864813583	0.72708981036	0.75054118551	0.00046633982995	0.13548085599	0.0029286472528	0.0038998999069	0.038497323224	0.53635181119	5.380042838e-05	0.2064708862	0.0014575280733	0.014694934851	0.0032343190739	0.0067120500832	0.00086573705141	0.0024130407352	0.053922848379	0.011888686616	9.4449089128e-06	0.010945484131	0.0015563118764	0.021785959143	0.95526006327	0.93588790711	0.00036666917398	0.0094157171165	0.037676971376	0.035095001919
Unguinol	0.25003913014	0.19880641834	3.6226482108e-06	0.010150865831	0.16207212228	0.072398036453	0.9793268634	0.033677415572	0.37343967282	0.0142368913	0.0059260888894	0.98279968849	0.046051292567	0.022571500495	0.00031664863145	0.0081279544549	0.0045071355794	0.0030218267845	4.1844880563e-06	0.0025913556931	1.4089568722e-05	0.2858458742	2.582661527e-07	9.7123377046e-06	0.00044472840778	0.015977082604	0.013384813737	0.54828711014	0.083483865529	0.31381963638	9.5567523353e-05	0.00072368212805	1.1790521991e-05	0.0022534162895	0.1090932052	0.33657073736	0.00038380202457	0.58067766395	0.0053431361356	0.51534971729	2.9143089601e-06	0.00047076820868
Unugisin E	0.00074023425281	0.92492659481	4.7553854937e-05	0.81298185509	0.36190978609	0.98787577693	0.65282810605	0.30439605966	0.00025506825509	0.88842255264	5.7790306112e-07	0.6546460428	0.37836066421	0.4261926392	0.45450209845	0.17762283828	0.081442249976	0.1101400937	0.1460750564	0.048117489168	0.00014170061009	0.15319335226	1.461633593e-05	0.084353322526	0.2209276109	0.061703904848	0.33929624234	0.44225826458	0.067729103019	0.49849704782	0.0052597709477	0.47327640385	0.0023525579618	0.9035057147	0.74916414894	0.60474580046	0.39768172558	0.72565645481	5.6687636811e-05	0.67908012344	9.9174116141e-08	0.68326180227
Usnic acid	0.52337979294	0.067738678635	0.0088997942723	0.0034885695789	0.0039715584656	0.76808045462	0.1548020466	0.077787732679	0.0022804307059	0.0028765765723	0.000117822191	2.8776273052e-05	0.007515186121	0.31956190928	1.6019895712e-09	0.01308235895	0.00013934740325	0.0030917803449	8.9288830788e-06	0.022442039014	6.5524421584e-10	2.5066476752e-05	2.0872106694e-08	1.6011518237e-06	0.53882196069	0.4504994996	2.5379784733e-06	0.1695856148	1.1846863838e-06	3.9876000924e-06	1.5211309397e-06	1.4128521913e-07	0.019936322876	0.00095378628328	0.00040335439036	0.27895867629	0.031025581085	0.72059613872	0.00025816847026	0.033898209709	3.1882505243e-05	0.0060117955827
Ustusol A	0.0050206709895	0.011682367195	1.3401217395e-06	0.89216177236	0.13662738468	0.90630571304	0.0036086917827	0.0160871264	0.025632766431	0.0058393882446	1.7987897342e-06	0.95396874067	0.46525413803	0.013858295015	0.027627361692	0.98364372269	0.0018421475618	0.95961933608	0.26592367605	0.22262547767	0.00012630206284	0.062880882506	2.866905837e-07	0.93649918478	0.011881872739	0.073899535309	0.013254971172	0.063729752337	0.00028373572337	0.17720355022	1.2796401729e-05	0.11649240446	0.0011080432026	0.022048829873	0.55698767379	0.020098730757	0.00693146911	0.24097402194	0.017882510122	0.97632917989	7.1470794041e-06	0.033017947243
Valinomycin	0.00050590030202	0.0094968877487	2.0014692131e-08	0.38598395586	0.031283924366	0.96717418701	0.3376985465	0.47435561165	0.34522927152	0.016196340635	0.00027373564179	0.43134955403	0.050620180241	0.71328363407	0.050654537829	0.07527890252	0.002606104613	0.10593677098	0.014344149644	0.095126811962	0.00020358633891	0.37072596591	1.4711170446e-06	0.023802116855	0.028736762082	0.16668969309	0.05894677803	0.47211474269	0.58610034181	0.03285838228	0.14770462956	0.77368401511	6.4973389611e-05	0.0029373033813	0.56761404391	0.64277015792	0.072736957695	0.35246406648	0.0009420937485	0.025404823638	3.1528067915e-08	0.22571814885
Vermistatin	1.9125447655e-05	0.0091868052781	2.4245620099e-06	0.0010941401286	0.057696501469	0.0011432842401	0.0088025088785	0.011163968304	0.016853726882	0.12777025686	0.00016514443994	0.83934878316	0.13886470781	0.1302036199	0.0075728448128	0.42930458747	0.00066354704386	0.08724870773	1.0256742928e-05	0.6471413153	1.0783244575e-05	0.3013013472	1.8346081302e-07	0.074538868116	0.0023033807982	0.60317766013	0.00029787592506	0.046391556828	0.24537202517	0.16236495798	0.11572681797	0.01248641579	0.0032403703525	0.10845815187	0.44855176654	0.11333727461	0.00062085950348	0.83450988891	1.9613513263e-05	0.55950382119	5.1993842542e-06	0.10907640286
Verrucarin A	0.0016744446815	0.71476532148	9.7678988867e-09	0.02405122051	0.017847394667	0.06861197747	0.42024862671	0.0099604872435	0.08337775351	0.24430982184	1.1908308303e-05	0.5565724166	0.10643866624	0.0047124700596	3.7650969521e-05	0.0089709632516	4.760748736e-06	0.00038242593764	7.4025078599e-06	0.014039677996	4.8026701317e-06	0.011462126863	1.0215842935e-09	0.00016957690279	7.1449590703e-06	0.039227629846	0.070546188424	0.51494615131	0.022158381025	0.37744277492	1.473545404e-06	0.0030868732361	0.0021515532836	0.11724231697	0.19204220141	0.25340131154	0.39765117199	0.46629277605	0.006179889865	0.21061621931	1.9267986356e-08	0.0015099472276
Verrucarin J	0.00015497903815	0.39563253256	8.0759601446e-08	0.047996670502	0.031688982707	0.76629968296	0.30515213959	0.97375347697	0.27222487099	0.70922202702	0.002340215943	0.16260102905	0.21994439615	0.60813584238	0.82592999533	0.32903729042	0.028648372481	0.32237710878	0.0866417493	0.26520993142	0.0002890301602	0.07976608717	2.2292625198e-06	0.0088234880039	0.074841954231	0.013293113763	0.08758666375	0.7643790597	0.011978948272	0.64403534177	2.6869395147e-05	0.11449346716	0.00055484124455	0.19993275523	0.06277201776	0.23084531823	0.84245096085	0.51324740281	0.003195783048	0.89934979493	5.2522137999e-07	0.1666276227
Verrucofortine	2.1051809838e-05	0.83916659445	9.3277886263e-07	0.013732432599	0.00631519829	0.36579080842	0.054008969495	0.020848806688	0.75079502191	0.29246449654	0.01469680442	0.23591191575	0.00058989416866	0.14720365226	0.02371664878	0.78411793812	0.00034891894034	0.74432392747	0.002249630207	0.17161431767	9.3309952078e-05	0.70960610652	9.6281614226e-07	0.24575529545	0.5867359819	0.35426496269	0.039866124359	0.015363758355	0.0095543822853	0.015790245	6.7622344061e-06	0.00025788427846	0.00020861229193	0.0082273011088	0.038506699886	0.3324085282	0.0028381043945	0.75322403721	4.843405955e-05	0.38027453887	3.1883067094e-07	0.023682956839
Verruculogen	0.5024040650599	0.64083214900956	0.00041699525339	0.18655693205259	0.24196806455377	0.43014589255879	0.1784375773371	0.30705335452496	0.45398348020857	0.61424022982065	0.03939706017011	0.47410402941283	0.06812306471892	0.20325476996096	0.78392783230736	0.96567682270092	0.25976443883226	0.48775683387769	0.92298081482508	0.98550137555496	0.48579980721778	0.70139538499692	0.00778691301272	0.23294896372999	0.63475803223674	0.676183613638	0.78883908886343	0.93948835475639	0.34847209343778	0.54355728830684	0.00028696228589	0.06646302083554	0.00076477992291	0.18655213185846	0.3034027653869	0.69471389045315	0.42642796699998	0.55951196854735	0.10984910468699	0.32664556518772	0.00021033997202	0.07007592283043
Verruculotoxin	6.5244382219e-07	0.0024474010167	0.034290664529	7.6556774197e-05	6.1659917074e-05	0.0011970216126	0.63263652291	0.0022421265821	0.33337422824	0.56341584657	0.056190664342	0.034578144437	0.015866503939	0.0054849213947	0.69548528842	0.32713272867	4.563877677e-05	0.0025213804708	0.006065724794	0.34868164936	1.7618653316e-06	0.0063251172238	0.023720245897	9.3847264309e-05	0.02185400637	0.9495244228	0.0084105043318	0.075467142588	0.28099564427	0.0072439230365	0.25839701607	9.6677510046e-05	0.013122381849	0.012545034553	0.032669218673	0.3251458667	0.14988692254	0.43973501459	0.0023634151286	0.012578433562	0.75114547603	0.00023489441959
Versicolorin A	0.37597148473	0.92929630718	0.0067479969054	0.012012626096	0.025937422256	0.21612585446	0.085061625271	0.042275836216	0.010223207453	0.14861383337	0.69780755683	0.15426171851	0.0056403199629	0.044700508197	0.0015050007746	0.7196017371	0.00012581981272	0.16721864001	0.00232425678	0.76811815972	0.006334694281	0.75410975329	4.9482889893e-05	0.018927135917	0.010323817919	0.65640639938	0.68420495098	0.41841107975	0.31084286494	0.40929675638	0.083809426248	0.00083681787843	0.0029771318891	0.0034415534582	0.17745564195	0.35752622556	0.1835758852	0.82579079751	0.69059722717	0.35204557952	0.00098557471666	0.0022086617561
Versicolorin C	0.40993352493566	0.40507928998761	0.00382094038535	0.55552877145889	0.01201714045021	0.55243126976166	0.00256621106289	0.81736032182123	0.0572714986495	0.73330861578456	0.52247023729858	0.18666550190307	0.29768941727864	0.65939310902937	0.01528571711385	0.03149655212569	0.00027794445171	0.06370546087769	0.92582656576149	0.00699165100795	0.87499912397868	0.24325729305202	0.00016153298457	0.00136350978976	0.01403205223305	0.1948659401049	0.10593060250806	0.63493766079655	0.85151945639171	0.57266317095754	0.00111314090677	0.1698804988069	0.03474525365243	0.15357733790468	0.26326192349857	0.33384412695071	0.03060759503466	0.47208239120733	0.17529836800134	0.95765020233161	0.13541018301619	0.09555385615477
Verticillin A	4.9268574781e-05	0.79628880854	1.4043374876e-06	0.28921656462	0.071722694463	0.41710870507	0.035154893551	0.0020073665657	0.057331427494	0.43861558633	0.0038431083139	0.77084737467	0.0071433246329	0.1023559593	0.10948803021	0.82529922348	0.0087304132973	0.63902693108	0.24166331304	0.055329989469	1.3290147072e-05	0.97283320641	1.3176603807e-06	0.50026596836	0.99308636979	0.38712035361	0.56311535171	0.049981413891	1.4580250543e-05	0.0048881117618	4.0439325782e-07	0.0005655799779	0.01626734609	0.24472764788	0.059295134661	0.47231676635	0.15895849692	0.17101763733	1.0732294587e-06	0.25146810557	2.1416786978e-08	0.05771331499
Violaceic acid	0.014352411029	0.60912371408	0.23786716219	0.29071797829	0.01978006879	0.44136026739	0.88393805191	0.84040652542	0.71031657404	0.38268908143	0.0001738672898	0.31762723545	0.01029953243	0.18527203934	0.94119919979	0.30226463846	0.00028565161003	0.00026655467509	2.8046288646e-06	0.0011834968982	7.6040072196e-07	0.00087162589093	0.0617003611	7.1041759442e-05	4.5139340721e-05	0.57766244173	0.016833768912	0.49550731317	0.7530485581	0.61878596852	0.00019815536964	0.32175866511	0.0001902535748	0.073165458039	0.00076571155616	0.67629571545	0.0088023175964	0.21722964467	0.011420558202	0.27924253666	6.1870368265e-06	0.11253618189
Viomellein	0.83215557141202	0.60019485009616	0.88295136250919	0.70178004348156	0.00154419973823	0.01865530882133	0.00012864139783	0.04430912042265	0.00023279594236	0.02718776525751	0.00024539814599	0.02472212138487	0.00013474658734	0.01146410594876	0.20496654902868	0.25490405680719	0.02733610319142	0.04538929061279	0.10922708489924	0.97544250399266	0.16833140436925	0.49298608333851	0.17456886599903	0.4232653557586	0.09233778649513	0.04972597660901	0.89504217284448	0.26563915789491	0.5786782097215	0.51152285064242	0.6901938024844	0.4396128642231	0.93447815922835	0.88965486085382	0.8577779158862	0.44108956990499	0.94928683812252	0.05221268259226	0.44755087827434	0.16437215271577	0.60609524520554	0.22456234512682
Viridicatin	0.18444417953	0.59003840758	0.49144047642	0.55093339057	0.82068605178	0.15923258831	0.0024019431076	0.0045061944645	0.33686469399	0.26675733805	0.7092312104	0.5885412325	0.029143294966	0.78061941094	0.042205062059	0.096679161133	0.038445028442	0.46730637288	0.47015262581	0.07187951156	0.0067518470209	0.1519433337	0.016247491671	0.29901075307	0.45909324063	0.8060112708	0.0012402301293	0.00058253186999	8.9690480114e-05	0.00077935280014	0.00024885926359	0.0065570667521	0.47298913543	0.81387673444	0.03394561377	0.29012748242	0.75788175458	0.099513065511	0.010431467772	0.40764076645	0.018640314615	0.54739767229
Viridicatol	0.670076829604	0.82771139673	0.213267776587	0.811954508614	0.272046045089	0.134133463329	0.095285627767	0.099416801079	0.779286848924	0.381248386865	0.091541002352	0.353275175634	0.417284290604	0.615362940946	0.709171610003	0.40773885695	0.221151269281	0.614864532006	0.87263912272	0.303770164554	0.51890860289	0.652603237749	0.31992989357	0.64044399117	0.466725378557	0.398611626255	0.502979344278	0.792588783508	0.410671524962	0.67607070954	0.338664927079	0.654498464205	0.175132303426	0.994883323032	0.652302362275	0.079382026939	0.24124213022	0.059987652945	0.848893543706	0.260732639041	0.154318485668	0.234806647125
Viridicatum toxin	0.60096935835142	0.99075782714942	0.5037939366612	0.82742892823144	0.60613231721084	0.88247481862712	0.21683151071561	0.15081286461882	0.93706790013208	0.75525287758189	1	0.16888238608782	0.00498540348551	0.44624677267414	0.58946738351725	0.95672606073539	1	0.9375354999475	0.18630720279549	0.4374310050093	0.93266966346487	0.93533828379686	1	0.762698880717	0.00296196071693	0.53379610181524	0.51965953309763	0.48988791615192	0.13881029642414	0.30987341613483	0.05648041043415	0.36735681966343	0.9001699871997	0.69626531626767	0.01602866827119	0.50819063483602	0.01144590056385	0.14536787460088	0.00080964839948	0.39803278029303	0.00024679056405	0.27186050723532
Viridol	0.05158567401	0.53416603657	4.2400005956e-05	0.047939360442	0.39543534955	0.64765082873	0.19518621143	0.31648934059	0.038101131543	0.15331227767	5.280803668e-09	0.0052255859953	0.010797504415	0.32773103935	0.016113629445	0.21121311855	0.012381005396	0.17241830592	0.41163399634	0.06142145142	0.30995190993	0.035050366643	9.8511161337e-05	0.26523894178	0.00058730172544	0.099087041873	0.10469796105	0.90042675594	0.94512760649	0.48869998095	0.00034189591501	0.0025232532601	1.4915609197e-06	0.0038646861269	0.063597808125	0.66125484529	0.0031415202933	0.67565088761	0.0017092379164	0.90599905334	1.5862385803e-05	0.02262570915
WIN 64821	3.765553888e-07	0.035252429449	7.9974935313e-05	0.037609465398	0.04625495739	0.039425380221	0.88837073205	0.09763943264	0.020167129088	0.78563625135	0.0042730030208	0.99834723193	0.02969826556	0.054306818988	0.02159825834	0.6078253263	0.0025443820589	0.036480841825	0.00052887300097	0.28996220233	4.683099761e-06	0.040877137682	3.4318143413e-06	0.035582926608	0.054741878006	0.52793342268	0.010055885762	0.44479834893	0.0014859181685	0.098477816796	0.00098818948138	0.094129069733	0.14456704852	0.7851554754	0.54719809378	0.8648717614	0.0063301985736	0.57456127849	1.0439602667e-06	0.052943874474	2.959658602e-05	0.052171015957
WIN 68577	0.74078179994	0.80026560843	3.1077914494e-06	0.23062761152	0.010946973367	0.058031440507	0.0076493115981	0.003717657486	0.010542429994	0.032974463041	7.5882322971e-06	0.29691267022	0.14913116117	0.15531724306	0.051184428916	0.57401386472	0.0017882698172	0.30024781012	3.9586667082e-05	0.34881758753	0.083149686617	0.67583955352	0.075774029317	0.69339750416	0.00022372966015	0.89427679871	0.00049906819036	0.70418921934	0.00026489395636	0.40613441233	1.1707725617e-05	0.042940269753	6.3237459035e-05	0.22582822095	0.00056112757444	0.61800247027	0.0580709032	0.33012194872	0.00045695749076	0.74186068181	9.27397319e-07	0.51279491732
Wortmannin	0.0012861416905	0.35058362884	0.00068547639865	0.317894673	0.93190033143	0.45531252586	0.0002308218829	0.34628431745	2.6085869662e-05	0.054710524964	9.0492221851e-07	0.01331145553	0.0028814128007	0.064500678921	0.32181952507	0.26866383469	0.21504628071	0.53372014868	0.00043558760586	0.18781179004	3.5773522043e-05	0.033468007985	3.0846953357e-05	0.015162469194	0.0010494087041	0.039344231199	0.013780112433	0.91748110692	0.042249651909	0.20072721963	0.00093281270021	0.11265297788	0.26343904419	0.928213709	0.022785020266	0.40144699062	0.86811476751	0.23902885943	0.06571873348	0.90283868532	0.0081229851288	0.95448249571
Xanthomegnin	0.13765524018049	0.12899671687426	0.62295129712793	0.86748803071481	0.3313707485712	0.00404452614778	0.00107131421043	0.06129953105188	0.0428545618999	0.00058917058673	0.19166159339263	0.00504379967135	0.72268077407364	0.00217847428735	0.06520007038407	0.24216649862969	0.17062535166385	0.0971124784461	0.00156805322103	0.55623192407807	0.01090107259834	0.03579518587879	0.04139119691807	0.23037104882375	0.12117790837817	0.14741083914622	0.00674681618484	0.79258029049874	0.41064079639383	0.23955049035435	0.03196842071384	0.72621385685041	0.28598670521425	0.21958721740452	0.49508255453126	0.65595683421913	0.00161952272271	0.62004379310781	0.06016722971062	0.22046894173399	0.28151048128445	0.84063822047424
Xanthotoxin	0.51655912011	0.04077076355	0.00793569969	0.0023969790771	0.0034503218218	0.020734741261	0.0086668189253	0.025973527842	0.0019318649503	0.41554594192	0.39930442354	0.28088647251	0.0082234479718	0.28990435639	0.0005715720309	0.79483236551	2.5100633846e-05	0.052966584042	1.0041517303e-06	0.94753062219	0.001278225105	0.12413551281	2.9895981645e-05	0.0071988089606	0.00017290071952	0.51865482153	7.4496288582e-05	0.81155691916	3.3662173946e-05	0.050219989084	0.0014395268869	0.002907495325	0.004386705074	0.055759181521	0.22824047509	0.37359950947	0.00010565840861	0.45011210113	0.11347344967	0.57833281083	0.024578413781	0.067356823397
Zearalenon-14-Sulfat	0.00015894825166	0.80188720851	0.00026014132161	0.5325004527	0.27904296483	0.53932639505	0.3152627403	0.018055143747	0.014206713316	0.57909031958	0.00030742280698	0.98794113605	0.47379530197	0.59865302891	5.6102034431e-06	0.0077581353365	0.00044374246801	0.0053580730411	0.00096003603738	0.00022482457585	0.01890398754	0.0020579114372	0.0074704143884	0.005488672304	0.00056777087032	0.016781002776	0.023409345304	0.29556960792	0.061911334536	0.037411009881	0.00066176361508	0.017522870473	0.0020132358061	0.56851292404	0.048422919097	0.9965538395	0.74208873239	0.37055830511	0.03339556815	0.8335014732	0.00054812843438	0.59240412814
Zearalenone	0.001862251702	0.76854758526	4.2476494255e-08	0.00065283704786	0.005304399707	0.063050963467	0.54503155329	0.28004130174	0.2618863138	0.040018370215	0.00025916343659	0.15624581114	0.0024841846752	0.19904331634	0.0039791537627	0.7149913573	0.00010315186182	0.098833726283	0.00010350006056	0.34253009835	2.692929477e-05	0.85819325902	6.6568800835e-09	0.014577235494	0.010656627667	0.62093282234	0.0090874369186	0.36754339718	0.62494452306	0.2473679242	3.0956513738e-05	0.0096779012268	1.0641431609e-06	0.00036552030953	0.31120803398	0.80944372414	0.0031506331388	0.655572209	8.1261613361e-05	0.65373174907	1.3163744635e-07	0.021798676668
Zinndiol	3.8318270068e-06	0.03643359079	6.1924536315e-07	0.014140700894	4.8017947761e-07	0.0037348834385	0.021435680078	0.00012797745299	0.29339322247	0.066373331543	0.17085724589	0.33103650743	1.5691403663e-05	0.011514850381	0.007709168249	0.27785271872	1.9070294327e-05	0.04583195015	0.071626225617	0.091734161048	5.9801015345e-05	0.36689442799	1.6311054622e-05	0.15954011573	0.54788303325	0.7733931971	0.0014774055554	0.62134308399	0.049321278908	0.00069010637411	0.004035943	0.00048253573747	0.035844324084	0.36366631846	0.0016410845014	0.35382438214	0.1219442453	0.092436248569	9.7882728231e-06	0.15123631027	3.1457426104e-05	0.05377964838
Zinniamide	0.0010053674688	0.021220404909	6.7074156372e-05	0.0049571838603	0.38679048713	0.083442162014	0.017106616109	0.15667987189	0.17541038797	0.71943688602	0.050402933593	0.22368586081	0.025388949159	0.12927042009	0.00041225985576	0.9655457443	0.0025428257319	0.050866947937	2.8549922864e-05	0.37341094022	3.5301460894e-06	0.0043509536356	1.4488112343e-06	0.000583868047	0.093308300938	0.69510026753	0.0019148948175	0.49380516799	0.065248154812	0.018054829715	0.21090859906	0.0014662897313	0.1276054439	0.1373916163	0.02080900684	0.76273648104	0.00014464430531	0.7223354148	8.6171113848e-05	0.032895411985	2.4953160776e-05	0.0066846820113
Zinniol	5.2465000771e-05	0.28857148875	0.00025160934962	0.50403938354	0.052304622644	0.42277708633	0.13047290132	0.38976591008	0.0070236497097	0.65409364049	0.011074246316	0.87347766734	0.32906697029	0.30896087849	0.15317865466	0.71414260891	0.00546574884	0.82579650205	0.00012676213039	0.4205533667	7.3826025083e-06	0.58932466477	5.1266875448e-05	0.91003366507	0.00759254499	0.66655173798	0.001242937026	0.12216500988	0.11021483465	0.81432969555	0.13151947737	0.3061780904	0.91235187733	0.565871434	0.15069665764	0.96228730451	0.010072765972	0.06028023009	0.00031608547618	0.22742921703	0.0013180527375	0.38683424165
