# Supplementary material for: Validation of an LC-MS/MS-based dilute-and-shoot approach for the quantification of > 500 mycotoxins and other secondary metabolites in food crops: challenges and solutions
Source: Anal Bioanal Chem. 2020 Feb 20;412(11):2607–20. doi: 10.1007/s00216-020-02489-9 (PMC7136310; doi:10.1007/s00216-020-02489-9)
Supplement: Supplementary file 7 — (XLSX 96 kb) [file 216_2020_2489_MOESM7_ESM.xlsx]

## Sheet: Sheet1
Validation of an LC-MS/MS based dilute-and-shoot approach for the quantification of >500 mycotoxins and other secondary metabolites in food crops: Challenges and solutions
Analytical and Bioanalytical Chemistry
Michael Sulyok, David Stadler, David Steiner, Rudolf Krska
Institute of Bioanalytics and Agro-Metabolomics, Department of Agrobiotechnology, IFA-Tulln, University of Natural Resources and Life Sciences, Vienna (BOKU), Konrad-Lorenz-Str. 20, 3430 Tulln, Austria																				michael.sulyok@boku.ac.at
Table S6: Compiled results from proficiency testing
				measured	assigned	STDEV (PT)	z-score		Remark:
2010-09-01		peanut cake	AFB1	452.1	481	277	-0.104332		Measurements until May 2016 performed using an earlier version of the method (Ref. 19)
			AFB2	88.2	77.1	51.1	0.217221		z = (measured concentration - assigned concentration) / standard deviation of the proficiency test
			AFG1	58	77.1	53.5	-0.357009
			AFG2	9	7	5.1	0.392157
2010-01-01		peanut paste	AFB1	4.9	4.5	1.9	0.210526
			AFB2	1.29	0.9	0.3	1.3
May 2010		animal feed	OTA	1.29	1.6	1	-0.31
			HT-2	17.2	15	3	0.733333
			DON	260	316	98	-0.571429
			ZON	30.5	31	13	-0.0384615
Oct. 2010		wheat	DON	1844	2223	485	-0.781443
			ZON	36.2	20	8	2.025
Jan 2011		peanut paste	AFB1	4.2	7.2	3.7	-0.810811
			AFB2	0.2	0.7	0.4	-1.25
			AFG1	0.7	2.6	1.5	-1.26667
			AFG2	n.d.	0.4	0.2
2011-02-01		wheat draff	OTA	7.2	5.7	2.6	0.576923
			DON	99	188	96	-0.927083
			T2	95	84	31	0.354839
			HT-2	105	82	25	0.92
March 2011		pepper	AFB1	1.2	2	0.8	-1
2011-04-01		animal feed	DON	258	291	82	-0.402439
May 2011		raisins	OTA	2.86	3.7	1.6	-0.525
2011-06-01		maize	DON	702	563	119	1.16807
			ZON	45	53	14	-0.571429
			FB1	706	620	289	0.297578
			FB2	187	149	68	0.558824
2010-11-01		milk powder	AFM1	0.309	0.395	0.173	-0.49711
Dec. 2010		maize	DON	3400	3664	1176	-0.22449
			ZON	3478	2891	1836	0.319717
			FB1	281	231	120	0.416667
2011-09-01		coffee	OTA	8.54	8.7	4.2	-0.0380952
Oct. 2011		wheat	DON	946	852	230	0.408696
			NIV	29.9
			OTA	2.4	2.8	0.7	-0.571429
2011-11-01		baby food	AFB1	2.3	2.3	0.7	0
			AFB2	1.1	1.1	0.2	0
			AFG1	2.29	3.5	1.2	-1.00833
			AFG2	3.27	1.7	0.6	2.61667
			AF total	6.4	8.2	3	-0.6
			OTA	0.85	1.5	0.7	-0.928571
Dec. 2011		baby food	OTA	0.85	1.1	0.4	-0.625
		type corn	HT-2	48.9	55	30	-0.203333
		flour	T-2	54.6	66	26	-0.438462
			DON	129	127	55	0.0363636
			ZON	27.4	32	10	-0.46
Jan 2012		pepper	AFB1	6.5	12	5.9	-0.932203
			AFB2	8.7	10.3	4.4	-0.363636
			AFG1	6.7	7.7	3.2	-0.3125		*
			AFG2	5.5	5.3	3.2	0.0625
			AF total	27.3	31.6	15.2	-0.282895
			OTA	8.9	5.5	3.3	1.0303
2012-02-01		maize	FB1	1200	582	208	2.97115
			FB2	206	133	52	1.40385
			FB total	1406	708	256	2.72656
			DON	939	730	178	1.17416
			ZON	142	124	32	0.5625
			OTA	7	5	1.9	1.05263
			NIV	443	453	159	-0.0628931
			T2	110.5	100	28	0.375
			HT2	92.1	82	20	0.505
			sum T2/HT2	202.6	180	47	0.480851
March 2012		pistachio	AFB1	17.3	18.3	3.7	-0.27027
		paste	AFB2	10.8	11.7	2.5	-0.36
			AFG1	8.9	9.6	2.7	-0.259259
			AFG2	3	4.3	1.1	-1.18182
			AF total	40	44.3	9.3	-0.462366
			OTA	2.25	1.9	1	0.35
2012-04-01		Chicken	OTA	10.2	9	2.7	0.444444
		feed	DON	200	243	80	-0.5375
			NIV	14.4
			T2	68	58	25	0.4
			HT2	61.9	51	15	0.726667
			sum T2/HT2	129.9	111	46	0.41087
			ZON	185	145	45	0.888889
May 2012		liquorice	AFB1	8.01	21	18	-0.721667
			AFB2	0.75	3.4	2.8	-0.946429
			AFG1	5.27	15.3	12.7	-0.789764
			AFG2	3.54	8.2	6.3	-0.739683
			AF total	17.57	50.1	39.3	-0.827735
			OTA	378	235.6	168.4	0.845606
June 2012		oats	OTA	2.8	2.8	1	0
			DON	84.4	128	45	-0.968889
			NIV	180	179	75	0.0133333
			T2	37.1	52	25	-0.596
			HT2	120	98	39	0.564103
			sum	157	146	43	0.255814
			ZON	70	79	29	-0.310345
2012-09-01		wheat	AFB1	12.6964	16.1	4.3	-0.791528
			AFB2	14.8906	21.5	5.6	-1.18025
			AFG1	23.0198	29.5	7.6	-0.852653
			AFG2	25.7169	27.9	7.2	-0.303209
			AF total	76.3237	93.5	23.6	-0.727808
			OTA	1.2	1.1	0.4	0.25
Oct. 12		maize	OTA	65.1318	3.1	1	62.0318
			DON	1128.1	826	192	1.57343
			NIV	231.111	257	66	-0.392256
			T2	48.1491	54	15	-0.390062
			HT2	54.2841	50	14	0.306009
			sum	102	105	28	-0.107143
			ZON	118.38	193	50	-1.49239
			FB1	894.675	746	176	0.844746
			FB2	222.458	209	54	0.249224
			sum	1117	961	219	0.712329
2012-11-01		peanut	AFB1	495.4	467.3	98.7	0.284701
		cake	AFB2	96.8	55.5	14.1	2.92908
			AFG1	127.5	117.6	28.8	0.34375
			AFG2	21.3041	11.3	3.1	3.22713
			SUM	741.004	657.9	136.9	0.607042
			OTA	5.1	7.2	2.1	-1
Dec. 12		triticale
			OTA	0.95	1.8	0.55	-1.54545
			DON	593	578	142	0.105634
			NIV	161	139	36	0.611111
			T2	55.6	55	15	0.04
			HT2	64.5	64	18	0.0277778
			sum	120.1	118	31	0.0677419
			ZON	127	125	33	0.0606061
Special		baby food	AFB1	0.12	0.11	0.04	0.25
			AFB2	0.16	0.17	0.05	-0.2
			AFG1	0.26	0.18	0.06	1.33333
			AFG2	0.33	0.18	0.06	2.5
			SUM	0.87	0.61	0.07	3.71429
			OTA	0.42	0.5	0.15	-0.533333
			DON	168	180	47	-0.255319
			NIV	12.2	n.a.
			T2	15.6	15	5	0.12
			HT2	13.4	16	6	-0.433333
			sum	29	31	9	-0.222222
			ZON	20.1	22	7	-0.271429
			FB1	310	277	71	0.464789
			FB2	84.3	75	20	0.465
			sum	394.3	334	85	0.709412
Jan 2013		marzipan	AFB1	20.59	19	5.4	0.294444
			AFB2	38.2	32.6	8.5	0.658824
			AFG1	5.56	7.1	2.2	-0.7
			AFG2	4.17	2.3	0.7	2.67143
			SUM	68.52	59.4	14.9	0.612081
			OTA	2.02	2.2	0.6	-0.3
2013-02-01		Kleie	OTA	1.44	4.4	1.3	-2.27692
			DON	660	620	151	0.264901
			NIV	93	111	29	-0.62069
			T-2	27.9	59	16	-1.94375
			HAT-2	43.2	79	21	-1.70476
			Sum	71.1	129	34	-1.70294
			ZON	105	99	26	0.230769
March 2013		piment pepper	AFB1	14	7.9	2.2	2.77273
			AFB2	3.7	2.9	0.9	0.888889
			AFG1	60.2	32.7	8.4	3.27381
			AFG2	22.6	11	3	3.86667
			SUM	100.5	52.2	13.3	3.63158
			OTA	25.7	19.6	5.2	1.17308
2013-04-01		animal feed	OTA	4.2	6.1	1.8	-1.05556
			DON	292	432	110	-1.27273
			NIV	48	120	32	-2.25
			T2	114	100	27	0.518519
			HT2	109	98	26	0.423077
			sum	223	197	51	0.509804
			ZON	112	82	22	1.36364
2013-05-01		raisin	AFB1	4.8	2.4	0.7	3.42857
			AFB2	35.1	23.5	6.1	1.90164
			AFG1	4.4	1.2	0.4	8
			AFG2	92.9	30	7.8	8.0641
			SUM	137	55.5	14.1	5.78014
			OTA	5.2	5.7	1.7	-0.294118
2013-06-01		maize	OTA	8.4	7.8	2.2	0.272727
			DON	1063	1031	233	0.137339
			NIV	322	348	89	-0.292135
			T2	95.8	82	22	0.627273
			THT2	95.9	81	22	0.677273
			sumT2HT2	191.7	168	44	0.538636
			ZON	268	227	58	0.706897
			FB1	1932.47	1518	330	1.25596
			FB2	436.2	406	103	0.293204
			sum FB1+FB2	4087
July 2013		dog feed	DON	469	523	105	-0.514286
			T2	119	122	31	-0.0967742
			THT2	146	133	33	0.393939
			sumT2HT2	265	253	63	0.190476
			ZON	359	214	54	2.68519
2013-09-01		coffee	AFB1	12.06	18.5	4.9	-1.31429
			AFB2	5.34	11.4	3.1	-1.95484
			AFG1	4.08	7.6	2.2	-1.6
			AFG2	6.74	6.6	1.9	0.0736842
			SUM	28.22	44.1	11.3	-1.40531
			OTA	2.12	2.2	1.3	-0.0615385
Oct. 13		rye	OTA	3.4	3.6	1.1	-0.181818
			DON	399	394	100	0.05
			NIV	103	101	27	0.0740741
			T2	42.1	54	15	-0.793333
			HT2	37	50	14	-0.928571
			sumT2HT2	79.1	103	27	-0.885185
			ZON	67.9	64	18	0.216667
2013-11-01		pepper	AFB1	23.1	17.6	4.7	1.17021	0.32
			AFB2	18	11.8	3.2	1.9375	0.31
			AFG1	8.66	4.2	1.3	3.43077	0.44
			AFG2	21.3	1.1	0.4	50.5	0.31
			SUM	71.06	35	9	4.00667
			OTA	8.2	3.5	1.1	4.27273	0.37
2013-11-01		mais for	AFB1	24.4	26.5	6.6	-0.318182	62
		animal	AFB2	21.9	21.7	5.4	0.037037	59.6
		feed	AFG1	29	29.6	7.4	-0.0810811	63
			AFG2	6.3	7.5	1.9	-0.631579	69
			SUM	81.6	85.8	21.5	-0.195349
			OTA	5.1	3.3	1.5	1.2	93.3
			DON	732	825	165	-0.563636	100
			ZON	243	154	39	2.28205	100
			T-2	67	63	16	0.25	97
			HAT-2	71.2	61	15	0.68	72
			sum	138.2	125	31	0.425806
			FB1	1341	903	181	2.41989	75
			FB2 sum	355	238	60	1.95	79
				1696	1161	232	2.30603
Dec. 13		oats	OTA	7.74	5.6	1.7	1.25882
			DON	66.5	99	26	-1.25
			NIV	83.3	140	37	-1.53243
			T2	103.1	117	31	-0.448387
			HAT-2	270	246	63	0.380952
			Sum	373	372	95	0.0105263
			ZON	95.7	72	20	1.185
Dec. 13		baby food	AFB1	< LOD	0.1	0.03
			AFB2	< LOD	0.19	0.06
			AFG1	< LOD	0.17	0.05
			AFG2	< LOD	0.21	0.07
			sum	< LOD	0.64	0.19
			OTA	0.56	0.43	0.13	1
			DON	37.8	44	13	-0.476923
			T2	18.9	19	6	-0.0166667
			HAT-2	16.1	21	7	-0.7
			Sum	35	40	12	-0.416667
			ZON	23.4	19	6	0.733333
			FB1	83.6	92	25	-0.336
			FB2	83.3	79	21	0.204762
			sum	167	172	45	-0.111111
Jan 2013		liquorice	AFB1	6.84	5.8	1.7	0.611765
			AFB2	3.2	5.1	1.5	-1.26667
			AFG1	6.3	6.9	2	-0.3
			AFG2	5.9	3.6	1.1	2.09091
			SUM	22.24	21.3	5.6	0.167857
			OTA	6.4	5	1.5	0.933333
2013-02-01		maize	OTA	1.27	0.9	0.5	0.74
			DON	1897	1502	327	1.20795
			NIV	542.857	719	171	-1.03008
			T2	61	61	17	0
			THT2	83.3333	67	18	0.907407
			sumT2HT2	144.333	127	33	0.525253
			ZON	403	274	70	1.84286
			FB1	735	734	174	0.00574713
			FB2	229	204	53	0.471698
			sum FB1+FB2	964	934	214	0.140187
Mar 2013		pistachio	AFB1	17	20.8	5.5	-0.690909
		paste	AFB2	17.3	17.6	4.7	-0.0638298
			AFG1	4.3	4.5	1.4	-0.142857
			AFG2	8.1	6.9	2	0.6
			SUM	46.7	51	13	-0.330769
			OTA	3.9	4.2	1.3	-0.230769
2014-04-01		animal feed	OTA	10.6	8.7	2.4	0.791667
			DON	623	615	150	0.0533333
			NIV	111	160	42	-1.16667
			T2	65.4	75	20	-0.48
			THT2	63.1	75	20	-0.595
			sumT2HT2	128.5	147	38	-0.486842
			ZON	145	94	25	2.04
			FB1	144	217	56	-1.30357
			FB2	42.6	68	19	-1.33684
			sum FB1+FB2	187	303	77	-1.50649				Reanalysis
May 14		corn semolina	AFB1	58	35	9	2.55556			AFB1	40.8129	35	9	0.645878
			AFB2	32.3	22.7	5.9	1.62712			AFB2	26.8667	22.7	5.9	0.706215
			AFG1	17.4	11	3	2.13333			AFG1	12.6349	11	3	0.544974
			AFG2	2.6	2.5	0.8	0.125			AFG2	2.88551	2.5	0.8	0.481884
			SUM	110.3	71.5	18.1	2.14365			SUM	83.2	71.5	18.1	0.646409
			OTA	1.3	1.2	0.4	0.25			OTA	0.801	1.2	0.4	-0.9975
May 14		wheat gluten	AFB1	13.98	19.3	4.8	-1.10833
			AFB2	6.9	9.9	2.5	-1.2
			AFG1	11.73	19.2	4.8	-1.55625
			AFG2	10.9	13.3	3.3	-0.727273
			sum	43.51	73.9	18.5	-1.6427
			OTA	3.1	4.7	1.5	-1.06667
			DON	285.4	248	62	0.603226
			ZON	227.6	117	38	2.91053
			T2	89.8	61	15	1.92
			THT2	84.2	72	18	0.677778
			sumT2HT2	174	143	36	0.861111
			NIV	140
2014-06-01		baby food	AFB1	0.104	0.11	0.04	-0.15
			AFB2	0.148	0.17	0.05	-0.44
			AFG1	0.112	0.15	0.05	-0.76
			AFG2	0.144	0.19	0.06	-0.766667
			sum	0.508	0.64	0.19	-0.694737
			OTA	0.515	0.54	0.16	-0.15625
			DON	145.9	182	47	-0.768085
			T2	16.6	21	7	-0.628571
			HAT-2	12.22	22	7	-1.39714
			Sum	28.82	46	13	-1.32154
			ZON	22.2	22	7	0.0285714
2014-06-01		Rice	OTA	3.06	2.3	0.7	1.08571
			DON	181.6	163	42	0.442857
			NIV	170.222	126	33	1.34007
			T2	69	60	17	0.529412
			THT2	70.7	59	16	0.73125
			sumT2HT2	139.7	119	31	0.667742
			ZON	144	94	25	2
2014-09-01		raisins	AFB1	22.6	15.3	4.1	1.78049
			AFB2	10.1	9.2	2.6	0.346154
			AFG1	7.2	8.6	2.4	-0.583333
			AFG2	4.6	4.6	1.4	0
			SUM	44.5	38.1	9.8	0.653061
			OTA	5	5.9	1.7	-0.529412
Oct. 2014		sorghum	AFB1	12.2727	12.5	3.4	-0.0668449
			AFB2	11.5	11.2	3.1	0.11
			AFG1	18.3788	19.2	5.1	-0.161022
			AFG2	28.3182	24.5	6.4	0.596591
			SUM	60.1227	68.7	17.4	-0.492947
			OTA	6.39	7.8	2.2	-0.640909
			DON	257	219	56	0.678571
			NIV	318.75	201	52	2.26442
			T2	65.6	58	16	0.475
			THT2	58.2	61	17	-0.164706
			sumT2HT2	123.8	120	32	0.11875
			ZON	78.9815	73	20	0.299074
										re-analysis
2014-11-01		pimnet	AFB1	18	13.3	3.6	1.30556		AFB1	8.348	13.3	3.6	-1.37556
		pepper	AFB2	15.4	11	3	1.46667		AFB2	6.798	11	3	-1.40067
			AFG1	11.0606	9.6	2.7	0.540965		AFG1	4.69091	9.6	2.7	-1.81818
			AFG2	19.8485	9.1	2.6	4.13403		AFG2	5.73333	9.1	2.6	-1.29487
			SUM	64.3091	43.7	11.2	1.8401		SUM	25.5702	43.7	11.2	-1.61873
			OTA	29.8	20.3	5.4	1.75926		OTA	27.02	20.3	5.4	1.24444
		wheat	AFB1	18.0804	16.9	4.3	0.274502
			AFB2	11.5926	11.9	3	-0.102456
			AFG1	6.88448	6.1	1.6	0.4903
			AFG2	6.84932	10.8	2.7	-1.46322
			SUM	43.4068	47.1	11.8	-0.312984
			OTA	3.7	3.2	1.5	0.333333
			DON	2211	2293	459	-0.178649
			NIV	166.31	188	47	-0.461499
			T2	71.9	53	14	1.35
			THT2	79.9	60	15	1.32667
			sumT2HT2	151.8	113	29	1.33793
			ZON	110	78	20	1.6
Dec. 2014		maize	AFB1	8.01613	6	1.8	1.12007
			AFB2	9.0604	6.1	1.8	1.64467
			AFG1	20	13.5	3.7	1.75676
			AFG2	10.4493	6.1	1.9	2.28909
			SUM	47.5258	32.9	8.5	1.72068
			OTA	1.34	2	0.6	-1.1
			DON	1445	1216	270	0.848148
			NIV	603.571	649	157	-0.289354
			T2	64.5	63	18	0.0833333
			THT2	37.625	39	12	-0.114583
			sumT2HT2	102.125	102	27	0.00462963
			ZON	417.87	320	82	1.19354
			FB1	1427.2	1385	304	0.138816
			FB2	358.608	394	100	-0.353924
			sum	1785.81	1851	397	-0.164213
		baby food	AFB1	0.28	0.12	0.04	4
			AFB2	0.15	0.14	0.04	0.25
			AFG1	0.29	0.15	0.05	2.8
			AFG2	0.09	0.16	0.05	-1.4
			SUM	0.81	0.56	0.17	1.47059
			OTA	0.49	0.56	0.17	-0.411765
			DON	226	209	54	0.314815
			NIV	49.7778	70	19	-1.06433
			T2	22.8	21	7	0.257143
			THT2	24	25	8	-0.125
			sumT2HT2	46.8	46	13	0.0615385
			ZON	44.4545	38	11	0.586777
			FB1	90.8	125	33	-1.03636
			FB2	23.7975
			sum	114.597
2015-02-01	wheat		AFB1	10.5469	10.9	3	-0.117708
			AFB2	2.7519	3.3	1	-0.548104
			AFG1	2.007	1.5	0.5	1.014
			AFG2	1.39269	1.4	0.4	-0.0182648
			SUM	16.6985	17.1	4.6	-0.08729
			OTA	3.5	3.4	1	0.1
			DON	2404	2513	529	-0.206049
			3-ADON	8.02	n.a.	n.a.
			15-ADON	51.6	n.a.	n.a.
			sum	59.62	n.a.	n.a.
			NIV	158.333	196	51	-0.738562
			T2	50	45	13	0.384615
			THT2	46.2	58	16	-0.7375
			sumT2HT2	96.2	98	26	-0.0692308
			ZON	88.4364	69	19	1.02297
March 2015	figs		AFB1	13.5549	17.7	4.7	-0.881946
			AFB2	22.8821	26.7	7	-0.545415
			AFG1	15.6456	17	4.5	-0.300985
			AFG2	8.88626	9.1	2.6	-0.0822093
			SUM	60.9688	70.7	18	-0.540624
			OTA	0.73	2.1	0.7	-1.95714
March 2015	dog feed		AFB1	36.7797	29.4	7.4	0.997251
			AFB2	34.8077	26.5	6.7	1.23995
			AFG1	17.3016	16.2	4.1	0.26868
			AFG2	4.44444	3.6	1.1	0.767677
			SUM	93.3334	76.3	19.1	0.8918
			OTA	7.17949	8	2	-0.410256
			DON	148.454	280	70	-1.87923
			3-ADON
			15-ADON
			NIV
			T2	33.1395	50	13	-1.29696
			THT2	39.4444	59	15	-1.3037
			sumT2HT2	72.584	112	28	-1.40772
			ZON	76.6364	91	23	-0.624506
			FB1	65.4
			FB2	#VALUE!
			sum	65.4
											Reanalysis
2015-04-01	animal feed		AFB1	16.1017	14.8	4	0.325424				15.1932	14.8	4	0.0983051	59	8.964
	cereals		AFB2	6.15385	5.2	1.6	0.596154				4.96154	5.2	1.6	-0.149038	52	2.58
			AFG1	5.87302	5.5	1.7	0.219421				6.12698	5.5	1.7	0.368814	63	3.86
			AFG2	6.2963	5.4	1.6	0.560185				7.53519	5.4	1.6	1.33449	54	4.069
			SUM	34.4249	31.4	8.1	0.373439				33.8169	31.4	8.1	0.298386
			OTA	2.69231	4.5	1.4	-1.29121				6.63462	4.5	1.4	1.52473	78	5.175
			DON	674.227	1001	227	-1.43953				1012.38	1001	227	0.0501101	80	809.9
			3-ADON
			15-ADON	52
			NIV	244.186	276	71	-0.448084				337.4	276	71	0.864789	43
			T2	46.7442	51	15	-0.283721				45.9	51	15	-0.34	86
			THT2	56.3333	69	19	-0.666667				56.3556	69	19	-0.665497	90	50.72
			sumT2HT2	103.078	120	32	-0.528828				102.256	120	32	-0.554514
			ZON	247.273	88	24	6.63636				55.2	88	24	-1.36667	110
			FB1	102.6	79	22	1.07273				132	79	22	2.40909	90	118.8
			FB2	16.4	23	8	-0.825				25	23	8	0.25	90	22.5
			sum	119	106	28	0.464286				157	106	28	1.82143
2015-05-01	mlik powder		AFM1	below LOD
	mais for a nimal feed		AFB1	3.04839	2.6	0.8	0.560484
			AFB2	7.48322	6.4	1.6	0.677013
			AFG1	3.65079	3.9	1.2	-0.207672
			AFG2	1.17391	1.5	0.8	-0.407609
			SUM	15.3563	14.9	3.8	0.120083
			OTA	0.79	1.4	1.5	-0.406667
			DON	309	274	69	0.507246
			3-ADON
			15-ADON
			NIV	1.7619
			T2	60.2	62	16	-0.1125
			THT2	65.25	57	15	0.55
			sumT2HT2	125.45	116	29	0.325862
			ZON	61.2407	83	21	-1.03616
			FB1	402.667	456	114	-0.467836
			FB2	83.962	103	36	-0.528833
			sum	486.629	558	112	-0.637244
												Reanalysis
June 2015		baby food	AFB1	< 0.5	0.11	0.04					AFB1	0.1	0.11	0.04	-0.25
		extra	AFB2	< 0.5	0.13	0.04					AFB2	0.13	0.13	0.04	0
			AFG1	< 0.5	0.11	0.04					AFG1	0.069	0.11	0.04	-1.025
			AFG2	< 0.5	0.14	0.04					AFG2	0.107	0.14	0.04	-0.825
			SUM		0.48	0.15					SUM	0.406	0.48	0.15	-0.493333
			OTA	< 0.5	0.72	0.22					OTA	0.759	0.72	0.22	0.177273
			DON	89.4	156	41	-1.62439				DON	85.5	156	41	-1.71951
			NIV	44.3529							NIV
			T2	9.8	16	6	-1.03333				T2	11.7	16	6	-0.716667
			THT2	13.1	15	6	-0.316667				THT2	11.17	15	6	-0.638333
			sumT2HT2	22.9	30	9	-0.788889				sumT2HT2	22.87	30	9	-0.792222
			ZON	8.72727	14	5	-1.05455				ZON		14	5	-2.8
			FB1	20.8	55	16	-2.1375				FB1	55.3	55	16	0.01875
			FB2	8.18667	40	12	-2.65111				FB2	28.7	40	12	-0.941667
			sum	28.9867							sum
												Reanalysis
		barley	AFB1	8.53333	6	1.8	1.40741				AFB1	5.93333	6	1.8	-0.037037
			AFB2	14.48	9.3	2.6	1.99231				AFB2	9.14133	9.3	2.6	-0.0610256
			AFG1	4.56	3.3	1	1.26				AFG1	3.12	3.3	1	-0.18
			AFG2	8.22667	2.1	0.7	8.75238				AFG2	1.96667	2.1	0.7	-0.190476
			SUM	35.8	20.9	5.5	2.70909				SUM	20.1613	20.9	5.5	-0.134303
			OTA	3.3	4	1.2	-0.583333				OTA	5.43	4	1.2	1.19167
			DON	937	1039	235	-0.434043				DON	951.75	1039	235	-0.371277
			3-ADON	4.9							3-ADON
			15-ADON								15-ADON
			NIV	110.824	229	59	-2.00299				NIV	196.118	229	59	-0.557328
			T2	69.3	63	18	0.35				T2	49.9	63	18	-0.727778
			THT2	61.8	64	18	-0.122222				THT2	57.65	64	18	-0.352778
			sumT2HT2	131.1	128	34	0.0911765				sumT2HT2	107.55	128	34	-0.601471
			ZON	147.636	133	35	0.418182				ZON	155.4	133	35	0.64
												Reanalysis
Spetember 2015		nutmeg	AFB1	4.285	5.5	1.7	-0.714706				AFB1	3.588	5.5	1.7	-1.12471
			AFB2	4.7466	9.4	2.6	-1.78977				AFB2	5.544	9.4	2.6	-1.48308
			AFG1	10.08	20.7	5.5	-1.93091				AFG1	9.984	20.7	5.5	-1.94836
			AFG2	2.2496	4.5	1.4	-1.60743				AFG2	3.304	4.5	1.4	-0.854286
			SUM	21.3612	38.2	9.8	-1.71824				SUM	22.42	38.2	9.8	-1.6102
			OTA	0.86	7.4	2.1	-3.11429				OTA	4.2	7.4	2.1	-1.52381
October 2015		buckwheat	AFB1	2.9	3	0.9	-0.111111				AFB1	2.504	3	0.9	-0.551111
			AFB2	0.65	1.4	0.4	-1.875				AFB2	1.20667	1.4	0.4	-0.483333
			AFG1	3.4	6.6	1.9	-1.68421				AFG1	4.89333	6.6	1.9	-0.898246
			AFG2	3.9	8.9	2.5	-2				AFG2	7.928	8.9	2.5	-0.3888
			SUM	10.85	20.7	5.5	-1.79091				SUM	16.532	20.7	5.5	-0.757818
			OTA	2.4	4.3	1.3	-1.46154				OTA	4.26	4.3	1.3	-0.0307692
			DON	52	174	45	-2.71111				DON	144.75	174	45	-0.65
			3-ADON	nd							3-ADON
			15-ADON	nd							15-ADON
			NIV	111	113	30	-0.0666667				NIV	161.364	113	30	1.61212
			T2	56	66	18	-0.555556				T2	72.1	66	18	0.338889
			THT2	28	31	10	-0.3				THT2	24.84	31	10	-0.616
			sumT2HT2	84	99	27	-0.555556				sumT2HT2	96.94	99	27	-0.0762963
			ZON	59	53	15	0.4				ZON	56	53	15	0.2
2015-11-01		curry	AFB1	9.15	8.6	2.4	0.229167
			AFB2	2.63333	6.3	1.9	-1.92982
			AFG1	2.6	3.6	1.1	-0.909091
			AFG2	3.01667	6.4	1.9	-1.7807
			SUM	17.4	25.1	6.6	-1.16667
			OTA	14.9333	10.9	3	1.34444
2015-12-01	mais for a nimal feed		AFB1	33.86	52.4	13.1	-1.41527
			AFB2	29.33	33	8.3	-0.442169
			AFG1	17.09	22.7	5.7	-0.984211
			AFG2	8.54	9.7	2.5	-0.464
			SUM	88.82	122.3	24.5	-1.36653
			OTA	1.86	2.9	1.5	-0.693333
			DON	383	449	113	-0.584071
			3-ADON
			15-ADON
			NIV	152
			T2	65.22	95	24	-1.24083
			THT2	47.22	56	14	-0.627143
			sumT2HT2	112.44	153	39	-1.04
			ZON	140.4	170	43	-0.688372
			FB1	3975	5672	1135	-1.49515
			FB2	1323	1748	350	-1.21429
			sum	5298	6771	1354	-1.08789
												Reanalysis
	baby food		AFB1	0.14	0.13	0.04	0.25				AFB1	0.167742	0.13	0.04	0.943548
			AFB2	0.68	0.35	0.11	3				AFB2	0.486577	0.35	0.11	1.24161
			AFG1	0.38	0.44	0.13	-0.461538				AFG1	0.4	0.44	0.13	-0.307692
			AFG2	0.21	0.25	0.08	-0.5				AFG2	0.249275	0.25	0.08	-0.00905797
			SUM	1.41	1.22	0.37	0.513514				SUM	1.41	1.22	0.37	0.513514
			OTA	0.86	0.75	0.23	0.478261				OTA	0.477	0.75	0.23	-1.18696
			DON	130	177	46	-1.02174				DON	164.25	177	46	-0.277174
			3-ADON								3-ADON
			15-ADON								15-ADON
			NIV	99	92	25	0.28				NIV	76.0714	92	25	-0.637143
			T2	28	27	9	0.111111				T2	21.6	27	9	-0.6
			THT2	27	21	7	0.857143				THT2	20.8375	21	7	-0.0232143
			sumT2HT2	56	48	14	0.571429				sumT2HT2	42.4375	48	14	-0.397321
			ZON	16	24	8	-1				ZON	21.4	24	8	-0.325
			FB1	140	110	29	1.03448				FB1	81.8889	110	29	-0.969349
			FB2	101	89	24	0.5				FB2	67.8889	89	24	-0.87963
			sum	241	197	51	0.862745				sum	149.778	197	51	-0.925926
	maize		AFB1	0.7	1.3	0.4	-1.5
	cereals		AFB2	3	3.3	1	-0.3
			AFG1	11.1	14.3	3.9	-0.820513
			AFG2	3.6	3.2	1	0.4
			SUM	18.3	22.6	5.9	-0.728814
			OTA	3.3	3.3	1	0
			DON	729	1015	230	-1.24348
			3-ADON
			15-ADON	92	110	29	-0.62069
			NIV	249	224	58	0.431034
			T2	29	31	10	-0.2
			THT2	73	78	20	-0.25
			sumT2HT2	107	103	28	0.142857
			ZON	117	170	44	-1.20455
			FB1	1640	1239	275	1.45818
			FB2	444	325	83	1.43373
			sum	2084	1559	339	1.54867
Jan 2016	peanut		AFB1	4.5	4.8	1.5	-0.2
			AFB2	7.6	8	2.3	-0.173913
			AFG1	11.5	10	2.8	0.535714
			AFG2	13.2	9.5	2.7	1.37037
			SUM	36.8	32.3	8.4	0.535714
			OTA	1.39	1.3	0.4	0.225
												Re-analysis
	dog feed		AFB1	15.1356	11.6	2.9	1.21917				AFB1	16.2983	11.6	2.9	1.62011
			AFB2	25	17.6	4.4	1.68182				AFB2	29.25	17.6	4.4	2.64773
			AFG1	4.90476	7.8	2	-1.44762				AFG1	7.92381	7.8	2	0.0619048
			AFG2	23.3333	11.8	3	3.84444				AFG2	25.2	11.8	3	4.46667
			SUM	68.3737	50.5	12.7	1.40738				SUM	78.6721	50.5	12.7	2.21828
			OTA	5.03846	5.5	1.5	-0.307692				OTA	7.35513	5.5	1.5	1.23675
			DON	160.825	292	73	-1.79692				DON	285.25	292	73	-0.0924658
			3-ADON								3-ADON
			15-ADON								15-ADON
			NIV	11.7674							NIV	0
			T2	96.0465	84	21	0.573643				T2	90.6977	84	21	0.318937
			THT2	40.1111	32	8	1.01389				THT2	35.0222	32	8	0.377778
			sumT2HT2	136.158	108	27	1.04287				sumT2HT2	125.72	108	27	0.656292
			ZON	83.7273	104	26	-0.77972				ZON	78.8	104	26	-0.969231
			FB1	34.2							FB1
			FB2	#VALUE!							FB2
			sum								sum
2016-02-01	oats		AFB1	8.5906	16	4.3	-1.72312
			AFB2	7.29345	12	3.3	-1.42623
			AFG1	1.7663	3	0.9	-1.37077
			AFG2	3.11174	5.9	1.8	-1.54903
			SUM	20.7621	36.6	9.4	-1.68488
			OTA	2.59	4.3	1.3	-1.31538
			DON	186	235	61	-0.803279
			3-ADON
			15-ADON
			NIV	166.176	164	43	0.0506156
			T2	79.4	91	25	-0.464
			THT2	131	150	39	-0.487179
			sumT2HT2	210.4	232	60	-0.36
			ZON	72.5926	100	27	-1.01509
												Re-analysis
Mar 16	coffee		AFB1	2.51	10.4	2.9	-2.72069				AFB1	4.992	10.4	2.9	-1.86483
			AFB2	0.54	3.7	1.1	-2.87273				AFB2	2.526	3.7	1.1	-1.06727
			AFG1	0.62	2.5	0.8	-2.35				AFG1	0	2.5	0.8	-3.125
			AFG2	1.05	1.9	0.6	-1.41667				AFG2	0	1.9	0.6	-3.16667
			SUM	4.72	18.1	4.8	-2.7875				SUM	7.518	18.1	4.8	-2.20458
			OTA	0.68	3.1	1	-2.42				OTA	2.568	3.1	1	-0.532
												Re-analysis
2016-04-01	animal feed		AFB1	5.86	14.7	4	-2.21				AFB1	12.5183	14.7	4	-0.545417
			AFB2	4.55	12.9	3.5	-2.38571				AFB2	8.99833	12.9	3.5	-1.11476
			AFG1	3.8	6.8	2	-1.5				AFG1	6.02333	6.8	2	-0.388333
			AFG2	0.99	1.4	0.4	-1.025				AFG2	0.976667	1.4	0.4	-1.05833
			SUM	15.2	36	9.3	-2.23656				SUM	28.5167	36	9.3	-0.804659
			OTA	3.81	3.6	1.1	0.190909				OTA	4.5525	3.6	1.1	0.865909
			DON	715	962	219	-1.12785				DON	943.25	962	219	-0.0856164
			3-ADON								3-ADON	#DIV/0!
			15-ADON								15-ADON	#DIV/0!
			NIV	177	100	27	2.85185				NIV	122.083	100	27	0.817901
			T2	15.2	18	6	-0.466667				T2	12.3	18	6	-0.95
			THT2	11.6	28	9	-1.82222				THT2	21.55	28	9	-0.716667
			sumT2HT2	26.8	42	12	-1.26667				sumT2HT2	33.85	42	12	-0.679167
			ZON	108	140	37	-0.864865				ZON	87.1	140	37	-1.42973
			FB1	489	412	105	0.733333				FB1	560	412	105	1.40952
			FB2	182	126	33	1.69697				FB2	138.556	126	33	0.380471
			sum	671	544	136	0.933824				sum	698.556	544	136	1.13644
May 16	almond paste		AFB1	5.1	8.2	2.3	-1.34783
			AFB2	3.1	4.4	1.3	-1
			AFG1	1.4	1.8	0.6	-0.666667
			AFG2	0.72	0.9	0.3	-0.6
			SUM	10.32	15.2	4.1	-1.19024
			OTA	0.75	1	0.3	-0.833333
												Re-analysis
	wheat gluten		AFB1	3.585	6.6	1.7	-1.77353				AFB1	5.87	6.6	1.7	-0.429412
			AFB2	4.903	6.9	1.8	-1.10944				AFB2	6.99125	6.9	1.8	0.0506944
			AFG1	8.59	13.7	3.5	-1.46				AFG1	13.1625	13.7	3.5	-0.153571
			AFG2	10.89	25.6	6.4	-2.29844				AFG2	17.85	25.6	6.4	-1.21094
			SUM	27.968	50.5	12.7	-1.77417				SUM	43.8738	50.5	12.7	-0.521752
			OTA	5.176	6	1.5	-0.549333				OTA	4.354	6	1.5	-1.09733
			DON	203.28	256	64	-0.82375				DON	221.75	256	64	-0.535156
			T2	87.6	65	17	1.32941				T2	66.9	65	17	0.111765
			THT2	32.808	33	9	-0.0213333				THT2	31.44	33	9	-0.173333
			sumT2HT2	120.408	103	26	0.669538				sumT2HT2	98.34	103	26	-0.179231
			ZON	141	128	32	0.40625				ZON	155.4	128	32	0.85625
June 2016	baby food		AFB1	0.18	0.21	0.07	-0.428571
			AFB2	0.16	0.25	0.08	-1.125
			AFG1	0.22	0.24	0.07	-0.285714
			AFG2	0.22	0.23	0.07	-0.142857
			SUM	0.78	0.94	0.28	-0.571429
			OTA	0.39	0.71	0.22	-1.45455
			DON	137	181	47	-0.93617
			3-ADON
			15-ADON
			NIV	79.8	87	24	-0.3
			T2	24.9	25	8	-0.0125
			THT2	17.3	19	7	-0.242857
			sumT2HT2	42.2	41	12	0.1
			ZON	16.9	20	7	-0.442857
			FB1	74	74	20	0
			FB2	82.4	67	19	0.810526
			sum	156.4	136	36	0.566667
	rice		AFB1	15.59	28.1	7.3	-1.7137
			AFB2	17.39	31.9	8.3	-1.74819
			AFG1	15.73	30.3	7.9	-1.8443
			AFG2	18.55	28.6	7.4	-1.35811
			SUM	67.26	117.7	28.8	-1.75139
			OTA	4.87	7.2	2.1	-1.10952
			DON	153	212	55	-1.07273
			NIV	102	97	20	0.25
			T2	58.3	54	12	0.358333
			THT2	64.1	55	16	0.56875
			sumT2HT2	122.4	110	29	0.427586
			ZON	63.8	76	21	-0.580952
2016-09-01	palm kernel cake		AFB1	17.9	20.7	5.5	-0.509091
			AFB2	16.4	16.4	4.4	0
			AFG1	9	10.1	2.8	-0.392857
			AFG2	7	6	1.8	0.555556
			SUM	50.3	53.7	13.7	-0.248175
			OTA	4.6	3.5	1.4	0.785714
											Re-analysis
Oct. 16	wheat		AFB1	42.3	31.8	8.2	1.28049			AFB1	31.9008	31.8	8.2	0.0122936
			AFB2	6.8	4.2	1.3	2			AFB2	3.6955	4.2	1.3	-0.388076
			AFG1	10.1	7.2	2.1	1.38095			AFG1	6.287	7.2	2.1	-0.434762
			AFG2	4.6	3.1	1	1.5			AFG2	3.26445	3.1	1	0.164453
			SUM	63.8	47.1	12.1	1.38017			SUM	45.1478	47.1	12.1	-0.161342
			OTA	2.8	2	0.6	1.33333			OTA	1.884	2	0.6	-0.193333
			DON	684	1031	233	-1.48927			DON	1086	1031	233	0.236052
			NIV	208	123	33	2.57576			NIV	177	123	33	1.63636
			T2	46.5	32	10	1.45			T2	29.9	32	10	-0.21
			THT2	87.4	50	14	2.67143			THT2	52.6	50	14	0.185714
			sumT2HT2	133.9	81	22	2.40455			sumT2HT2	82.5	81	22	0.0681818
			ZON	48.8	148	39	-2.54359			ZON	178.9	148	39	0.792308
2016-11-01	pepper		AFB1	23.8533	32.2	8.3	-1.00562
			AFB2	19.8667	31.4	8.1	-1.42387
			AFG1	13.8667	11.5	3.2	0.739583
			AFG2	23.0303	25.8	6.7	-0.413388
			SUM	80.617	101.6	25.6	-0.81965
			OTA	11.992	20	5.3	-1.51094
2016-11-01	Mais for		AFB1	8.1	10.1	2.6	-0.769231
	animal feed		AFB2	11.2	9.4	2.4	0.75
			AFG1	39.3	38	9.5	0.136842
			AFG2	22.4	18.4	4.6	0.869565
			SUM	81	75.6	18.9	0.285714
			OTA	6.77	5.7	1.5	0.713333
			DON	693	814	163	-0.742331
			NIV
			T2	43.8	43	11	0.0727273
			THT2	32.9	33	9	-0.0111111
			sumT2HT2	76.7	82	21	-0.252381
			ZON	55.5	52	13	0.269231
			FB1	1332	1087	218	1.12385
			FB2	323	271	68	0.764706
			sum	1655	1353	271	1.11439
2016-12-01	Maize		AFB1	2.06	3.7	1.1	-1.49091
			AFB2	1.35	2	0.6	-1.08333
			AFG1	1.05	1.7	0.5	-1.3
			AFG2	28.3	32.7	8.5	-0.517647
			SUM	32.76	41.6	10.7	-0.826168
			OTA	4.63	4.5	1.4	0.0928571
			DON	761	719	171	0.245614
			NIV	202	173	45	0.644444
			T2	58	52	15	0.4
			THT2	52.9	88	24	-1.4625
			sumT2HT2	110.9	143	38	-0.844737
			ZON	27.6	72	20	-2.22			"dispersion of results for ZEA higher than usual"
			FB1	3415	2232	473	2.50106
			FB2	753	574	142	1.26056
			sum	4168	2900	607	2.08896
										Reanalyis
2016-12-01	baby food		AFB1	0.34	0.41	0.13	-0.538462			AFB1	0.354839	0.41	0.13	-0.424318
			AFB2	0.14	0.36	0.11	-2			AFB2	0.283607	0.36	0.11	-0.694486
			AFG1	0.36	0.52	0.16	-1			AFG1	0.258824	0.52	0.16	-1.63235
			AFG2	0.37	0.51	0.16	-0.875			AFG2	0.291176	0.51	0.16	-1.36765
			SUM	1.21	1.77	0.53	-1.0566			SUM	1.18845	1.77	0.53	-1.09727
			OTA	1.54	1.18	0.36	1			OTA	1.17093	1.18	0.36	-0.0251938
			DON	108	240	62	-2.12903			DON	178.75	240	62	-0.987903
			NIV	99.2	166	43	-1.55349			NIV	126.933	166	43	-0.908527
			T2	33.7	30	9	0.411111			T2	24.1	30	9	-0.655556
			THT2	18.3	28	9	-1.07778			THT2	26.72	28	9	-0.142222
			sumT2HT2	52	53	15	-0.0666667			sumT2HT2	50.82	53	15	-0.145333
			ZON	26.1	34	10	-0.79			ZON	31	34	10	-0.3
	mit Ameisensäure		FB1	30.1	25	8	0.6375			FB1	32.1111	25	8	0.888889
			FB2	92.5	53	15	2.63333			FB2	72	53	15	1.26667
			sum	122.6	79	22	1.98182			sum	104.111	79	22	1.14141
Jan 2017	Pistachio paste		AFB1	17	16.4	4.4	0.136364
			AFB2	22.7	20.7	5.5	0.363636
			AFG1	37.6	32.1	8.3	0.662651
			AFG2	13.3	11.3	3.1	0.645161
			SUM	90.6	80.9	20.5	0.473171
			OTA	5.8	6.1	1.87	-0.160428
2017-02-01	dog feed		AFB1	2.1	1.8	0.8	0.375
			AFB2	31.8	25.6	6.4	0.96875
			AFG1	< LOD	< LOD	< LOD	0
			AFG2	5.3	4.2	1.3	0.846154
			SUM	39.2	31.7	8	0.9375
			OTA	1	1.3	1.5	-0.2
			DON	326.389	379	95	-0.553801
			3-ADON
			15-ADON
			NIV	20.1667
			T2	72.625	67	17	0.330882
			THT2	39.125	40	10	-0.0875
			sumT2HT2	111.75	109	28	0.0982143
			ZON	81	111	28	-1.07143
			FB1	103	142	36	-1.08333
			FB2	31.1667
			sum	134.167	197	50	-1.25667
Feb 17. animal feed			AFB1	1.73333	1.5	0.5	0.466667
	cereals		AFB2	27.6667	26.1	6.8	0.230392
			AFG1	12.3833	8.8	2.5	1.43333
	maize-based		AFG2	7.36667	6.5	1.9	0.45614
	chicken feed		SUM	49.15	44.1	11.3	0.446903
			OTA	10.3375	8.7	2.5	0.655
			DON	243.056	282	72	-0.540895
			3-ADON
			15-ADON
			NIV	205	216	56	-0.196429
			T2	30.875	26	8	0.609375
			THT2	26.375	26	8	0.046875
			sumT2HT2	57.25	51	15	0.416667
			ZON	73.8	73	20	0.04
			FB1	1520	1753	377	-0.618037
			FB2	460	435	111	0.225225
			sum	1980	2194	466	-0.459227
Feb 17. animal feed			AFB1	22.7167	32.6	8.2	-1.20528
			AFB2	3.81667	5.6	1.4	-1.27381
	corn gluten feed		AFG1	1.51667	2	0.8	-0.604167
			AFG2	9.33333	10.1	2.6	-0.294872
			SUM	37.3833	50.4	12.6	-1.03307
			OTA	7.575	4.9	1.5	1.78333
			DON	286.111	352	88	-0.748737
			3-ADON
			15-ADON
			NIV	0
			T2	38.4375	48	12	-0.796875
			THT2	51.9625	67	17	-0.884559
			sumT2HT2	90.4	115	29	-0.848276
			ZON	619	440	110	1.62727
			FB1	82.3333	105	27	-0.839506
			FB2	89.3333
			sum	171.667	191	48	-0.402778
Mar 2017	cocoa		AFB1	5.34	5.2	1.6	0.0875
			AFB2	40	33.7	8.7	0.724138
			AFG1	6.02	4.9	1.5	0.746667
			AFG2	31.5	24.9	6.5	1.01538
			SUM	82.86	69.7	17.7	0.743503
			OTA	11.7	10.6	2.9	0.37931
2017-04-01	cereals		AFB1	6.625	6.9	2	-0.1375
	bran		AFB2	3.375	3.8	1.2	-0.354167
			AFG1	11.625	13.3	3.6	-0.465278
			AFG2	4.125	3.6	1.1	0.477273
			SUM	25.75	28	7.3	-0.308219
			OTA	10.5	9.6	2.7	0.333333
			DON	208.75	283	73	-1.01712
			3-ADON
			15-ADON
			NIV	210	148	39	1.58974
			T2	71.25	60	17	0.661765
			THT2	88.75	83	23	0.25
			sumT2HT2	160	144	38	0.421053
			ZON	206	243	63	-0.587302
			FB1	825
			FB2	24.875
			sum
May 2017	wheat		AFB1	3.84083	4.1	1.3	-0.199361
pet feed			AFB2	14.5329	14.4	3.6	0.0369089
			AFG1	10.2	11.9	3	-0.566667
			AFG2	17.2202	16.2	4.1	0.248822
			SUM	45.7939	46.5	11.7	-0.0603526
			OTA	2.22	3.4	1.5	-0.786667
			DON	388.889	594	119	-1.72362
			NIV	28.8333
			T2	105	95	24	0.416667
			THT2	88.3	75	19	0.7
			sumT2HT2	193.3	170	43	0.54186
			ZON	96.2	107	27	-0.4
May 2017	cat feed		AFB1	10.5333	11.6	2.9	-0.367816
pet feed			AFB2	7	6.1	1.6	0.5625
			AFG1	5.05	5.3	1.4	-0.178571
			AFG2	4.61667	4.1	1.3	0.397436
			SUM	27.2	27.2	6.8	5.22458e-16
			OTA	8.25	8.5	2.2	-0.113636
			DON	273.611	349	88	-0.856692
			3-ADON
			15-ADON
			NIV
			T2	63.5	58	15	0.366667
			THT2	47.625	57	15	-0.625
			sumT2HT2	111.125	115	29	-0.133621
			ZON	102	135	34	-0.970588
			FB1	87	126	32	-1.21875
			FB2	83.3333
			sum	170
May 2017	coconut		AFB1	3.35	2.5	0.8	1.0625
			AFB2	8.2	6.1	1.8	1.16667
			AFG1	19.375	15.7	4.2	0.875
			AFG2	44.4	36.5	9.4	0.840426
			SUM	75.325	61.9	15.8	0.849684
			OTA	1.75	1.5	0.5	0.5
June 2017	wheat gluten		AFB1	3.55	2.6	0.8	1.1875
	animal feed		AFB2	1.25	0.9	0.8	0.4375
			AFG1	3.15	2.5	0.8	0.8125
			AFG2	24	20.9	5.3	0.584906
			SUM	31.95	27	6.8	0.727941
			OTA	1.11	1.5	1.5	-0.26
			DON	270	251	63	0.301587
			NIV
			T2	59.3	68	17	-0.511765
			THT2	73.8	72	18	0.1
			sumT2HT2	133.1	141	36	-0.219444
			ZON	71.5	61	16	0.65625
June 2017	baby food		AFB1	0.248387	0.22	0.07	0.40553
			AFB2	0.165574	0.11	0.04	1.38934
			AFG1	0.185294	0.24	0.07	-0.781513
			AFG2	0.316176	0.28	0.09	0.401961
			SUM	0.915431	0.81	0.25	0.421726
			OTA	0.693023	0.64	0.19	0.27907
			DON	200.75	179	47	0.462766
			NIV	204	167	44	0.840909
			T2	28.8804	23	8	0.735054
			THT2	20.9867	liegt in der Mitte
			sumT2HT2	49.8671	37	11	1.16974
			ZON	21.73	21	7	0.104286
			FB1	42.4133	29	9	1.49037
			FB2	71.4933	51	15	1.36622
			sum	113.907	87	24	1.12111
June 2017	rye		AFB1	0.806228	0.9	0.3	-0.312572
			AFB2	3.20069	5.3	1.6	-1.31207
			AFG1	19.57	30.7	8	-1.39125
			AFG2	5.12915	7	2	-0.935424
			SUM	28.7061	43.2	11.1	-1.30576
			OTA	1.354	1.7	0.5	-0.692
			DON	186.75	222	57	-0.618421
			NIV	273.333	174	45	2.20741
			T2	90.84	93	25	-0.0864
			THT2	50.49	60	17	-0.559412
			sumT2HT2	141.33	163	43	-0.503953
			ZON	55.4	76	21	-0.980952
2017-09-01			AFB1	4.5	5.1	1.6	-0.375
	almond paste		AFB2	2.2	2.1	0.7	0.142857
			AFG1	18.3	20.3	5.4	-0.37037
			AFG2	1.3	1.2	0.4	0.25
			SUM	26.3	28.9	7.5	-0.346667
			OTA	0.54	1.1	0.4	-1.4
October 2017	wheat		AFB1	4.03691	5	1.5	-0.642061
			AFB2	2.53749	3.2	1	-0.662514
			AFG1	6.87	9.9	2.8	-1.08214
			AFG2	0.676507	1	0.3	-1.07831
			SUM	14.1209	18.5	4.9	-0.893694
			OTA	2	2.2	0.7	-0.285714
			DON	220	277	71	-0.802817
			15-AcDON	84.6118
			3-AcDON	62.5769
			sum AcDON	147.189
			NIV	261.2	212	55	0.894545
			T2	59.18	63	18	-0.212222
			THT2	25.86	30	9	-0.46
			sumT2HT2	85.04	91	25	-0.2384
			ZON	9.5	zu disperse Werte
2017-11-01	rapeseeds		AFB1	0.88	0.9	0.3	-0.0666667
			AFB2	2.8	4.4	1.3	-1.23077
			AFG1	0.52
			AFG2	8.88	14.1	3.8	-1.37368
			SUM	13.08	19.3	5.1	-1.21961
			OTA	7.52	8.3	2.4	-0.325
Dec 2017	baby food		AFB1	0.288351	0.26	0.08	0.354383
			AFB2	0.288351	0.25	0.08	0.479383
			AFG1	0.21	0.2	0.06	0.166667
			AFG2	0.381304	0.31	0.1	0.713038
			SUM	1.16801	1.05	0.32	0.368766
			OTA	0.56	0.52	0.16	0.25
			DON	191.2	220	57	-0.505263
			NIV	99.88	98	26	0.0723077
			T2	18.66	15	6	0.61
			THT2	17.83	19	7	-0.167143
			sumT2HT2	36.49	36	11	0.0445455
			ZON	17.67	19	7	-0.19
			FB1	89.129	72	20	0.856452
			FB2	99.52	72	20	1.376
			sum	188.649	150	39	0.991001
Dec 2017	pet food		AFB1	4.3871	7.7	2	-1.65645
	corn		AFB2	5.62295	6.8	1.7	-0.692382
			AFG1	1.69118	2.4	0.8	-0.886029
			AFG2	6.32353	7.2	1.8	-0.486928
			SUM	18.0248	24.3	6.1	-1.02873
			OTA	1.96512	1.9	1.5	0.0434109
			DON	213.4	248	62	-0.558065
			NIV				#DIV/0!
			T2	27.087	34	9	-0.768116
			HT2	65.2267	71	18	-0.320741
			sumT2HT2	92.3136	104	26	-0.449476
			ZON	35.23	51	13	-1.21308
			FB1	19685.3	10818	2164	4.09766
			FB2	5357.33
			sum	25042.7	14094	2819	3.88388
											Reanalysis
Dec 2017	corn		AFB1	0.693548	1.1	0.4	-1.01613			AFB1	0.851613	1.1	0.4	-0.620968	62	0.528
			AFB2	6.72131	8.7	2.5	-0.791475			AFB2	7.5	8.7	2.5	-0.48	61	4.575
			AFG1	3.29412	4.5	1.4	-0.861345			AFG1	3.58676	4.5	1.4	-0.652311	68	2.439
			AFG2	3.16176	3.9	1.2	-0.615196			AFG2	3.46176	3.9	1.2	-0.365196	68	2.354
			SUM	13.8707	18.2	4.8	-0.901929			SUM	15.4001	18.2	4.8	-0.583304	65
			OTA	5.66279	5.6	1.7	0.0369357			OTA	6.38372	5.6	1.7	0.461012	86	5.49
			DON	1552.5	1787	384	-0.610677			DON	1656.25	1787	384	-0.340495	80	1325
			3-ADON	116.094	111	30	0.169792			3-ADON	133.125	111	30	0.7375	64	85.2
			15-ADON	376.413	508	128	-1.02803			15-ADON	388.004	508	128	-0.937465	89.2	346.1
			NIV	367.5	271	70	1.37857			NIV	332.639	271	70	0.880556	72	239.5
			T2	24.2283	27	9	-0.307971			T2	25.9783	27	9	-0.113527	92	23.9
			HT2	30.9333	39	12	-0.672222			HT2	46.1067	39	12	0.592222	75	34.58
			sumT2HT2	55.1616	67	19	-0.623074			sumT2HT2	72.0849	67	19	0.267628	83
			ZON	51.11	78	21	-1.28048			ZON	73.7	78	21	-0.204762	100
			FB1	2225.33	1390	305	2.7388			FB1	1910	1390	305	1.70492	90	1719
			FB2	508.933	361	92	1.60797			FB2	406.667	361	92	0.496377	90	366
			sum	2734.27	1773	381	2.52301			sum	2316.67	1773	381	1.42695
Jan 2018	cinnamon		AFB1	8.65	12.5	3.4	-1.13235
			AFB2	4.33333	6.4	1.9	-1.08772
			AFG1	3.78333	3.7	1.1	0.0757576
			AFG2	2.53333	2.9	0.9	-0.407407
			SUM	19.3	26.7	7	-1.05714
			OTA	4.725	7	2	-1.1375
2018-02-01	dog feed		AFB1	2.5	2.2	0.8	0.375
			AFB2	17.1667	12.9	3.3	1.29293
			AFG1	36.85	28.4	7.1	1.19014
			AFG2	6.65	5.2	1.3	1.11538
			SUM	63.1667	49.2	12.3	1.1355
			OTA	4.95	4.6	1.5	0.233333
			DON	272.111	312	78	-0.511396
			3-ADON
			15-ADON
			NIV	0
			T2	34.5125	38	10	-0.34875
			THT2	40.325	40	10	0.0325
			sumT2HT2	74.8375	78	20	-0.158125
			ZON	32.8	47	12	-1.18333
			FB1	0
			FB2	0
			sum	0
										Reanalysis
2018-02-01	crispbread		AFB1	4.87889	4.2	1.3	0.522225			AFB1	4.28258	4.2	1.3	0.0635259
			AFB2	8.02768	6.7	2	0.663841			AFB2	6.73587	6.7	2	0.0179354
			AFG1	1.79	1.7	0.5	0.18			AFG1	1.302	1.7	0.5	-0.796
			AFG2	11.8327	11	3	0.277573			AFG2	9.41697	11	3	-0.527675
			SUM	26.5293	23.6	6.2	0.472467			SUM	21.7374	23.6	6.2	-0.300415
			OTA	2	5.4	1.6	-2.125			OTA	5.52	5.4	1.6	0.075
			DON	263.75	321	82	-0.698171			DON	323	321	82	0.0243902
			15-AcDON	351.101	317	81	0.420998			15-AcDON	305.91	317	81	-0.136918
			3-AcDON	360.256	358	91	0.0247957			3-AcDON	403.846	358	91	0.503804
			sum AcDON	711.357	723	171	-0.0680864			sum AcDON	709.756	723	171	-0.0774516
			NIV	262.857	191	50	1.43714			NIV	245.857	191	50	1.09714
			T2	71.9	68	19	0.205263			T2	69.8	68	19	0.0947368
			THT2	51.2	55	16	-0.2375			THT2	45.98	55	16	-0.56375
			sumT2HT2	123.1	125	33	-0.0575758			sumT2HT2	115.78	125	33	-0.279394
			ZON	45	55	16	-0.625			ZON	58.2	55	16	0.2
March 2018	figs		AFB1	9.28483	8.3	2.4	0.410347
			AFB2	17.1742	16.9	4.5	0.0609284
			AFG1	2.96875	2.4	0.7	0.8125
			AFG2	6.64642	5.4	1.6	0.77901
			SUM	36.0742	33.1	8.6	0.345835
			OTA	3.87615	2.9	0.9	1.08461
										Reanalysis
2018-04-01	maiize silage		AFB1	3.66129	3.1	1	0.56129			AFB1	3.72742	3.1	1	0.627419
			AFB2	0.737705	0.9	0.3	-0.540984			AFB2	0.94918	0.9	0.3	0.163934
20g auf 160 ml			AFG1	2.10294	1.9	0.6	0.338235			AFG1	1.93824	1.9	0.6	0.0637255
			AFG2	1.69118	2.6	0.8	-1.13603			AFG2	1.51324	2.6	0.8	-1.35846
			SUM	8.19311	8.7	2.5	-0.202755			SUM	8.12807	8.7	2.5	-0.228772
			OTA	9.23256	10.1	2.8	-0.309801			OTA	8.95116	10.1	2.8	-0.410299
			DON	248	298	76	-0.657895			DON	277.6	298	76	-0.268421
			15-AcDON	315.625	249	64	1.04102			15-AcDON	316.562	249	64	1.05566
			3-AcDON	129.17	259	67	-1.93776			3-AcDON	137.2	259	67	-1.81791
			sum AcDON	444.795	572	141	-0.90216			sum AcDON	453.762	572	141	-0.838564
			NIV	242.361	170	44	1.64457			NIV	188.611	170	44	0.42298
			T2	21.9239	30	9	-0.897343			T2	20.7609	30	9	-1.02657
			THT2	44.76	51	15	-0.416			THT2	48.2133	51	15	-0.185778
			sumT2HT2	66.6839	77	21	-0.491242			sumT2HT2	0	77	21	-3.66667
			ZON	22.82	63	18	-2.23222			ZON	26.1	63	18	-2.05
			FB1	202.96	141	37	1.67459			FB1	167.778	141	37	0.723724
			FB2	86.7867	43	13	3.36821			FB2	58.4444	43	13	1.18803
			sum	289.747	188	49	2.07646			sum	226.222	188	49	0.780045
2018-04-01	cat feed		AFB1	13.9333	17.4	4.4	-0.787879
			AFB2	9.76667	11.1	2.8	-0.47619
			AFG1	6.5	7.6	1.9	-0.578947
			AFG2	4.95	4.7	1.4	0.178571
			SUM	35.15	40.6	10.2	-0.534314
			OTA	6.45	5.8	1.5	0.433333
			DON	406.806	425	107	-0.170042
			3-ADON
			15-ADON
			NIV	17.4
			T2	37	32	8	0.625
			THT2	50.225	46	12	0.352083
			sumT2HT2	87.225	78	20	0.46125
			ZON	73.68	102	26	-1.08923
			FB1	448.833	478	120	-0.243056
			FB2	346.6	303	76	0.573684
			sum	795.433	781	156	0.0925214
2018-04-01	wheat		AFB1	8.90427	10.1	2.6	-0.459897
			AFB2	30.2999	33	8.3	-0.325315
			AFG1	22.26	26.8	6.7	-0.677612
			AFG2	42.3739	36.7	9.2	0.616731
			SUM	103.838	105.4	21.1	-0.0740248
			OTA	3.15	3.3	1.5	-0.1
			DON	210.875	207	52	0.0745192
			15-AcDON
			3-AcDON
			sum AcDON
			NIV	19.8571
			T2	55.6	55	14	0.0428571
			THT2	57.7	59	15	-0.0866667
			sumT2HT2	113.3	114	29	-0.0241379
			ZON	14.03	19	5	-0.994
May 2018	raisins		AFB1	14.7	11.3	3.1	1.09677
			AFB2	1.16	0.9	0.3	0.866667
			AFG1	14.1	9.5	2.7	1.7037
			AFG2	15.8	11.9	3.3	1.18182
			SUM	45.76	33.8	8.7	1.37471
			OTA	13.9	12	3.3	0.575758
June 2018	wheat gluten		AFB1	4.1	3.5	1.1	0.545455
			AFB2	1.33	1.1	0.8	0.2875
			AFG1	3.95	3	0.9	1.05556
			AFG2	2.92	2.2	0.8	0.9
			sum	12.3	9.7	2.5	1.04
			OTA	1.9	1.6	1.5	0.2
			DON	248	249	63	-0.015873
			ZON	56.2	50	13	0.476923
			T2	74.6	75	19	-0.0210526
			THT2	84.7	79	20	0.285
			sumT2HT2	159.3	150	38	0.244737
			NIV	6.81
											Reanalysis
June 2018	barley		AFB1	15.9	11.9	3.3	1.21212			AFB1	11.52	11.9	3.3	-0.115152
			AFB2	2.64	2.1	0.7	0.771429			AFB2	1.95733	2.1	0.7	-0.20381
			AFG1	4.92	4	1.2	0.766667			AFG1	3.36667	4	1.2	-0.527778
			AFG2	6.87	5.7	1.7	0.688235			AFG2	5.55867	5.7	1.7	-0.0831373
			SUM	30.33	23.9	6.3	1.02063			SUM	22.4027	23.9	6.3	-0.237672
			OTA	8.33	8	2.3	0.143478			OTA	6.706	8	2.3	-0.562609
			DON	345	317	81	0.345679			DON	263	317	81	-0.666667
			15-AcDON	306	230	59	1.28814			15-AcDON	146	230	59	-1.42373
			3-AcDON	128	215	56	-1.55357			3-AcDON	136.7	215	56	-1.39821
			sum AcDON	434	433	110	0.00909091			sum AcDON	282.7	433	110	-1.36636
			NIV	265	157	41	2.63415			NIV	175.429	157	41	0.449477
			T2	37.3	32	10	0.53			T2	27.1	32	10	-0.49
			THT2	69.6	48	14	1.54286			THT2	44.87	48	14	-0.223571
			sumT2HT2	106.9	81	22	1.17727			sumT2HT2	71.97	81	22	-0.410455
			ZON	35.9	31	10	0.49			ZON	34.7	31	10	0.37
June 2018	baby food		AFB1	0.741935	0.57	0.17	1.01139
			AFB2	0.459016	0.35	0.11	0.991058
			AFG1	0.352941	0.29	0.09	0.699346
			AFG2	0.205882	0.3	0.09	-1.04575
			SUM	1.75978	1.52	0.76	0.315494
			OTA	0.511628	0.45	0.14	0.440199
			DON	238.75	200	52	0.745192
			NIV	110.4	86	23	1.06087
			T2	27.1304	25	8	0.266304
			THT2	21.2	18	6	0.533333
			sumT2HT2	48.3304	45	13	0.256187
			ZON	27.25	29	9	-0.194444
			FB1	145.333	100	27	1.67901
			FB2	152	100	27	1.92593
			sum	297.333	178	46	result bias
2018-09-01	cotton cake		AFB1	4.29032	3.4	1	0.890323
			AFB2	1.4	1.4	0.4	5.55112e-16
			AFG1	1.91935	1.8	0.6	0.198925
			AFG2	0.679032	1.2	0.4	-1.30242
			SUM	8.28871	7.8	2.2	0.222141
			OTA	3.55	6.9	2	-1.675
2018-10-01	wheat		AFB1	1.39562	1.5	0.5	-0.208766
			AFB2	0.542099	1	0.3	-1.52634
			AFG1	8.04	8.2	2.3	-0.0695652
			AFG2	6.91267	5.6	1.7	0.772158
			SUM	16.8904	16.5	4.4	0.088724
			OTA	14.95	11.2	3.1	1.20968
			DON	1235	1358	298	-0.412752
			15-AcDON	117.08	103	26	0.541537
			3-AcDON	112.41	106	28	0.228938
			sum AcDON	229.49	254	65	-0.377074
			NIV	160.343	130	34	0.892437
			T2	85.84	67	19	0.991579
			THT2	75.34	75	21	0.0161905
			sumT2HT2	161.18	141	37	0.545405
			ZON	19.3	22	7	-0.385714
											values after re-homogenisation and reanalysis
2018-11-01	paprika		AFB1	2.88	5.4	1.6	-1.575			AFB1	3.88	5.4	1.6	-0.95
			AFB2	1.76	3.3	1	-1.54			AFB2	3.36	3.3	1	0.06
			AFG1	0.74	2.1	0.7	-1.94286			AFG1	2.04	2.1	0.7	-0.0857143
			AFG2	2.26	2.2	0.7	0.0857143			AFG2	2.74	2.2	0.7	0.771429
			SUM	7.64	12.5	3.4	-1.42941			SUM	12.02	12.5	3.4	-0.141176
			OTA	76.7333	16.9	4.5	13.2963			OTA	13.7867	16.9	4.5	-0.691852
Dec 2018	corn		AFB1	2.37097	3.5	1.1	-1.02639
	pet feed		AFB2	2.13115	2.3	0.8	-0.211066
			AFG1	1.70588	1.8	0.8	-0.117647
			AFG2	1.14706	1.3	0.8	-0.191176
			SUM	7.35506	8.8	2.2	-0.656793
			OTA	3.18605	2.8	1.5	0.257364
			DON	458.75	410	103	0.473301
			3-ADON	0
			15-ADON	0
			NIV	89.3056
			T2	33.0435	43	11	-0.905138
			HT2	32.1333	38	10	-0.586667
			sumT2HT2	65.1768	82	21	-0.801104
			ZON	58.6	85	22	-1.2
			FB1	2695.56	4412	883	-1.94388
			FB2	957.778	1375	275	-1.51717
			sum	3653.33	5963	1193	-1.93602
			values submitted initially								values after re-homogenisation and reanalysis
December 2018	baby food		AFB1	0.564516	0.26	0.08	3.80645			AFB1	0.241935	0.26	0.08	-0.225806
			AFB2	0.442623	0.28	0.09	1.80692			AFB2	0.252459	0.28	0.09	-0.306011
			AFG1	0.352941	0.15	0.05	4.05882			AFG1	0.173529	0.15	0.05	0.470588
			AFG2	0.426471	0.15	0.05	5.52941			AFG2	0.170588	0.15	0.05	0.411765
			SUM	1.78655	0.81	0.25	3.9062			SUM	0.838512	0.81	0.25	0.114049
			OTA	0.802326	0.71	0.22	0.419662			OTA	0.837209	0.71	0.22	0.578224
			DON	129.05	138	36	-0.248611			DON	151.25	138	36	0.368056
			NIV	72.8	80	22	-0.327273			NIV	86.9333	80	22	0.315152
			T2	30.2283	31	10	-0.0771739			T2	35.9783	31	10	0.497826
			THT2	25.6	27	9	-0.155556			THT2	28.2667	27	9	0.140741
			sumT2HT2	55.8283	56	16	-0.0107337			sumT2HT2	64.2449	56	16	0.515308
			ZON	30.15	31	10	-0.085			ZON	46.9	31	10	1.59
			FB1	40.3111	61	17	-1.21699			FB1	67.8889	61	17	0.405229
			FB2	52.9222	79	22	-1.18535			FB2	72	79	22	-0.318182
			sum	93.2333	140	37	-1.26396			sum	139.889	140	37	-0.003003
			values submitted initially								values after re-homogenisation and reanalysis
Dec 2018		maize	AFB1	1.56452	2	0.6	-0.725806			AFB1	1.40323	2	0.6	-0.994624
			AFB2	2.18033	1.9	0.6	0.467213			AFB2	1.51803	1.9	0.6	-0.636612
			AFG1	1.36765	1.7	0.5	-0.664706			AFG1	1.54412	1.7	0.5	-0.311765
			AFG2	4.22059	3.7	1.1	0.473262			AFG2	4.41176	3.7	1.1	0.647059
			SUM	9.33308	9.2	2.6	0.0511843			SUM	8.87714	9.2	2.6	-0.124177
			OTA	3.74419	4.1	1.3	-0.273703			OTA	4.5	4.1	1.3	0.307692
			DON	475.1	506	128	-0.241406			DON	588.75	506	128	0.646484
			3-ADON	75.0625	95	26	-0.766827			3-ADON	76.1562	95	26	-0.72476
			15-ADON	164.664	137	36	0.768435			15-ADON	115.471	137	36	-0.598032
			sum	239.726	207	54	0.60604			sum	191.627	207	54	-0.284683
			NIV	118.333	114	30	0.144444			NIV	130.833	114	30	0.561111
			T2	27.413	43	13	-1.199			T2	42.1739	43	13	-0.0635452
			HT2	20.4933	27	9	-0.722963			HT2	16.2667	27	9	-1.19259
			sumT2HT2	47.9064	68	19	-1.05756			sumT2HT2	58.4406	68	19	-0.503127
			ZON	59.46	74	20	-0.727			ZON	71.1	74	20	-0.145
			FB1	1870.67	4262	879	-2.72052			FB1	4811.11	4262	879	0.6247
			FB2	625.111	1299	287	-2.34804			FB2	1388.89	1299	287	0.313202
			sum	2495.78	5528	1132	-2.67864			sum	6200	5528	1132	0.59364
Jan 2019	hazelnut paste		AFB1	10.1034	11.4	3.1	-0.418242
			AFB2	11.8025	12.5	3.4	-0.205156
			AFG1	24.5616	20.9	5.5	0.665753
			AFG2	14.3067	15	4	-0.173333
			SUM	60.7742	58.4	14.9	0.159344
			OTA	5.39	7	2	-0.805
Jan 2019	dog feed		AFB1	6.51667	6.7	1.7	-0.107843
			AFB2	1.2	1	0.8	0.25
			AFG1	2.6	2.8	0.9	-0.222222
			AFG2	3.03333	2.5	0.8	0.666667
			SUM	13.35	12.7	3.2	0.203125
			OTA	6	3	1.5	2
			DON	500.111	411	103	0.865156
			T2	74	50	13	1.84615
			THT2	54.4625	34	9	2.27361
			sumT2HT2	128.463	82	21	2.2125
			ZON	121.12	149	38	-0.733684
2019-02-01	animal feed									remeasurement
			AFB1	3.39333	4.4	1.3	-0.774359			AFB1	3.56667	4.4	1.3	-0.641026
			AFB2	1.97167	3.2	1	-1.22833			AFB2	1.96667	3.2	1	-1.23333
			AFG1	2.73333	3.4	1	-0.666667			AFG1	3.48333	3.4	1	0.0833333
			AFG2	4.2	3.8	1.2	0.333333			AFG2	5.73333	3.8	1.2	1.61111
			SUM	12.2983	15.2	4.1	-0.707724			SUM	14.75	15.2	4.1	-0.109756
			OTA	3.37625	2.3	0.7	1.5375			OTA	2.625	2.3	0.7	0.464286
			DON	307.656	259	67	0.726213			DON	314.062	259	67	0.821828
			3-ADON	72.375	89	24	-0.692708			3-ADON	78.3	89	24	-0.445833
			15-ADON	67.1625	90	24	-0.951563			15-ADON	90.5	90	24	0.0208333
			AcDON	139.537	155	41	-0.377134			AcDON	168.8	155	41	0.336585
			NIV	183.5	140	37	1.17568			NIV	182.857	140	37	1.1583
			T2	31.125	37	11	-0.534091			T2	35.5	37	11	-0.136364
			THT2	63.375	45	13	1.41346			THT2	50.125	45	13	0.394231
			sumT2HT2	94.5	84	23	0.456522			sumT2HT2	85.625	84	23	0.0706522
			ZON	22	53	15	-2.06667			ZON	34.3	53	15	-1.24667
			FB1	577.778	386	98	1.95692			FB1	307.778	386	98	-0.798186
			FB2	233.333	125	33	3.28283			FB2	120	125	33	-0.151515
			sum	811.111	516	130	2.27009			sum	427.778	516	130	-0.678632
March 19	liquorice		AFB1	6.4875	8	2.3	-0.657609
			AFB2	3.3	4.1	1.3	-0.615385
			AFG1	5.6625	8.8	2.5	-1.255
			AFG2	10.6625	10.1	2.8	0.200893
			SUM	26.1125	30.5	7.9	-0.55538
			OTA	10.9875	17.3	4.6	-1.37228
2019-04-01	corn gluten feed		AFB1	9.525	10.3	2.6	-0.298077
			AFB2	10.85	12.6	3.2	-0.546875
			AFG1	8.075	6.5	1.7	0.926471
			AFG2	7.1	4.9	1.5	1.46667
			SUM	35.55	34.3	8.6	0.145349
			OTA	4.2625	4	1.5	0.175
			DON	512.5	534	107	-0.200935
			3-ADON
			15-ADON
			AcDON
			NIV	44.8333
			T2	95.4286	91	23	0.192547
			THT2	49.8333	55	14	-0.369048
			sumT2HT2	145.262	146	37	-0.0199485
			ZON	96	81	13	1.15385
			FB1	1238.57	904	181	1.84846
			FB2	312.857	214	54	1.83069
			sum	1551.43	1077	216	2.19643
2019-04-01	sorghum		AFB1	4.5303	4.5	1.1	0.0275482
			AFB2	5.75758	5.5	1.7	0.151515
			AFG1	2.15152	2.6	0.8	-0.560606
			AFG2	1.06061	1.7	0.5	-1.27879
			SUM	13.5	14.2	3.8	-0.184211
			OTA	1.36	1.2	0.5	0.32
			DON	297.125	280	72	0.237847
			3-ADON	37.52	69	19	-1.65684
			15-ADON	71.2	72	20	-0.04
			AcDON	108.72	139	37	-0.818378
			NIV	214.5	168	44	1.05682
			T2	31.4	26	8	0.675
			THT2	35.6	30	9	0.622222
			sumT2HT2	67	57	16	0.625
			ZON	24.07	25	8	-0.11625
			Atropin	8.90909	15.3	4.1	-1.55876
2019-04-01	cat feed		AFB1	7.36667	5.1	1.3	1.74359
			AFB2	4.81667	4	1.2	0.680556
	croquettes		AFG1	6.01667	6.7	1.7	-0.401961
			AFG2	14.35	9.7	2.5	1.86
			SUM	32.55	25.9	6.5	1.02308
			OTA	6	10.7	2.7	-1.74074
			DON	253.556	225	57	0.500975
			T2	65.075	60	12	0.422917
			THT2	74.925	72	18	0.1625
			sumT2HT2	140	133	34	0.205882
			ZON	84.16	67	17	1.00941
			FB1	43.3333			#DIV/0!
			Fb2	24.5333			#DIV/0!
2019-04-01	wheat for feed		AFB1	17.5317	14.2	3.6	0.925477
			AFB2	7.99308	8	2	-0.00346021
			AFG1	15.54	15.4	3.9	0.0358974
			AFG2	21.9926	15.1	3.8	1.81385
			SUM	63.0574	53.4	13.4	0.720703
			OTA	1.88	1.4	1.5	0.32
			DON	2063.75	2033	407	0.0755528
			T2	71.63	60	15	0.775333
			THT2	45.78	42	11	0.343636
			sumT2HT2	117.41	102	26	0.592692
			ZON	38.13	45	12	-0.5725
May 19	ginger		AFB1	4.42	3.4	1	1.02
			AFB2	0.74	0.7	0.2	0.2
			AFG1	5.14	5.7	1.7	-0.329412
			AFG2	interference	5.2	0.7	#VALUE!
			SUM	10.3	14.3	3.9	-1.02564
			OTA	18.8267	9.9	2.8	3.1881
June 19	buckwheat flour		AFB1	3.04	3.8	1.2	-0.633333
			AFB2	1.92	2.6	0.8	-0.85
			AFG1	1.57333	2.3	0.7	-1.0381
			AFG2	< LOD	< LOD	< LOD
			SUM	6.53333	8.9	2.5	-0.946667
			OTA	6.05	5.7	1.7	0.205882
			DON	89	179	47	-1.91489
			3-ADON	32.2	94	25	-2.472
			15-ADON		93	25
			SUM	32.2	201	52
			NIV	148.571	124	33	0.744589
			T2	37.2	39	12	-0.15
			THT2	22.2	31	10	-0.88
			sumT2HT2	59.4	70	19	-0.557895
			ZON	12.5	21	7	-1.21429
June 2019	baby food		AFB1	0.33871	0.23	0.07	1.553
			AFB2	0.257377	0.17	0.05	1.74754
			AFG1	0.289706	no PT report		#VALUE!
			AFG2	0.147059	0.16	0.05	-0.258824
			SUM	1.03285	0.81	0.25	0.891406
			OTA	0.993023	0.9	0.27	0.344531
			DON	122.625	166	43	-1.00872
			NIV	72.4	88	24	-0.65
			T2	25.9783	28	9	-0.224638
			THT2	29.7333	28	9	0.192593
			sumT2HT2	55.7116	51	15	0.314106
			ZON	13.8	21	7	-1.02857
			FB1	91.8889	75	21	0.804233
			FB2	64.5556	59	17	0.326797
			sum	156.444	143	38	0.353801
2019-09-01	almond powder		AFB1	2.86	2.9	0.9	-0.0444444
			AFB2	7.37	6.8	2	0.285
			AFG1	5.87	5.3	1.6	0.35625
			AFG2	5.04	3.1	1	1.94
			SUM	21.14	17.9	4.8	0.675
			OTA	12.22	12.2	3.3	0.00606061
