# Supplementary material for: Validation of an LC-MS/MS-based dilute-and-shoot approach for the quantification of > 500 mycotoxins and other secondary metabolites in food crops: challenges and solutions
Source: Anal Bioanal Chem. 2020 Feb 20;412(11):2607–20. doi: 10.1007/s00216-020-02489-9 (PMC7136310; doi:10.1007/s00216-020-02489-9)
Supplement: Supplementary file 8 — (XLSX 144 kb) [file 216_2020_2489_MOESM8_ESM.xlsx]

## Sheet: Sheet1
Validation of an LC-MS/MS based dilute-and-shoot approach for the quantification of >500 mycotoxins and other secondary metabolites in food crops: Challenges and solutions
Analytical and Bioanalytical Chemistry
Michael Sulyok, David Stadler, David Steiner, Rudolf Krska
Institute of Bioanalytics and Agro-Metabolomics, Department of Agrobiotechnology, IFA-Tulln, University of Natural Resources and Life Sciences, Vienna (BOKU), Konrad-Lorenz-Str. 20, 3430 Tulln, Austria																					michael.sulyok@boku.ac.at
Table S7: Values for Apparent recovery, signal suppression/enhancement and extraction efficiency obtained for maize on different concentration levels; statistically significant differences (alpha = 0.05) between levels determined by t-testing / ANOVA are highlighted in yellow
		Norsolorinic acid	Ilicicolin A	Averantinmethylether	Ilicicolin B	Averufin	Integracin A	Nidulin	Flavoglaucin	Physcion	Ionomycin	Altersetin	Integracin B	Methylequisetin	Averantin	Cylindrocarpon A4	Skyrin	Ascochlorin	Usnic acid	Ilicicolin C	Equisetin	Epiequisetin	Oligomycin A	Ilicicolin E	Chrysophanol	Nornidulin	Ascofuranone	Oligmycin B	Thielavin B	LL-Z 1272e	Emodin	Rapamycin	Pennigritrem A	Chloronectrin	Cylindrol B	Versicolorin A	Irgasan	Macrosporin	Viridicatumtoxin	Isochromophilon III	Versicolorin C	Dechoronornidulin	Calphostin C	Heptaibin	Trichodimerol	Ophiobolin B	Nidurufin	Atpenin A5	Cercosporin
RA
Level 10000	Average (%)	93.288	75.3825			89.3056	117.73								83.3096	102.712																						101.196
	STDEV (%)	15.1875	10.7108			13.4795	21.2762								8.17788	18.6736																						17.3144
Level 3000	Average (%)	102.771	76.4821	138.907		92.2965	119.206	107.044	115.668				84.2556	156.171	88.6278	100.86	70.6699	105.613	133.032			202.589		107.116		86.9808				95.7428	97.4019			97.5409	83.6017	82.918		98.173
	STDEV (%)	17.0868	7.01109	16.6806		8.47317	18.0611	17.5804	15.0875				11.7578	22.2169	9.54725	10.5614	10.7545	13.2335	8.19181			37.389		11.4323		11.3958				5.28027	15.6663			9.48239	10.3187	8.39952		7.67207
Level 1000	Average (%)	68.4227	56.0327	129.4		93.06	133.24	120.654					90.4821	145.956	83.9414	107.36	72.3708	100.542	131.552	98.6857				92.59	84.3693	95.7421	98.9129		70.0571	101.095	94.5455			97.7671	82.195	88.6729		100.542				88.8221			328.75		81.3031	85.5236
	STDEV (%)	9.12917	8.29862	12.9304		7.24048	13.9213	9.56057					11.5186	9.53875	8.32835	6.38136	7.58637	5.69998	15.0096	11.4996				11.4848	14.1503	11.6465	12.6433		12.8314	5.50918	14.4144			6.19089	12.7397	13.8928		7.38388				7.54466			47.5796		16.2884	14.5011
Level 300	Average (%)	124.62	74.751	141.611	73.2834	89.3336	105.681	118.635	100.369	96.6501		203.863	85.8718	151.222	85.7999	112.435	62.4338	101.353	132.699	99.7111	217.509	199.656		96.3486	89.9993	88.3424	97.4498		71.9581	98.7523	100.706			99.0793	86.8957	91.925		96.8809				96.5673			285.953		81.362		135.604
	STDEV (%)	12.7132	7.15372	18.8794	8.1392	8.34936	15.3437	6.24639	16.8663	10.3312		37.9187	10.5983	12.9706	7.40634	4.03868	10.9884	5.74592	8.50075	11.9329	29.0523	23.6711		5.62183	7.11845	5.45608	6.18148		9.64641	4.39618	7.1914			5.56583	6.07756	6.54399		8.07006				8.18055			40.3179		10.004		26.1012
Level 100	Average (%)	76.8654	53.5469	131.646	63.6714	87.2969	132.338	116.738	182.012	98.0054		187.236	97.5777	160.746	91.3123	111.885	64.4515	112.9	140.369	104.884	230.964	210.192		105.022	83.9515	99.0862	100.367		76.39	104.177	97.14		194.869	102.413	89.5038	94.4154		103.991				99.0546			387.023		89.7062	84.0077	142.985
	STDEV (%)	5.79465	8.93944	10.086	8.54392	4.47929	13.4048	5.12015	85.8693	11.1004		23.1206	5.58061	24.2284	5.86112	3.88412	9.25553	5.21888	13.9172	5.66473	41.5219	30.6335		4.52008	7.65342	5.53855	5.40853		9.00369	3.08643	11.2244		27.0004	3.52588	5.15313	7.53386		8.65908				6.58245			54.858		11.3293	9.46672	30.8083
Level 10	Average (%)	66.0278	51.852	118.229	58.0677	83.8704	101.903	103.173	132.659	86.2335	101.859	189.8	83.8614	148.193	83.95	106.076	61.9336	97.6014	126.407	96.7014	223.721	180.121	134.429	93.2229	80.7443	90.7321	95.8343	126.579	63.8329	95.3621	90.1279	103.208	174.6	91.15	78.6936	84.4357	94.1	90.9644	157.196	69.1843	97.2007	86.5657	93.0186	59.9093	344.029	n.a.	81.5129	73.3693	132.034
	STDEV (%)	7.12366	10.5488	9.28244	6.87609	8.4933	16.9887	5.19691	67.2807	14.7065	10.3601	10.3645	7.70415	11.6431	5.31927	5.06916	6.57684	7.04139	9.35056	7.02642	39.8471	17.3877	13.2705	7.2382	8.45778	6.30432	5.85698	12.7184	11.6726	5.52625	5.25769	21.1164	21.6293	4.57044	4.58443	9.2874	14.1	12.1092	45.6019	9.55821	13.4135	6.26618	12.7715	7.43505	58.041		9.02365	8.30513	31.969
SSE
Level 1000	Average (%)	83.7164	78.6696	143.217		100.192	142.091	135.061					101.449	177.456	99.4507	118.129	78.193	116.497	135.171	112.6				103.732	94.5836	108.108	101.962		92.5736	106.269	102.179			105.559	87.5757	101.944		114.66				96.7871			353.314		91.9229	90.4086
	STDEV (%)	8.57537	10.9012	16.6647		8.25313	14.3532	19.1539					9.97697	26.9837	14.2669	7.9242	11.4255	16.2963	23.532	13.4873				13.3743	9.94268	13.3319	10.9581		7.06986	5.54151	16.475			7.86745	9.40208	17.2089		7.6479				6.99637			76.3046		13.5414	13.7266
Level 100	Average (%)	90.2407	73.1636	144.186	73.3311	95.365	142.5	126.807	249.357	106.337		206.855	105.653	175.114	97.0986	118.721	72.2721	119.279	135.447	119.121	239.292	218.957		112.014	91.0921	110.514	105.611		98.6307	109.26	102.601		231.3	107.929	94.73	102.884		114.111				105.189			384.357		96.9621	90.2179	150.679
	STDEV (%)	4.67406	5.11163	14.4966	3.79806	7.86931	8.53541	3.37034	54.2312	13.4999		25.7333	5.73362	15.1226	5.22598	3.32616	8.78399	3.95731	10.2539	5.40615	49.6427	30.9647		3.19106	8.0398	5.67909	4.09616		9.31563	2.14707	13.3098		36.2516	2.23002	3.10985	5.17583		5.14108				6.13097			66.6872		14.9172	10.2707	37.4566
Level 10	Average (%)	82.5096	79.1932	136.264	70.0905	93.5371	127.973	119.1	245.3	103.94	115.69	200.064	98.5071	152.814	92.2836	117.057	63.3507	113.493	143.364	112.007	218.171	196.921	129.329	108.236	97.1686	104.775	105.199	136.993	87.5564	104.097	100.265	97.4521	225.693	101.904	89.6171	95.8157	108.7	104.153	152.179	83.3571	113.581	98.4493	104.071	73.0314	371.75	n.a.	93.1921	83.4493	148.264
	STDEV (%)	4.98822	7.84449	9.84506	2.95178	7.71095	11.3183	4.1073	32.7464	19.4562	10.9474	16.4668	4.54438	11.3042	4.86452	4.11109	4.92825	3.48832	11.0315	4.46705	37.6239	22.3936	15.544	3.7284	8.0732	4.27247	3.90864	13.3861	6.00125	3.32468	4.64596	18.0993	19.8837	2.45691	3.58428	5.37475	12.3	5.12266	49.2433	8.69858	7.424	5.13813	14.2319	14.8143	69.6956		11.1696	10.0269	32.5596
EE
Level 1000	Average (%)	83.997	72.2689	90.4146		92.9928	94.3179	90.6578					89.7912	84.3952	85.7485	91.2081	88.0503	86.5962	97.3124	89.1839				90.1435	90.6229	90.1063	97.81		75.877	95.3585	93.0417			94.8108	94.1669	88.9322		87.9431			0	92.0015			96.6361		88.9933	95.2831
	STDEV (%)	13.6683	13.9166	3.58599		6.63108	9.04981	15.8066					13.0433	14.7755	13.2977	7.49882	20.5455	12.7103	11.993	17.5214				11.95	20.0239	17.7223	15.1194		13.8814	7.05172	10.4096			3.81544	12.8257	20.3186		7.55954				7.70047			23.1696		22.5723	14.5999
Level 100	Average (%)	85.0625	72.125	91.9664	86.2884	92.4496	92.9592	91.415	70.2386	94.0912		89.9623	92.4925	93.0399	93.8563	94.2689	88.6477	94.6842	97.3228	88.4415	100.394	96.1728		93.9754	91.8585	89.4867	95.0591		77.8026	95.0369	94.4736		86.1652	93.1261	94.255	91.2374		90.3052				94.3459			99.866		93.8008	93.9172	95.6815
	STDEV (%)	7.54201	11.3484	3.66801	10.4306	3.58754	6.43027	4.56539	20.8725	15.3381		11.2089	3.27019	16.5269	3.71202	2.5959	8.02401	5.40034	11.9272	3.69807	6.72002	3.48591		4.73861	9.81152	5.17389	4.7128		8.86585	2.8148	6.95678		16.9472	9.34946	6.10941	7.30428		5.62243				6.04562			11.1954		9.24119	5.09835	15.1509
Level 10	Average (%)	79.747	63.6143	86.3982	82.4073	87.8088	79.5263	86.2119	52.248	84.7418	88.5333	95.2438	85.0572	97.3953	90.9656	90.6248	97.9465	86.0539	88.2474	86.3503	102.781	91.7571	104.869	86.0749	83.5506	86.6299	91.0776	93.2657	73.2288	91.5949	89.9713	109.192	77.2943	89.4373	87.8533	88.0115	86.4	87.0804	115.376	83.1924	85.422	88.0446	90.1484	82.7388	93.3195	n.a.	87.749	88.3378	88.972
	STDEV (%)	7.94815	9.06806	4.09931	7.5594	5.00736	10.1349	3.13697	28.3409	16.0488	10.1768	6.47377	5.8247	9.68055	3.10169	3.10502	9.51238	6.40924	3.4413	5.42739	9.09157	5.42972	12.2543	5.11666	10.3244	5.45223	3.97237	13.5239	14.4299	4.16602	5.1044	30.9273	5.8822	3.71618	4.7334	7.11995	16.5	8.64957	53.5396	10.0792	9.37345	6.26921	12.0809	11.32	9.80148		5.58757	7.52011	7.90186
[truncated: 483 more columns]
