# Supplementary material for: Validation of an LC-MS/MS-based dilute-and-shoot approach for the quantification of > 500 mycotoxins and other secondary metabolites in food crops: challenges and solutions
Source: Anal Bioanal Chem. 2020 Feb 20;412(11):2607–20. doi: 10.1007/s00216-020-02489-9 (PMC7136310; doi:10.1007/s00216-020-02489-9)
Supplement: Supplementary file 9 — (XLSX 144 kb) [file 216_2020_2489_MOESM9_ESM.xlsx]

## Sheet: Sheet1
Validation of an LC-MS/MS based dilute-and-shoot approach for the quantification of >500 mycotoxins and other secondary metabolites in food crops: Challenges and solutions
Analytical and Bioanalytical Chemistry
Michael Sulyok, David Stadler, David Steiner, Rudolf Krska
Institute of Bioanalytics and Agro-Metabolomics, Department of Agrobiotechnology, IFA-Tulln, University of Natural Resources and Life Sciences, Vienna (BOKU), Konrad-Lorenz-Str. 20, 3430 Tulln, Austria																					michael.sulyok@boku.ac.at
Table S8: Values for Apparent recovery, signal suppression/enhancement and extraction efficiency obtained for figs on different concentration levels; statistically significant differences (alpha = 0.05) between levels determined by t-testing / ANOVA are highlighted in yellow
		Norsolorinic acid	Ilicicolin A	Averantinmethylether	Ilicicolin B	Averufin	Integracin A	Nidulin	Flavoglaucin	Physcion	Ionomycin	Altersetin	Integracin B	Methylequisetin	Averantin	Cylindrocarpon A4	Skyrin	Ascochlorin	Usnic acid	Ilicicolin C	Equisetin	Epiequisetin	Oligomycin A	Ilicicolin E	Chrysophanol	Nornidulin	Ascofuranone	Oligmycin B	Thielavin B	LL-Z 1272e	Emodin	Rapamycin	Pennigritrem A	Chloronectrin	Cylindrol B	Versicolorin A	Irgasan	Macrosporin	Viridicatumtoxin	Isochromophilon III	Versicolorin C	Dechoronornidulin	Calphostin C	Heptaibin	Trichodimerol	Ophiobolin B	Nidurufin	Atpenin A5	Cercosporin
RA
Level 10000	Average (%)	77.9828	61.5104	89.5811		83.4027	65.4774	104.242							80.7685	93.2461														84.7508	84.7009
	STDEV (%)	7.14387	6.19365	14.1711		10.4716	12.8704	18.1498							13.3813	16.3205														11.9492	18.999
Level 3000	Average (%)	66.832	62.4241	80.4831		77.6606	64.9036	92.0335	77.9056				65.7016	133.398	79.96	91.9907	74.3266	74.7796	114.131		115.549	110.015		93.6514		87.3698				76.8329	83.0476			86.7102	82.0723	82.225		80.1295				88.1963
	STDEV (%)	13.8658	11.2124	17.6611		10.7083	20.1034	19.9926	11.7363				16.6061	26.3407	7.17493	18.9525	14.6903	14.3136	13.4178		22.2607	21.8538		14.4841		13.5083				13.3583	9.58081			14.6648	12.5956	12.6459		7.54967				12.7092
Level 1000	Average (%)	77.2843	69.0208	81.8925		75.7471	105.373	96.5634	79.92				77.4952	133.398	80.5423	102.022	73.3683	94.02		87.0864				95.4832	71.0129	90.6916	89.7393		78.4514	94.0458	83.805			86.8271	92.4086			83.7381				88.598			108.718		84.2686	102.605
	STDEV (%)	11.0167	12.1821	12.0954		11.1977	17.2983	17.7398	8.88286				13.1851	26.3407	12.7953	14.2498	18.4667	14.4474		14.0939				12.5644	9.204	13.5231	8.52104		9.73999	13.8152	12.1162			13.7632	13.6176			11.0871				12.5723			10.0695		8.54339	12.6873
Level 300	Average (%)	69.0434	59.6031	82.6743	66.6933	76.4905	76.686	90.711	80.2736	75.0445		143.752	61.2701	113.828	71.0963	86.9981	65.4261	72.4896	90.5406	80.3543	107.021	113.217		73.8367	74.4355	79.3283	75.9629		70.5678	80.0007	85.2645			82.5036	77.5195	86.7255		77.0558				75.8413					80.852		84.2593
	STDEV (%)	12.7145	14.251	19.4849	13.0465	14.0352	20.3463	18.842	22.9483	11.9518		25.2008	16.1943	20.9767	13.8544	19.6608	9.94824	17.7864	15.4853	15.0675	20.223	21.1072		16.9675	12.0552	15.5854	14.2933		12.7223	15.9734	9.03162			15.6692	17.1207	12.0201		10.8898				13.8309					11.1161		14.4014
Level 100	Average (%)	77.7811	61.35	80.575	67.9421	69.4621	105.101	94.5871	80.7686	65.3391		173.971	81.085	138.807	73.28	99.2486	72.3443	95.6829	125.804	84.6979	119.854	111.485		90.51	68.4436	93.1693	85.0107		76.39	91.8371	77.6407		206.345	88.9886	87.765	80.75		82.4864				85.1736			120.2		76.5479	98.9093	86.7779
	STDEV (%)	13.4879	9.06534	12.2158	8.72163	10.4067	15.8512	15.0495	13.2326	12.5801		34.0134	11.1119	24.1001	10.9635	14.5795	10.693	14.5479	22.0177	12.1402	23.162	23.334		12.9995	8.48562	14.4837	11.9832		9.00369	13.0006	8.80092		37.5387	12.1131	12.3675	10.1845		10.4911				11.9319			14.3361		7.84089	10.8928	9.50792
Level 10	Average (%)	76.2451	61.3586	82.3321	70.9893	70.5943	100.733	92.2371	86.8444	72.0957	106.498	163.379	78.675	139.443	71.5579	99.8907	70.7264	94.02	114.918	86.65	128.643	115.291	96.5029	90.5143	71.0129	90.5564	84.4257	93.6264	76.9164	89.1764	77.3579	85.5	208.264	88.6579	85.6757	74.6857	93.9	81.2136	387.443	89.4693	73.1721	82.3893	91.8936	77.3871	113.915	59.71	75.18	98.1229	91.9236
	STDEV (%)	12.2683	9.45228	13.4203	10.2727	12.8257	18.3219	14.3867	18.1427	10.2074	21.1252	28.239	11.6118	22.3951	10.8313	14.7296	9.79837	14.4474	17.2476	13.0754	23.9488	16.5563	16.1877	11.6979	9.204	13.9514	12.508	17.1106	10.0421	12.7317	9.84788	28.5	39.9324	11.6694	12.3976	10.1197	15.7	10.1356	72.8598	10.0961	9.06468	11.8099	7.24266	15.2633	15.3454	9.89022	8.68015	13.1399	9.67999
SSE
Level 1000	Average (%)	106.804	85.2202	97.4348		95.2259	115.806	120.736	92.78				93.4978	151.261	93.6348	119.639	80.019	109.764		100.349				109.214	96.4064	115.443	102.599		94.5993	112.998	105.439			105.29	111.456			104.569				109.967					99.4171	116.626
	STDEV (%)	5.1072	4.86535	4.20926		6.36097	8.82455	12.5183	16.2499				4.47706	5.58178	6.27719	4.51893	13.1336	4.03916		10.3291				9.60574	7.07895	15.1126	10.5192		10.3108	6.25155	4.8349			4.69059	10.7686			3.81454				7.76161					8.76731	13.4602
Level 100	Average (%)	104.839	81.3507	103.96	86.0314	92.3671	119.536	118.093	93.1516	90.8944		199.936	100.06	164.914	86.965	118.021	87.2057	112.214	151.807	104.876	144.143	129.614		109.813	93.6057	114.857	101.812		98.6307	112.143	104.431		352.374	107.95	108.561	100.399		105.557				105.378			134.479		95.1057	112.229	100.984
	STDEV (%)	2.82116	2.56229	3.60354	5.48867	3.05306	6.17708	2.92745	8.25485	9.75238		10.5979	3.91744	10.5419	3.52756	2.61627	5.85177	4.59496	7.23097	7.59111	16.3675	12.9364		4.62124	5.44978	4.17625	3.26734		9.31563	3.37176	4.68081		41.5344	2.69522	3.77696	6.36812		1.84869				3.55882			11.6209		5.54847	2.86072	9.44551
Level 10	Average (%)	101.187	81.6893	104.699	86.9379	91.1764	114.679	112.421	94.6421	95.5036	121.386	191.443	93.805	166.929	83.6493	115.664	84.5579	109.764	144.293	103.479	149.914	133.821	115.92	103.566	96.4064	110.657	101.701	112.789	95.2593	106.379	100.925	96.9	320.348	104.769	104.469	94.99	110.4	99.7443	477.521	104.501	85.2571	102.549	101.959	98.9757	131.5	108.593	91.8307	108.893	106.727
	STDEV (%)	2.82183	3.41679	4.77659	5.50425	5.49965	6.50434	2.82276	8.27917	8.68659	12.393	15.0496	4.81399	14.0989	3.60513	4.23022	3.5427	4.03916	9.21599	4.54636	10.0375	11.1185	21.4579	11.1304	7.07895	3.96809	4.47641	8.12276	7.41822	3.04332	3.31389	20.6	30.063	3.113	2.92848	3.17958	18.4	3.52015	49.767	13.6058	10.8388	3.38734	11.4066	14.0924	6.70132	11.714	3.68851	3.15508	5.92227
EE
Level 1000	Average (%)	72.7465	81.017	84.1004		79.557	91.6319	80.9229	87.4023				83.2796	87.4919	86.1594	85.4103	94.003	85.4872		87.5678				88.001	73.6501	80.2476	88.2106		84.2564	83.4665	79.7751			82.5459	83.4382			80.2345				80.6814					87.3047	88.6378
	STDEV (%)	13.0563	13.507	12.3251		10.8478	17.2773	18.2063	11.2025				15.8986	11.4723	13.4683	12.6462	29.7611	11.1925		16.2121				13.4275	7.38595	18.4042	11.9652		15.843	13.2524	13.0314			12.9949	12.9536			11.5008				10.7489					14.3866	11.3871
Level 100	Average (%)	74.2035	75.4307	77.4782	81.7376	75.0404	87.9347	80.2322	86.7592	72.5873		86.9896	80.9907	84.3757	84.3398	84.1246	83.1834	85.5168	82.8544	81.1569	84.2607	86.8119		82.3517	73.3325	81.0745	83.608		77.8026	81.869	74.5006		58.7225	82.4538	80.8525	79.9806		78.1803				80.8713			90.0535		80.6364	88.1386	86.0803
	STDEV (%)	12.7733	10.8955	11.39	10.9147	9.61757	12.8546	13.5597	11.7157	16.3244		16.0877	10.2278	15.1635	12.82	12.4734	12.8494	14.2404	14.0327	13.0607	19.8304	19.9339		10.5914	9.96818	11.8316	12.4217		8.86585	11.216	9.3401		8.58789	11.2502	10.9922	11.0159		9.3109				11.4115			14.1432		8.24246	9.52791	7.40706
Level 10	Average (%)	75.1989	75.013	78.4582	79.2795	77.1885	87.5834	81.9115	91.8889	75.4698	89.2038	85.135	83.8771	83.7325	85.3809	86.1453	83.7252	85.4872	79.6433	83.6394	85.8288	86.1068	87.2227	88.5142	73.6501	81.7084	82.831	83.1968	80.8028	83.7464	76.4904	89	65.2697	84.4882	81.882	78.4478	87.1	81.3031	81.4952	87.1244	86.9522	80.1943	91.1273	79.0897	86.7487	55.702	81.7971	90.0083	86.2685
	STDEV (%)	10.6159	10.1109	10.7058	11.3896	11.1811	12.9537	11.4808	17.2611	7.57988	22.3831	11.3488	11.4197	12.5622	10.8159	10.3048	11.6073	11.1925	10.5442	11.0766	14.6448	9.16323	27.6799	15.7888	7.38595	11.0523	9.89548	15.0305	8.97867	10.8988	7.72725	34.6	12.2715	9.4504	10.4227	8.50977	20	8.40725	14.4157	15.5706	14.2901	9.82474	12.1197	16.1129	12.0034	11.4705	7.97691	10.7421	9.44988
		Norsolorinic acid	Ilicicolin A	Averantinmethylether	Iliciolin B	Averufin	Integracin A.1	Nidulin.1	Flavoglaucin.1	Physcion	Ionomycin	Altersetin	Integracin B.1	Methylequisetin.1	Averantin.1	Cylindrocarpon A4.1	Skyrin.1	Ascochlorin.1	Usnic acid	Ilicicolin C	Equisetin	Epiequisetin	Oligomycin A	Ilicicolin E.1	Chrysophanol.1	Nornidulin.1	Ascofuranone.1	Oligmycin B	Thielavin B.1	LL-Z 1272e	Emodin.1	Rapamycin	Pennigritrem A	Chloronectrin.2	Cylindrol B.1	Versicolorin A.2	Irgasan	Macrosporin.1	Viridicatumtoxin	Isochromophilon III	Versicolorin C	Dechoronornidulin	Calphostin C	Heptaibin	Trichodimerol	Ophiobolin B	Nidurufin	Atpenin A5	Cercosporin
[truncated: 483 more columns]
