# Supplementary material for: Validation of an LC-MS/MS-based dilute-and-shoot approach for the quantification of > 500 mycotoxins and other secondary metabolites in food crops: challenges and solutions
Source: Anal Bioanal Chem. 2020 Feb 20;412(11):2607–20. doi: 10.1007/s00216-020-02489-9 (PMC7136310; doi:10.1007/s00216-020-02489-9)
Supplement: Supplementary file 10 — (XLSX 52 kb) [file 216_2020_2489_MOESM10_ESM.xlsx]

## Sheet: Sheet1
Validation of an LC-MS/MS based dilute-and-shoot approach for the quantification of >500 mycotoxins and other secondary metabolites in food crops: Challenges and solutions
Analytical and Bioanalytical Chemistry
Michael Sulyok, David Stadler, David Steiner, Rudolf Krska
Institute of Bioanalytics and Agro-Metabolomics, Department of Agrobiotechnology, IFA-Tulln, University of Natural Resources and Life Sciences, Vienna (BOKU), Konrad-Lorenz-Str. 20, 3430 Tulln, Austria																				michael.sulyok@boku.ac.at
Table S9: Values determined for LOD and LOQ (in µg/kg) following the EURACHEM guide
		figs			maize
analyte		LOQ	LOD		LOQ	LOD
15-Acetyldeoxynivalenol		15.7609	4.72827		30.5661	9.16982
15-Hydroxyculmorin		5.52629	1.65789		20.7565	6.22696
16-Ketoaspergillimide		0.442773	0.132832		0.43814	0.131442
2-Chlorunguinol		0.109562	0.0328685		0.0825513	0.0247654
2-Methylmitorubin		4.74504	1.42351		7.28344	2.18503
3-Acetyldeoxynivalenol		16.6619	4.99856		15.9948	4.79844
3-Nitropropionic acid		2.35937	0.707811		2.46956	0.740868
4-Hydroxyalternariol		7.396	2.2188		9.58277	2.87483
5-Methylmellein		10.284	3.0852		8.74593	2.62378
7-Hydroxykaurenolid		2.21967	0.665902		2.94505	0.883515
7-Hydroxypestalotin		2.43944	0.731833		1.63362	0.490087
AAL-TA Toxin		5.646	1.6938		4.992	1.4976
Acetylchaetoglobosin D		2.67401	0.802202		2.15349	0.646046
Acuminatum B		28.1742	8.45225		24.3502	7.30505
Acuminatum C		56.7111	17.0133		61.682	18.5046
Aflatoxicol		0.797875	0.239363		0.764239	0.229272
Aflatoxin B1		0.57047	0.171141		0.722389	0.216717
Aflatoxin B2		0.12924	0.038772		0.211327	0.063398
Aflatoxin G1		0.347684	0.104305		0.542537	0.162761
Aflatoxin G2		1.1822	0.35466		1.69118	0.507353
Aflatoxin M1		0.363433	0.10903		0.440531	0.132159
Aflatoxin P1		0.408463	0.122539		0.371331	0.111399
Aflatoxin Q1		1.6611	0.498331		2.34893	0.704678
Agistatin B		960.061	288.018		825.611	247.683
Agistatin D		82.1307	24.6392		21.0727	6.32182
Agistatin E		8.92492	2.67748		6.8806	2.06418
Agroclavin		0.36918	0.110754		0.320155	0.0960466
Aigualomycin D		8.65233	2.5957		9.64834	2.8945
Alamethicin F30		1.48964	0.446891		5.02025	1.50607
alpha Zearalenol		1.98103	0.59431		3.75296	1.12589
alpha Zearalenol Glucoside		4.90434	1.4713		5.83688	1.75106
Altenusin		95.4873	28.6462		832.016	249.605
Alternarian acid		423.232	126.969		799.231	239.769
Alternariol		0.372937	0.111881		0.323692	0.0971075
Alternariol-3-Glucoside		49.2461	14.7738		3.54942	1.06482
Alternariol-9-Glucoside		58.6565	17.5969		2.89719	0.869158
Alternariolmethylether		0.379459	0.113838		0.51085	0.153255
Alternariolmethylether-glucoside		34.9333	10.48		39.1341	11.7402
Altersetin		2.9677	0.89031		3.61438	1.08431
Altersolanol		446.841	134.052		421.23	126.369
Altertoxin-I		3.2164	0.964921		4.85803	1.45741
Amidepsin B		3.86907	1.16072		3.23125	0.969376
Aminodimethyloctadecanol		42.1798	12.654		54.9682	16.4905
Anacin		3.11255	0.933764		3.13963	0.941889
Andrastin A		0.732955	0.219886		0.826393	0.247918
Andrastin B		2.90909	0.872726		2.78123	0.83437
Anisomycin		0.825361	0.247608		4.30433	1.2913
Antibiotic F1849 A		1.1203	0.336091		0.745668	0.2237
Antibiotic L 696474		88.4893	26.5468		119.115	35.7344
Antibiotic PF 1052		8.17806	2.45342		8.42784	2.52835
Antibiotic Y		22.9017	6.87051		29.0817	8.72451
Apicidin		0.750511	0.225153		0.652803	0.195841
Ascochlorin		0.371949	0.111585		0.243487	0.0730461
Ascofuranone		0.245359	0.0736078		0.309842	0.0929525
Ascomycin		3.71104	1.11331		4.10672	1.23202
Aspercolorin		4.61902	1.38571		3.63912	1.09174
Asperfuran		12.4542	3.73627		21.4516	6.43549
Aspergamid A		3.50604	1.05181		2.15936	0.647808
Aspergillicin Derivative		1.00777	0.302332		1.36912	0.410736
Aspergillimide		0.152014	0.0456043		0.0877229	0.0263169
Asperglaucide		0.115412	0.0346235		0.218628	0.0655884
Asperlacton		2.20925	0.662775		4.27117	1.28135
Asperloxine A		0.856773	0.257032		1.46444	0.439332
Asperphenamate		1.31511	0.394532		no blanks available
Aspinolid B		0.240647	0.0721941		0.454616	0.136385
Aspinonene		2.29533	0.6886		1.1616	0.348479
Aspochalasin C		17.7833	5.33499		23.5448	7.06345
Aspochalasin D		2.25131	0.675393		1.28649	0.385948
Aspochalasin I		4.09462	1.22839		4.91462	1.47439
Aspochalasin J		7.69724	2.30917		5.68155	1.70446
Aspterric acid		65.1431	19.5429		61.3652	18.4096
Aspyrone		17.8	5.34		28.75	8.625
Asteltoxin		2.26618	0.679855		2.78275	0.834826
Asterric acid		0.567119	0.170136		0.495309	0.148593
Atlantinon A		2.99932	0.899797		2.15546	0.646638
Atpenin A5		0.709263	0.212779		0.972575	0.291773
Atroventinmethylether		0.901947	0.270584		2.63617	0.790851
Aurantiamin A		1.37991	0.413972		2.89523	0.86857
Auranticin A		19.9316	5.97948		17.3657	5.20971
Aurantin		0.905419	0.271626		0.854184	0.256255
Aureobasidin A		12.2518	3.67554		9.51809	2.85543
Aurofusarin		3.70724	1.11217		154.781	46.4343
Austalide A		3.63201	1.0896		1.8953	0.568589
Austalide B		0.35309	0.105927		0.360119	0.108036
Austalide D		1.15668	0.347005		1.13058	0.339174
Austalide F		2.47454	0.742362		2.1723	0.651689
Austamide		1.93427	0.58028		3.68973	1.10692
Austocystin A		0.358894	0.107668		0.36585	0.109755
Austocystin D		2.69679	0.809037		6.53989	1.96197
Austocystin I		2.37434	0.712303		1.82833	0.5485
Averantin		0.118567	0.0355701		0.128441	0.0385322
Averantinmethylether		0.131688	0.0395063		0.088132	0.0264396
Averufin		0.0851346	0.0255404		0.0692433	0.020773
Averufin Derivat		0.0715932	0.021478		0.132125	0.0396375
Bafilomycin A1		1.62423	0.487269		0.910237	0.273071
Barceloneic acid		1.82322	0.546966		3.19668	0.959005
Bassianolide		0.0753265	0.0225979		0.0878035	0.026341
Beauvericin		no blank			no blank
Benzomalvin A		7.11358	2.13407		7.49578	2.24873
Benzomalvin C		1.19036	0.357107		1.24995	0.374986
Berkedrimane B		0.885805	0.265742		1.19024	0.357073
Berkeleyacetal B		18.5987	5.57962		26.6502	7.99505
beta Zearalenol		11.2004	3.36011		9.80374	2.94112
beta-Zearalenol Glucosid		5.12395	1.53719		2.8449	0.853469
Bikaverin		5.21938	1.56581		1.54068	0.462205
Bismethylthiogliotoxin		2.86811	0.860433		3.47499	1.0425
Brasiliamide A		0.897262	0.269179		0.909288	0.272786
Brefeldin A		66.4016	19.9205		119.604	35.8813
Brevianamid F		1.16482	0.349447		3.33737	1.00121
Brevicompanine B		0.391468	0.117441		0.258482	0.0775446
Butenolid		14.8102	4.44306		10.7603	3.2281
Butyrolacton II		9.28748	2.78624		10.4416	3.13249
Butyrolacton III		2.61285	0.783855		1.74817	0.524451
Butyrolactone I		3.63754	1.09126		9.16197	2.74859
Calonectrin		78.4505	23.5352		64.1232	19.237
Calphostin C		11.3072	3.39217		19.6977	5.9093
Calyxanthone		13.7276	4.11828		12.847	3.85409
Carnequinazolin A		0.807604	0.242281		1.15188	0.345565
Cercosporamide		0.31087	0.093261		0.287565	0.0862694
Cercosporin		37.9573	11.3872		49.1638	14.7491
Cereulide		0.826527	0.247958		0.636436	0.190931
Chaetocin		125.606	37.6819		220.215	66.0644
Chaetoglobosin D		100.843	30.2529		123.075	36.9224
Chaetoviridin A		166.231	49.8692		2.92509	0.877527
Chanoclavin		0.0657628	0.0197288		0.605842	0.181753
Chetomin		3.61944	1.08583		3.46706	1.042
Chevalone C		1.39005	0.417015		0.84762	0.254286
Chlamydospordiol		0.250027	0.0750082		0.298259	0.0894776
Chlamydosporol		42.5821	12.7746		1.12552	0.337655
Chloramphenicol		0.0869317	0.0260795		0.0928935	0.027868
Chlorocitreorosein		2.10603	0.631808		2.69195	0.807586
Chloronectrin		0.328642	0.0985926		0.188907	0.0566721
Chrodrimanin		30.2601	9.07804		40.4885	12.1466
Chrysogin		2.49341	0.748024		1.85586	0.556759
Chrysophanol		13.327	3.99809		13.8012	4.14037
Cinereanin		4.47122	1.34137		5.44365	1.63309
Citreohybriddione		63.9173	19.1752		65.3709	19.6113
Citreohybridinol		0.355311	0.106593		0.312372	0.0937116
Citreorosein		3.8436	1.15308		2.47135	0.741405
Citreoviridin		0.72621	0.217818		0.613968	0.18419
Citrinin		1.0134	0.304019		2.44982	0.734945
Cladosporin		3.7973	1.13919		6.08358	1.82507
Clonostachydiol		1.09291	0.327872		1.11252	0.333757
CNM 115443		1.52319	0.456958		1.41768	0.425303
Colchicin		1.68799	0.506397		2.0064	0.601921
Communesin B		1.25216	0.375649		0.909543	0.272863
Culmorin		4.37713	1.31314		5.48237	1.64471
Curvularin		1.21057	0.363171		2.04963	0.614888
Curvulin		1.44494	0.433481		0.897901	0.26937
cyclo(L-Leu-L-Pro)		1.77506	0.532518		2.20306	0.660919
cyclo(L-Pro-L-Tyr)		72.507	21.7521		28.301	8.49029
cyclo(L-Pro-L-Val)		42.0775	12.6232		3.88395	1.16519
Cycloaspeptide A		0.422541	0.126762		0.28952	0.0868559
Cycloechinulin		0.368081	0.110424		0.469687	0.140906
Cycloheximide		12.1458	3.64373		16.3993	4.91979
Cyclopenin		0.337654	0.101296		0.304561	0.0913683
Cyclopenol		2.96093	0.888279		2.74861	0.824582
Cyclopeptine		0.180081	0.0540243		0.177135	0.0531406
Cyclosporin A		18.044	5.41319		20.8977	6.26931
Cyclosporin B		5.65105	1.69531		3.67479	1.10244
Cyclosporin C		30.5393	9.16178		31.4585	9.43754
Cyclosporin D		14.4458	4.33375		7.99466	2.3984
Cyclosporin H		4.59676	1.37903		2.75948	0.827843
Cylindrocarpon A4		0.0452266	0.013568		0.08109	0.024327
Cylindrol B		0.118847	0.035654		0.0955817	0.0286745
Cytochalasin A		8.2454	2.47362		5.63559	1.69068
Cytochalasin B		5.00761	1.50228		5.44202	1.63261
Cytochalasin C		2.31613	0.694839		2.71021	0.813063
Cytochalasin D		0.540594	0.162178		0.784495	0.235349
Cytochalasin E		1.61303	0.483909		1.42518	0.427555
Cytochalasin H		8.80556	2.64167		6.54271	1.96281
Cytochalasin J		4.02963	1.20889		8.04502	2.41351
Daunorubicin		71.0583	21.3175		77.0487	23.1146
Deacetylneosolaniol		4.90843	1.47253		4.34024	1.30207
Decalonectrin		9.38072	2.81422		8.52084	2.55625
Decarestrictin		127.295	38.1884		92.0251	27.6075
Dechlorogriseofulvin		1.42353	0.427059		1.94385	0.583154
Dechloroisochromophilon IV		5.1024	1.53072		4.01154	1.20346
Dechoronornidulin		0.280019	0.0840056		0.545662	0.163699
Deepoxy-DON		26.1361	7.84082		31.0888	9.32664
Dehydroaustinol		3.83152	1.14946		3.68649	1.10595
Dehydrocurvularin		3.21082	0.963247		3.43357	1.03007
Dehydrocyclopeptine		3.6596	1.09788		3.77689	1.13307
Dehydrogriseofulvin		0.109785	0.0329355		0.145837	0.0437511
Demethylasteltoxin		2.89233	0.867698		3.66434	1.0993
Demethylsulochrin		1.91828	0.575483		3.24999	0.974996
Deoxyaltersolanol		38.2458	11.4737		46.4644	13.9393
Deoxybrevianamid E		7.11548	2.13464		10.6569	3.19706
Deoxyfusapyron		10.5464	3.16392		2.65696	0.797088
Deoxynivalenol		13.19	3.95701		no blanks
Deoxynortryptoquivalin A		3.9514	1.18542		2.07593	0.62278
Deoxytryptoquivaline A		1.128	0.3384		0.890918	0.267276
Destruxin A		0.259127	0.077738		0.241202	0.0723605
Destruxin B		1.10802	0.332405		1.13742	0.341226
Destruxin CHL		2.66759	0.800277		2.64682	0.794046
Destruxin D		1.45032	0.435095		1.23531	0.370593
Destruxin-Ed Derivat		2.68703	0.806108		2.18503	0.655509
Diacetoxyscirpenol		0.455716	0.136715		0.495245	0.148574
Dichlordiaportin		2.52384	0.757151		2.12668	0.638005
Dichlormethylasterric acid		1.21421	0.364263		1.66035	0.498104
Dihydrochlamydocin		0.743373	0.223012		0.746896	0.224069
Dihydrocitrinone		2.56249	0.768747		3.75763	1.12729
Dihydroergosine		0.273633	0.08209		0.353558	0.106068
Dihydroergotamin		0.80399	0.241197		1.58503	0.475508
Dihydrogriseofulvin		3.15763	0.947288		3.40742	1.02223
Dihydroinfectopyron		1.0664	0.31992		2.11003	0.633009
Dihydrotrichotetronine		10.0021	3.00062		7.45201	2.2356
Dihydroxycalonectrin		46.4303	13.9291		36.5856	10.9757
Dihydroxymellein		7.82971	2.34891		1.70633	0.511899
DihydroxyZONdimethylether		8.71664	2.61499		8.81195	2.64359
Diplodiatoxin		6.58012	1.97403		8.48157	2.54447
Diydrolysergol		0.318348	0.0955043		0.441752	0.132526
DON-3-Glucoside		25.3938	7.61815		no blanks
Doxorubicin		36.2801	10.884		59.5908	17.8772
Drimane 6		1.59312	0.477936		3.05074	0.915221
Drimane 8		3.75175	1.12552		4.39625	1.31887
Elymoclavin		0.592568	0.17777		0.867228	0.260169
Elymoclavin-Fructoside		5.24873	1.57462		0.507512	0.152254
Emindole SA		2.04049	0.612146		2.06914	0.620741
Emodin		0.197598	0.0592793		0.353192	0.105957
Endocrocin		73.5135	22.0541		51.2276	15.3683
Enniatin A		0.0231534	0.00694602		0.0336608	0.0100982
Enniatin A1		0.20482	0.061446		0.19628	0.0588839
Enniatin B		0.0193402	0.00580207		0.0416159	0.0124848
Enniatin B1		0.179999	0.0539998		0.110537	0.033161
Enniatin B2		0.609902	0.182971		0.572373	0.171712
Enniatin B3		0.00323987	0.000971962		0.0038479	0.00115437
Epiequisetin		0.341986	0.102596		0.317731	0.0953193
Epoxyagroclavin		1.00937	0.30281		0.688283	0.206485
Epoxycytochalasin C		2.81536	0.844609		3.04942	0.914825
Equisetin		0.331669	0.0995008		2.2995	0.689851
Eremofortin A		2.5817	0.774509		26.8442	8.05325
Ergine		0.149089	0.0447268		0.24765	0.074295
Ergocornine		1.40359	0.421077		1.20313	0.360939
Ergocorninin		0.632704	0.189811		1.1139	0.334169
Ergocristine		1.17895	0.353685		1.23887	0.37166
Ergocristinin		0.386043	0.115813		0.898241	0.269472
Ergocryptin		0.935597	0.280679		1.4025	0.420751
Ergocryptinin		0.592321	0.177696		1.12392	0.337177
Ergometrin		2.35313	0.705938		3.58517	1.07555
Ergometrinin		0.0905338	0.0271601		0.101811	0.0305432
Ergosin		1.50252	0.450757		1.39385	0.418154
Ergosinin		0.1423	0.04269		0.268929	0.0806788
Ergotamin		1.55262	0.465787		3.08297	0.924892
Ergotaminin		0.759396	0.227819		1.33265	0.399795
F01-1358A		1.46893	0.44068		0.741344	0.222403
Fallacinol		1.55901	0.467703		0.351755	0.105526
Fellutannine		1.61077	0.48323		3.30687	0.99206
Fellutannine B		6.16746	1.85024		10.2976	3.08928
Festuclavin		0.0979464	0.0293839		0.0652262	0.0195679
FK 506		3.37058	1.01117		3.7309	1.11927
Flavipucin		1.97741	0.593223		2.58828	0.776485
Flavoglaucin		0.116661	0.0349984		0.101011	0.0303034
Folipastin		0.126216	0.0378648		0.13829	0.041487
Fulvic acid		79.1565	23.7469		42.3128	12.6938
Fumagillin		29.8737	8.96211		41.2546	12.3764
Fumagillol		33.8854	10.1656		43.3136	12.9941
Fumigaclavin A		0.414715	0.124414		0.396311	0.118893
Fumigaclavin C		3.67781	1.10334		2.75064	0.825193
Fumiquinazolin A		0.590388	0.177116		1.06445	0.319336
Fumiquinazolin D		0.899928	0.269978		1.04965	0.314896
Fumiquinazolin Derivat		2.8353	0.850589		4.75566	1.4267
Fumiquinazolin F		35.0167	10.505		40.4705	12.1412
Fumitremorgin A		3.10268	0.930803		2.96032	0.888095
Fumitremorgin C		0.617846	0.185354		1.19569	0.358707
Fumonisin A1 Vorstufe		1.95519	0.586557		2.09111	0.627334
Fumonisin B1		7.95112	2.38534		7.98424	2.39527
Fumonisin B2		5.61524	1.68457		7.08101	2.1243
Fumonisin B3		28.4926	8.54777		19.2357	5.7707
Fungerin		1.11531	0.334594		0.670635	0.20119
Fusaproliferin		133.75	40.125		no blanks
Fusapyron		4.1517	1.24551		2.43693	0.731079
Fusarenon-X		12.8889	3.86668		12.8889	3.86668
Fusarielin A		128.568	38.5703		n.d.
Fusarin C		140.833	42.2498		248.66	74.598
Geldanamycin		1.53286	0.459859		1.71155	0.513465
Geodin		56.955	17.0865		514.574	154.372
Geodin hydrate		1.33145	0.399435		1.72199	0.516597
Gibberellic acid		7.34874	2.20462		8.23266	2.4698
Gibepyron D		21.0709	6.32127		14.3944	4.31832
Gliocladic acid		10.153	3.0459		7.88578	2.36573
Gliotoxin		3.01889	0.905668		3.95843	1.18753
Glyantrypin		3.07019	0.921058		2.84904	0.854713
Griseofulvin		0.599798	0.179939		0.458523	0.137557
Griseophenone B		4.85124	1.45537		3.75509	1.12653
Griseophenone C		1.15608	0.346824		1.10895	0.332685
Harzianopyridine		0.240431	0.0721294		0.256718	0.0770155
Harzianum A		62.8768	18.863		42.5173	12.7552
HC-Toxin		6.46811	1.94043		6.7438	2.02314
Helvolic acid		9.62693	2.88808		6.92108	2.07633
Helvolinic acid		38.3893	11.5168		42.16	12.648
Heptaibin		127.329	38.1987		80.1193	24.0358
Heptelidic acid		29.0583	8.71749		205.077	61.5232
Herquline A		0.216631	0.0649894		0.328156	0.0984468
HT-2 Glucoside		9.20478	2.76143		5.65238	1.69571
HT-2 Toxin		2.69417	0.808252		4.97048	1.49115
hydrolysed Fumonisin B1		1.26085	0.378254		0.679757	0.203927
Hydroxycarnequinazolin A		2.90384	0.871152		2.9996	0.899879
Hydroxycurvularin		21.8167	6.545		3.14798	0.944393
Hydroxysydonic acid		57.7393	17.3218		5.99528	1.79858
Hypothemycin		14.5308	4.35923		12.2087	3.66261
Ilicicolin A		0.0591268	0.017738		0.0765756	0.0229727
Ilicicolin B		3.80127	1.14038		1.94131	0.582392
Ilicicolin C		0.924825	0.277448		0.754169	0.226251
Ilicicolin E		0.122242	0.0366727		0.0903212	0.0270963
Infectopyron		50.6212	15.1864		44.5921	13.3776
Integracin A		0.126901	0.0380702		0.129685	0.0389054
Integracin B		0.36584	0.109752		0.30031	0.0900931
Ionomycin		52.8439	15.8532		27.0958	8.12874
Irgasan		479.661	143.898		429.863	128.959
Isochromophilon III		72.825	21.8475		89.1602	26.7481
Isochromophilon IV		10.6592	3.19776		6.73646	2.02094
Isochromophilon IX		0.721557	0.216467		0.625762	0.187729
Isochromophilone VI		4.68726	1.40618		2.67378	0.802135
Isofusidienol		0.240156	0.0720467		0.260533	0.0781598
Isokotanin B		1.22597	0.367791		0.800861	0.240258
Iso-Rhodoptilometrin		0.0872696	0.0261809		0.11521	0.0345629
K 252a		1.45809	0.437428		1.27995	0.383986
K252b		24.3447	7.30342		87.7147	26.3144
K-76 Derivative 4		3.12843	0.938529		1.74837	0.524512
Kipukasin B		1.16211	0.348634		0.933771	0.280131
Kipukasin D		3.69897	1.10969		3.13066	0.939198
KO 143		25.1646	7.54937		48.376	14.5128
Kojic acid		no blanks			67.84	20.352
Koninginin D		15.4082	4.62245		8.62042	2.58613
Koninginin E		3.76652	1.12996		2.09447	0.628341
Linamarin		36.9996	11.0999		7.79135	2.33741
LL-Z 1272e		0.0826778	0.0248033		0.0975062	0.0292518
Lotaustralin		5.0451	1.51353		4.4115	1.32345
Luteusin A		2.36857	0.71057		2.86363	0.859088
Lysergol		0.812058	0.243617		1.41191	0.423573
Macrosphaelide A		0.71288	0.213864		0.663547	0.199064
Macrosporin		0.525512	0.157654		0.435881	0.130764
Malformin A		0.334297	0.100289		0.334297	0.100289
Malformin C		0.560891	0.168267		0.360231	0.108069
Marcfortine A		0.117223	0.0351668		0.203345	0.0610035
Meleagrin		1.99051	0.597153		1.81232	0.543696
Meleagrin Derivative		1.15542	0.346625		0.911706	0.273512
Methoxycurvularin		1.49734	0.449201		1.48507	0.445522
Methoxysterigmatocystin		1.01597	0.304791		0.111219	0.0333658
Methylasterric acid		0.49337	0.148011		0.406079	0.121824
Methylequisetin		0.383703	0.115111		0.276439	0.0829317
Methylfunicon		0.149234	0.0447702		0.134081	0.0402242
Methylsulochrin		0.109966	0.0329899		0.12646	0.0379379
Methysergide		0.208294	0.0624883		0.140528	0.0421583
Mevastatin		4.85524	1.45657		4.77074	1.43122
Mevinolin		1.26241	0.378724		0.707025	0.212108
Monactin		0.509143	0.152743		0.628595	0.188578
Moniliformin		3.38867	1.0166		5.0546	1.51638
Monoacetoxyscirpenol		4.03726	1.21118		5.24938	1.57481
Monocerin		0.185132	0.0555396		0.196196	0.0588587
Monomethylcurvulin		8.94034	2.6821		4.47126	1.34138
Mycophenolic acid		3.87876	1.16363		3.66227	1.09868
Mycophenolic acid IV		1.24174	0.372522		0.673189	0.201957
Myriocin		19.0295	5.70886		9.02157	2.70647
Mytoxin C		87.5336	26.2601		95.4094	28.6228
N-Benzoylphenylalanin		0.419912	0.125973		0.501596	0.150479
Neoechinulin A		3.14409	0.943226		4.5234	1.35702
Neosolaniol		0.506239	0.151872		2.90106	0.870317
Neoxaline		0.397928	0.119378		0.481543	0.144463
NG 012		4.60262	1.38079		4.6359	1.39077
Nidulin		0.0330295	0.00990885		0.0372524	0.0111757
Nigericin		0.0919107	0.0275732		0.0877077	0.0263123
Nigrosporoate A		23.9408	7.18224		23.4835	7.04505
Nivalenol		18.9967	5.69901		2.56552	0.769657
Nivalenol Glucoside		22.38	6.71401		3.79238	1.13772
Nonactin		0.183828	0.0551483		0.179533	0.0538599
Norlichexanthone		0.92652	0.277956		0.773662	0.232099
Nornidulin		0.0915195	0.0274558		0.0854218	0.0256265
Norsolorinic acid		0.094613	0.0283839		0.168143	0.0504428
Norverrucosidin		3.58391	1.07517		1.91072	0.573215
Notoamide Derivative		0.39287	0.117861		0.333844	0.100153
Notoamide E Derivative		0.320149	0.0960448		0.353002	0.105901
NP 12318		0.384437	0.115331		0.270928	0.0812785
NP 19199		15.0609	4.51828		15.6076	4.68227
NP 8140		55.9653	16.7896		56.7129	17.0139
NT-2 Toxin		1.21517	0.36458		1.57612	0.472837
Ochratoxin A		0.465016	0.139505		1.52155	0.456465
Ochratoxin alpha		3.1599	0.947969		3.87673	1.16302
Ochratoxin B		0.687833	0.20635		0.361709	0.108513
Ochratoxin C		0.0477885	0.0143366		0.049864	0.0149592
Ochrephilone		0.331079	0.0993237		0.280873	0.0842619
Okaramine B		1.4562	0.43686		0.924343	0.277303
Okaramine D		2.93159	0.879477		3.76162	1.12849
Oligmycin B		83.5114	25.0534		45.9145	13.7743
Oligomycin A		44.9552	13.4865		26.4564	7.93693
O-Methylsterigmatocystin		0.119479	0.0358437		0.231237	0.0693712
O-Methylviridicatin		0.0818666	0.02456		0.0547573	0.0164272
Ophiobolin A		14.7261	4.41784		17.0949	5.12847
Ophiobolin B		108.058	32.4174		n.a.
Oxalicine B		7.23478	2.17043		7.18659	2.15598
Oxaline		0.342371	0.102711		0.258591	0.0775773
oxidized Elymoclavin		10.8882	3.26646		7.658	2.2974
oxidized Luol		14.9931	4.49792		1.52886	0.458657
Papyracillic acid A		13.1914	3.95743		13.2512	3.97537
Paraherquamide A		0.295509	0.0886527		1.58305	0.474915
Paraherquamide E		1.21511	0.364532		1.41213	0.423639
Paspalic acid		18.0825	5.42476		24.8045	7.44136
Patulin		36.422	10.9266		1932.95	579.885
Paxillin		12.2993	3.68978		14.2534	4.27602
Penicillazaphilone B		2.02829	0.608487		2.0195	0.605851
Penicillic acid		2.44716	0.734149		1.49218	0.447655
Penicillide		3.22534	0.967602		4.49312	1.34794
Penigequinolone A		0.556621	0.166986		0.407347	0.122204
Penitrem A		1.51426	0.454278		1.35501	0.406502
Pennigritrem A		11.7449	3.52348		7.82425	2.34728
Pentoxyfylline		0.148623	0.044587		0.245215	0.0735644
Pestalotin		2.12878	0.638635		3.94892	1.18468
Phenopyrrozin		1.02783	0.308349		1.28694	0.386083
Phomalactone		2.04001	0.612004		3.26627	0.979881
Phomalone		0.344508	0.103353		0.194698	0.0584094
Phomopsin A		12.5662	3.76987		17.3133	5.19399
Phomopsolide B		5.10329	1.53099		3.82576	1.14773
Physcion		33.7345	10.1203		22.6416	6.79249
Pinselin		1.98628	0.595884		2.20963	0.662888
Piscarinin A		2.45315	0.735944		1.51957	0.455871
Porritoxinol		64.7572	19.4272		4.09895	1.22968
Prelaptin		1.04425	0.313274		1.75799	0.527397
Pseurotin A		6.36804	1.91041		4.98282	1.49485
Puberulin A		2.18884	0.656652		4.32703	1.29811
Puromycin		1.24909	0.374726		0.952192	0.285658
Purpactin A		1.08595	0.325786		1.18938	0.356813
Purpuride		0.262284	0.0786853		0.273296	0.0819887
Pyranonigrin		34.7471	10.4241		18.7607	5.62822
Pyrenocin A		13.0074	3.90223		5.20592	1.56177
Pyrenophorol		3.51275	1.05383		3.19891	0.959674
Pyripyropene A		2.02385	0.607156		1.9394	0.581821
Pyripyropene D		1.01089	0.303268		0.967633	0.29029
Pyrophen		0.873674	0.262102		1.37699	0.413097
Quadrone		7.55845	2.26754		7.99014	2.39704
Questiomycin A		2.73671	0.821013		no	blank
Quinadoline A		2.83883	0.851649		2.47183	0.74155
Quinadoline B		9.49245	2.84774		8.84293	2.65288
Quinolactacin A		0.0304665	0.00913996		0.0428426	0.0128528
Quinolone A		9.43302	2.82991		7.08444	2.12533
Radicicol		1.85853	0.557558		0.643607	0.193082
Radiclonic acid		92.882	27.8646		76.9987	23.0996
Rapamycin		79.2747	23.7824		48.659	14.5977
Rasfonin		116.668	35.0004		10.4435	3.13305
Roquefortine C		1.24963	0.347889		1.55829	0.46746
Roquefortine D		1.61637	0.484912		1.81083	0.54325
Roquefortine E		0.282629	0.0847887		0.253095	0.0759284
Roridin A		3.81812	1.14544		3.40794	1.02238
Rorotoxin A		55.6766	16.703		54.1625	16.2487
Rubellin D		0.285604	0.0856811		0.310045	0.0930134
Rugulosin		7.37764	2.21329		3.85407	1.15622
Rugulotrosin		87.2787	26.1836		79.3366	23.801
Rugulovasine A		0.415147	0.124544		25.4585	7.63754
Rugulusovin		1.51039	0.453116		2.24833	0.6745
Sambucinol		15.0475	4.51426		24.8442	7.45325
Scalusamid A		2.05427	0.616282		1.05852	0.317557
Sclerotioramin		1.00026	0.300078		3.41188	1.02356
Sclerotiorin		12.2858	3.68573		15.0659	4.51978
Secalonic acid D		5.21575	1.56473		2.85701	0.857102
seco-Sterigmatocystin		0.433643	0.130093		0.452864	0.135859
semi-Xanthomegnin		6.21577	1.86473		4.94318	1.48295
Setosusin		3.60977	1.08293		4.45425	1.33627
Siccanin		3.1147	0.934409		3.3313	0.99939
Skyrin		0.340266	0.10208		0.261992	0.0785975
Sphingofungin D		2.56894	0.770683		3.72916	1.11875
Spirodihydrobenzofuranlactam IV		1.9886	0.596581		1.52523	0.45757
Sporogen AO I		12.8891	3.86673		10.2968	3.08904
Stachybotryamide		3.57742	1.07323		2.30181	0.690543
Stachybotrylactam		0.729688	0.218906		1.14827	0.34448
Sterigmatocystin		0.186861	0.0560582		0.251437	0.0754312
Sulochrin		0.701055	0.210317		0.524357	0.157307
Sydonic acid		0.250926	0.0752779		0.408272	0.122482
Sydowinin A		11.2268	3.36803		9.63963	2.89189
T-2 Toxin		1.37008	0.411024		2.37398	0.712195
T2-Triol		8.75907	2.62772		11.8746	3.56237
Tentoxin		0.359621	0.107886		0.362758	0.108828
Tenuazonic acid		477.62	143.286		363.644	109.093
Ternatin		1.02001	0.306002		0.898867	0.26966
Terphenyllin		8.19112	2.45734		6.99453	2.09836
Terrecyclic acid		13.1935	3.95806		26.015	7.8045
Terretonin		11.3594	3.40783		15.0464	4.51393
Terretonin F Derivat		4.81144	1.44343		6.69782	2.00935
Territrem B		3.35221	1.00566		1.9628	0.588839
Tetrahydrobostrycin		3.7433	1.12299		8.02898	2.40869
Thielavin B		0.978175	0.293453		1.18099	0.354297
Thiolutin		11.6185	3.48556		18.2478	5.47434
Triacetyl-DON		5.89625	1.76888		6.13191	1.83957
Trichalasin B		1.14354	0.343063		1.26577	0.379731
Trichodermamide C		3.0344	0.91032		2.83419	0.850257
Trichodermin		4.12003	1.23601		4.13172	1.23952
Trichodimerol		1.79979	0.539938		0.91252	0.273756
Trichostatin A		1.11117	0.333352		1.00987	0.302961
Trichotetronin		8.06749	2.42025		7.47	2.241
Trypacidin		0.29387	0.0881609		0.431868	0.12956
Tryprostatin A		1.3603	0.408089		3.53417	1.06025
Tryprostatin B		6.07116	1.82135		5.08835	1.5265
Tryptophol		11.7241	3.51723		12.8501	3.85503
Tryptoquialanine Derivat		1.48434	0.445301		1.28399	0.385196
Tryptoquivaline A		2.51448	0.754344		1.60366	0.481099
Tryptoquivaline F		2.24985	0.674954		3.43197	1.02959
Tryptoquivaline G		1.15532	0.346597		1.05747	0.317242
Unguinol		0.300234	0.0900702		0.216428	0.0649285
Unugisin E		2.50128	0.750383		66.82	20.046
Usnic acid		0.1265	0.0379499		0.0662578	0.0198773
Ustusol A		0.577977	0.173393		43.9456	13.1837
Valinomycin		1.55849	0.467547		1.81071	0.543214
Vermistatin		1.18573	0.35572		0.793844	0.238153
Verrucarin A		7.49212	2.24763		3.86496	1.15949
Verrucarin J		27.923	8.3769		18.8284	5.64853
Verrucofortine		0.0822546	0.0246764		0.0765213	0.0229564
Verruculogen		19.4914	5.84742		15.3036	4.59109
Verruculotoxin		0.312355	0.0937064		0.273538	0.0820614
Versicolorin A		0.298857	0.0896571		0.156973	0.047092
Versicolorin C		0.445975	0.133793		0.496793	0.149038
Verticillin A		3.74189	1.12257		3.0691	0.920729
Violaceic acid		5.48212	1.64464		6.29725	1.88918
Viomellein		74.6031	22.3809		80.2667	24.08
Viridicatin		0.485521	0.145656		0.531158	0.159348
Viridicatol		10.5777	3.17331		9.56453	2.86936
Viridicatumtoxin		291.407	87.4221		449.531	134.859
Viridol		8.75353	2.62606		9.6526	2.89578
WIN 64821		1.28163	0.384489		1.0967	0.329009
WIN 68577		12.1602	3.64805		14.9444	4.48332
Wortmannin		4.23529	1.27059		4.45086	1.33526
Xanthomegnin		144.296	43.2887		170.485	51.1455
Xanthotoxin		0.137318	0.0411955		0.172925	0.0518774
Zearalenone		0.530954	0.159286		0.633361	0.190008
Zinndiol		9.9636	2.98908		8.81041	2.64312
Zinniamide		3.65705	1.09712		3.69816	1.10945
Zinniol		16.9215	5.07644		17.3277	5.198
